# Supplementary material for: RNase III-CLASH of multi-drug resistant Staphylococcus aureus reveals a regulatory mRNA 3′UTR required for intermediate vancomycin resistance
Source: Nat Commun. 2022 Jun 22;13:3558. doi: 10.1038/s41467-022-31177-8 (PMC9217812; doi:10.1038/s41467-022-31177-8)
Supplement: Supplementary file 4 — Supplementary data 1 [file 41467_2022_31177_MOESM4_ESM.xlsx]

## Sheet: Sup Tab 1. Column Descriptions
Supplementary Table 1. Transcription Start Sites (TSSs) and Termination Sites detected by the analysis of dRNA-Seq data.
Description for each column of the Supplementary Table 1 is shown below, the list of TSSs and Transcription Termination Sites are located in the ‘Sup Tab 1. TSS Table’ tab. The same data in GFF format are located in the ‘Sup Tab 1. TSS and Terminators in GFF Format’ tab.
Genomic position were relative to the sequence Staphylococcus aureus JKD6009 genome assembly (Genbank: LR027876.1).
Column Header	Description
Type	TSS or Terminator
start	Genomic start position of the TSS or Terminator
end	Genomic end position of the TSS or Terminator
strand	The strand in which the TSS is located
TSS type	The type of the TSS could be any of the following: Primary, Secondary, Internal, Antisense, Orphan. This field is applicable to TSS only.
associated_gene	The ID of the gene(s) associated with the transciption start site or terminator.
libs	The type of treatment associated with the TSS. Vanco = Vancomycin Treatment, Ctrl = Control (no vancomycin treatment). This field is applicable to TSS only.

## Sheet: Sup Tab 1. TSS and Terminators Table
Type	start	end	strand	TSS type	associated_gene	libs
TSS	3134	3134	+	Primary	E0E12_RS00015	ctrl, vanco
TSS	3643	3643	-	Antisense	E0E12_RS00020	ctrl, vanco
TSS	10169	10169	-	Primary	E0E12_RS00035	ctrl, vanco
TSS	11955	11955	+	Orphan	orphan	ctrl, vanco
TSS	12564	12564	+	Internal	E0E12_RS00050	ctrl, vanco
TSS	14146	14146	+	Primary	E0E12_RS00055	ctrl, vanco
TSS	15270	15270	+	Orphan	orphan	ctrl, vanco
TSS	16187	16187	+	Internal	E0E12_RS00065	ctrl
TSS	16827	16827	+	Primary	E0E12_RS00070	ctrl, vanco
TSS	17194	17194	-	Antisense	E0E12_RS00070	ctrl, vanco
TSS	17593	17593	+	Primary, Internal	E0E12_RS00075, E0E12_RS00070	ctrl, vanco
TSS	19538	19538	+	Primary, Internal	E0E12_RS00080, E0E12_RS00075	ctrl, vanco
TSS	23393	23393	+	Secondary	E0E12_RS00100	ctrl, vanco
TSS	23616	23616	+	Primary	E0E12_RS00100	ctrl, vanco
TSS	24144	24144	+	Secondary	E0E12_RS00110	ctrl, vanco
TSS	24243	24243	+	Primary	E0E12_RS00110	ctrl, vanco
TSS	24360	24360	+	Secondary	E0E12_RS00110	ctrl, vanco
TSS	29251	29251	+	Primary	E0E12_RS00130	ctrl, vanco
TSS	30433	30433	+	Primary	E0E12_RS00135	ctrl, vanco
TSS	33075	33075	+	Primary	E0E12_RS00140	ctrl, vanco
TSS	35092	35092	-	Antisense	E0E12_RS00145	ctrl, vanco
TSS	36212	36212	-	Primary	E0E12_RS00155	ctrl, vanco
TSS	37290	37290	+	Antisense	E0E12_RS00160	ctrl, vanco
TSS	38329	38329	+	Antisense	E0E12_RS00170	ctrl, vanco
TSS	39906	39906	-	Primary	E0E12_RS00175	ctrl, vanco
TSS	42636	42636	+	Antisense	E0E12_RS00190	ctrl, vanco
TSS	42991	42991	+	Orphan	orphan	ctrl, vanco
TSS	43586	43586	+	Secondary	E0E12_RS00205	ctrl, vanco
TSS	43828	43828	+	Primary	E0E12_RS00205	ctrl, vanco
TSS	44439	44439	+	Primary, Internal	E0E12_RS00210, E0E12_RS00205	ctrl, vanco
TSS	47211	47211	-	Primary, Antisense	E0E12_RS00215, E0E12_RS00220	ctrl, vanco
TSS	47268	47268	+	Primary, Antisense	E0E12_RS00220, E0E12_RS00215	ctrl, vanco
TSS	49593	49593	-	Primary	E0E12_RS00230	ctrl, vanco
TSS	49829	49829	+	Primary	E0E12_RS00235	ctrl, vanco
TSS	53686	53686	+	Primary	E0E12_RS00250	ctrl, vanco
TSS	58390	58390	-	Secondary	E0E12_RS00275	ctrl, vanco
TSS	58593	58593	-	Primary, Internal	E0E12_RS00275, E0E12_RS00280	ctrl, vanco
TSS	60973	60973	-	Primary	E0E12_RS00285	ctrl, vanco
TSS	62286	62286	+	Antisense	E0E12_RS00305	ctrl, vanco
TSS	67396	67396	-	Internal	E0E12_RS00335	ctrl, vanco
TSS	68793	68793	-	Primary, Internal	E0E12_RS00335, E0E12_RS00340	ctrl, vanco
TSS	76328	76328	-	Primary, Internal	E0E12_RS00375, E0E12_RS00380	ctrl, vanco
TSS	77769	77769	-	Internal	E0E12_RS00385	ctrl, vanco
TSS	78137	78137	-	Primary, Antisense	E0E12_RS00385, E0E12_RS00390	ctrl, vanco
TSS	78204	78204	+	Primary	E0E12_RS00390	ctrl, vanco
TSS	78843	78843	+	Primary	E0E12_RS00400	ctrl, vanco
TSS	81724	81724	-	Primary	E0E12_RS00415	ctrl, vanco
TSS	81897	81897	+	Orphan	orphan	ctrl, vanco
TSS	82648	82648	+	Primary	E0E12_RS00430	ctrl, vanco
TSS	86252	86252	+	Internal	E0E12_RS00435	ctrl, vanco
TSS	89578	89578	+	Primary	E0E12_RS00455	ctrl, vanco
TSS	91955	91955	+	Primary	E0E12_RS00460	ctrl, vanco
TSS	96738	96738	-	Primary	E0E12_RS00470	ctrl, vanco
TSS	98837	98837	-	Primary	E0E12_RS00475	ctrl, vanco
TSS	99810	99810	+	Primary	E0E12_RS00485	ctrl, vanco
TSS	103120	103120	-	Primary	E0E12_RS00490	ctrl, vanco
TSS	105026	105026	-	Internal	E0E12_RS00505	ctrl, vanco
TSS	107681	107681	-	Primary	E0E12_RS00515	ctrl, vanco
TSS	114666	114666	+	Internal	E0E12_RS00545	ctrl, vanco
TSS	119062	119062	+	Primary, Internal	E0E12_RS00570, E0E12_RS00560	ctrl, vanco
TSS	127115	127115	+	Primary	E0E12_RS00610	ctrl, vanco
TSS	128437	128437	+	Internal	E0E12_RS00615	ctrl, vanco
TSS	129645	129645	-	Primary	E0E12_RS00620	ctrl, vanco
TSS	131647	131647	+	Internal	E0E12_RS00635	ctrl, vanco
TSS	141061	141061	+	Primary	E0E12_RS00680	ctrl, vanco
TSS	142388	142388	+	Internal	E0E12_RS00685	ctrl, vanco
TSS	142419	142419	+	Internal	E0E12_RS00685	ctrl, vanco
TSS	146246	146246	+	Primary	E0E12_RS00695	ctrl, vanco
TSS	151276	151276	-	Antisense	E0E12_RS00715	ctrl, vanco
TSS	164258	164258	+	Primary	E0E12_RS00785	ctrl, vanco
TSS	166205	166205	-	Orphan	orphan	ctrl, vanco
TSS	167844	167844	+	Primary	E0E12_RS00800	ctrl, vanco
TSS	171217	171217	+	Primary	E0E12_RS00820	ctrl, vanco
TSS	172434	172434	+	Primary	E0E12_RS00825	ctrl, vanco
TSS	174240	174240	+	Orphan	orphan	ctrl, vanco
TSS	175811	175811	+	Primary	E0E12_RS00840	ctrl, vanco
TSS	177415	177415	-	Antisense	E0E12_RS00840	ctrl, vanco
TSS	182218	182218	+	Internal	E0E12_RS00840	ctrl, vanco
TSS	183580	183580	+	Internal	E0E12_RS00845	ctrl, vanco
TSS	184788	184788	-	Primary	E0E12_RS00850	ctrl, vanco
TSS	193505	193505	-	Primary	E0E12_RS00885	ctrl, vanco
TSS	196026	196026	-	Primary	E0E12_RS00895	ctrl, vanco
TSS	196106	196106	-	Orphan	orphan	ctrl, vanco
TSS	196324	196324	+	Primary	E0E12_RS00900	ctrl, vanco
TSS	204303	204303	+	Secondary	E0E12_RS00930	ctrl, vanco
TSS	204312	204312	+	Primary	E0E12_RS00930	ctrl, vanco
TSS	205305	205305	-	Antisense	E0E12_RS00930	ctrl, vanco
TSS	207066	207066	+	Internal, Antisense	E0E12_RS00940, E0E12_RS00935	ctrl, vanco
TSS	214653	214653	-	Primary	E0E12_RS00960	ctrl, vanco
TSS	224069	224069	-	Internal	E0E12_RS01005	ctrl, vanco
TSS	224521	224521	-	Primary	E0E12_RS01005	ctrl, vanco
TSS	224681	224681	+	Primary	E0E12_RS01010	ctrl, vanco
TSS	226138	226138	+	Orphan	orphan	ctrl, vanco
TSS	229747	229747	-	Primary	E0E12_RS01025	ctrl, vanco
TSS	233626	233626	+	Primary	E0E12_RS01040	ctrl, vanco
TSS	235954	235954	-	Primary	E0E12_RS01045	ctrl, vanco
TSS	236084	236084	+	Primary	E0E12_RS01050	ctrl, vanco
TSS	246830	246830	-	Primary	E0E12_RS01080	ctrl, vanco
TSS	247106	247106	+	Primary	E0E12_RS01085	ctrl, vanco
TSS	247924	247924	+	Primary	E0E12_RS01090	ctrl, vanco
TSS	249091	249091	+	Internal	E0E12_RS01090	ctrl, vanco
TSS	249361	249361	+	Orphan	orphan	ctrl, vanco
TSS	249627	249627	-	Internal	E0E12_RS01095	ctrl, vanco
TSS	249668	249668	-	Internal	E0E12_RS01095	ctrl, vanco
TSS	251008	251008	-	Primary	E0E12_RS01095	ctrl
TSS	251011	251011	-	Secondary	E0E12_RS01095	vanco
TSS	256259	256259	+	Orphan	orphan	ctrl, vanco
TSS	256410	256410	-	Orphan	orphan	ctrl, vanco
TSS	264695	264695	+	Orphan	orphan	ctrl, vanco
TSS	264922	264922	+	Primary	E0E12_RS01185	ctrl, vanco
TSS	269540	269540	+	Primary	E0E12_RS01205	ctrl, vanco
TSS	270860	270860	+	Primary	E0E12_RS01210	ctrl, vanco
TSS	277287	277287	+	Primary	E0E12_RS01235	ctrl, vanco
TSS	288297	288297	-	Primary, Antisense	E0E12_RS01285, E0E12_RS01290	ctrl, vanco
TSS	290801	290801	-	Primary	E0E12_RS01305	ctrl, vanco
TSS	292025	292025	-	Primary	E0E12_RS01310	ctrl, vanco
TSS	292046	292046	-	Secondary	E0E12_RS01310	ctrl, vanco
TSS	292310	292310	+	Secondary	E0E12_RS01315	vanco
TSS	292312	292312	+	Primary	E0E12_RS01315	ctrl
TSS	295769	295769	+	Primary	E0E12_RS01330	ctrl, vanco
TSS	301190	301190	-	Primary	E0E12_RS01350	ctrl, vanco
TSS	302564	302564	+	Primary	E0E12_RS01360	ctrl, vanco
TSS	314324	314324	+	Internal	E0E12_RS01400	ctrl, vanco
TSS	317196	317196	+	Primary	E0E12_RS01425	ctrl, vanco
TSS	320176	320176	+	Primary, Internal	E0E12_RS01455, E0E12_RS01450	ctrl, vanco
TSS	322881	322881	+	Orphan	orphan	ctrl, vanco
TSS	326826	326826	-	Primary	E0E12_RS01490	ctrl, vanco
TSS	327291	327291	+	Primary	E0E12_RS01500	ctrl, vanco
TSS	330346	330346	+	Primary	E0E12_RS01525	ctrl, vanco
TSS	330719	330719	+	Internal	E0E12_RS01525	ctrl, vanco
TSS	337627	337627	-	Primary	E0E12_RS01550	ctrl, vanco
TSS	339704	339704	-	Primary	E0E12_RS01560	ctrl, vanco
TSS	343623	343623	+	Primary	E0E12_RS01580	ctrl, vanco
TSS	345986	345986	+	Antisense	E0E12_RS01585	ctrl, vanco
TSS	346851	346851	-	Primary	E0E12_RS01585	ctrl, vanco
TSS	348121	348121	-	Primary, Antisense	E0E12_RS01590, E0E12_RS01595	ctrl, vanco
TSS	352676	352676	+	Primary	E0E12_RS01625	ctrl, vanco
TSS	358174	358174	+	Primary	E0E12_RS01655	ctrl, vanco
TSS	359605	359605	+	Internal	E0E12_RS01660	ctrl, vanco
TSS	362108	362108	-	Primary	E0E12_RS01670	ctrl, vanco
TSS	362321	362321	+	Primary	E0E12_RS01675	ctrl, vanco
TSS	362814	362814	-	Antisense	E0E12_RS01675	ctrl, vanco
TSS	366388	366388	+	Primary	E0E12_RS01700	ctrl, vanco
TSS	372600	372600	-	Primary	E0E12_RS01730	ctrl, vanco
TSS	374925	374925	+	Internal	E0E12_RS01750	ctrl, vanco
TSS	376722	376722	-	Primary	E0E12_RS01755	ctrl, vanco
TSS	377001	377001	+	Secondary	E0E12_RS01760	ctrl, vanco
TSS	377096	377096	+	Primary	E0E12_RS01760	ctrl, vanco
TSS	380403	380403	-	Internal	E0E12_RS01770	ctrl, vanco
TSS	381885	381885	+	Antisense	E0E12_RS01775	ctrl, vanco
TSS	386040	386040	-	Orphan	orphan	ctrl, vanco
TSS	387219	387219	+	Primary	E0E12_RS01800	ctrl, vanco
TSS	389909	389909	+	Primary	E0E12_RS01825	ctrl, vanco
TSS	391301	391301	-	Orphan	orphan	ctrl, vanco
TSS	394183	394183	-	Primary	E0E12_RS01850	ctrl, vanco
TSS	394263	394263	+	Primary, Antisense	E0E12_RS01855, E0E12_RS01850	ctrl, vanco
TSS	395835	395835	-	Antisense	E0E12_RS01880	ctrl, vanco
TSS	404610	404610	+	Primary	E0E12_RS01950	ctrl, vanco
TSS	409495	409495	+	Primary	E0E12_RS01985	ctrl, vanco
TSS	409603	409603	-	Antisense	E0E12_RS01985	ctrl, vanco
TSS	410574	410574	-	Primary	E0E12_RS01990	ctrl, vanco
TSS	410785	410785	+	Primary	E0E12_RS01995	ctrl, vanco
TSS	411332	411332	-	Primary	E0E12_RS02000	ctrl, vanco
TSS	413765	413765	-	Orphan	orphan	ctrl, vanco
TSS	416411	416411	+	Primary	E0E12_RS02035	ctrl, vanco
TSS	418720	418720	-	Primary, Antisense	E0E12_RS02040, E0E12_RS02045	ctrl, vanco
TSS	421983	421983	-	Primary	E0E12_RS02065	ctrl, vanco
TSS	422127	422127	+	Orphan	orphan	ctrl, vanco
TSS	430525	430525	+	Primary	E0E12_RS02120	ctrl, vanco
TSS	430730	430730	+	Internal	E0E12_RS02120	ctrl, vanco
TSS	443475	443475	-	Primary	E0E12_RS02180	ctrl, vanco
TSS	444623	444623	-	Internal	E0E12_RS02190	ctrl, vanco
TSS	444856	444856	-	Primary	E0E12_RS02190	ctrl, vanco
TSS	445220	445220	-	Primary, Internal	E0E12_RS02195, E0E12_RS02200	ctrl, vanco
TSS	447903	447903	+	Antisense	E0E12_RS02210	ctrl, vanco
TSS	449519	449519	+	Antisense	E0E12_RS02225	ctrl, vanco
TSS	453093	453093	+	Antisense	E0E12_RS02235	ctrl, vanco
TSS	453892	453892	-	Primary	E0E12_RS02235	ctrl, vanco
TSS	455277	455277	-	Orphan	orphan	vanco
TSS	456578	456578	-	Orphan	orphan	ctrl, vanco
TSS	456753	456753	-	Internal	E0E12_RS02255	ctrl, vanco
TSS	456758	456758	+	Antisense	E0E12_RS02255	ctrl, vanco
TSS	458435	458435	-	Primary	E0E12_RS02270	ctrl, vanco
TSS	460168	460168	-	Primary	E0E12_RS02280	ctrl, vanco
TSS	465869	465869	+	Internal	E0E12_RS02310	ctrl, vanco
TSS	466692	466692	-	Orphan	orphan	ctrl, vanco
TSS	467743	467743	+	Internal	E0E12_RS02320	ctrl, vanco
TSS	471630	471630	+	Primary, Antisense	E0E12_RS02345, E0E12_RS02340	ctrl, vanco
TSS	477461	477461	-	Primary	E0E12_RS02365	ctrl, vanco
TSS	482912	482912	+	Internal	E0E12_RS02400	ctrl, vanco
TSS	490441	490441	-	Primary	E0E12_RS02455	ctrl, vanco
TSS	491336	491336	+	Internal	E0E12_RS02460	ctrl, vanco
TSS	494342	494342	+	Internal	E0E12_RS02465	ctrl, vanco
TSS	495903	495903	+	Antisense	E0E12_RS02475	ctrl, vanco
TSS	496196	496196	-	Internal	E0E12_RS02475	ctrl, vanco
TSS	496296	496296	+	Primary, Antisense	E0E12_RS02480, E0E12_RS02475	ctrl, vanco
TSS	499721	499721	+	Primary	E0E12_RS02500	ctrl, vanco
TSS	502093	502093	+	Primary	E0E12_RS02510	ctrl, vanco
TSS	504874	504874	+	Secondary	E0E12_RS02525	ctrl, vanco
TSS	504973	504973	+	Primary	E0E12_RS02525	ctrl, vanco
TSS	506570	506570	-	Primary, Antisense	E0E12_RS02530, E0E12_RS02535	ctrl, vanco
TSS	506581	506581	-	Secondary, Antisense	E0E12_RS02530, E0E12_RS02535	ctrl, vanco
TSS	506593	506593	+	Primary	E0E12_RS02535	ctrl, vanco
TSS	509601	509601	-	Primary	E0E12_RS02550	ctrl, vanco
TSS	516133	516133	+	Internal	E0E12_RS02565	ctrl, vanco
TSS	516743	516743	+	Secondary	E0E12_RS02570	ctrl, vanco
TSS	516997	516997	+	Primary	E0E12_RS02570	ctrl, vanco
TSS	520479	520479	+	Primary, Internal	E0E12_RS02585, E0E12_RS02580	ctrl, vanco
TSS	521502	521502	+	Secondary	E0E12_RS02590	ctrl, vanco
TSS	521513	521513	+	Primary	E0E12_RS02590	ctrl, vanco
TSS	522040	522040	+	Primary	E0E12_RS02600	ctrl, vanco
TSS	522662	522662	+	Primary	E0E12_RS02605	ctrl, vanco
TSS	526014	526014	+	Secondary	E0E12_RS02630	ctrl, vanco
TSS	526124	526124	+	Primary	E0E12_RS02630	ctrl, vanco
TSS	532098	532098	+	Primary	E0E12_RS02645	ctrl, vanco
TSS	533420	533420	+	Primary, Internal	E0E12_RS02650, E0E12_RS02645	ctrl, vanco
TSS	534015	534015	+	Primary, Internal	E0E12_RS02655, E0E12_RS02650	ctrl, vanco
TSS	537803	537803	+	Primary, Internal	E0E12_RS02685, E0E12_RS02680	ctrl, vanco
TSS	538146	538146	+	Internal	E0E12_RS02685	ctrl, vanco
TSS	539010	539010	+	Primary	E0E12_RS02690	ctrl, vanco
TSS	543606	543606	+	Primary	E0E12_RS02710	ctrl, vanco
TSS	544170	544170	+	Primary	E0E12_RS02715	ctrl, vanco
TSS	548469	548469	+	Primary	E0E12_RS02745	ctrl, vanco
TSS	549512	549512	+	Primary	E0E12_RS02755	ctrl, vanco
TSS	555873	555873	+	Primary, Internal	E0E12_RS02775, E0E12_RS02770	ctrl, vanco
TSS	559669	559669	+	Internal	E0E12_RS02795	ctrl, vanco
TSS	560623	560623	+	Primary	E0E12_RS02805	ctrl, vanco
TSS	560782	560782	+	Secondary	E0E12_RS02805	ctrl, vanco
TSS	563073	563073	+	Primary	E0E12_RS02810	ctrl, vanco
TSS	564143	564143	+	Primary	E0E12_RS02815	ctrl, vanco
TSS	565268	565268	+	Primary	E0E12_RS02820	ctrl, vanco
TSS	565819	565819	+	Internal	E0E12_RS02820	ctrl, vanco
TSS	566047	566047	+	Primary, Internal	E0E12_RS02825, E0E12_RS02820	ctrl, vanco
TSS	566405	566405	+	Primary, Internal	E0E12_RS02830, E0E12_RS02825	ctrl, vanco
TSS	567106	567106	+	Primary	E0E12_RS02835	ctrl, vanco
TSS	567322	567322	+	Secondary	E0E12_RS02835	ctrl, vanco
TSS	569335	569335	+	Primary	E0E12_RS02845	ctrl, vanco
TSS	577510	577510	+	Primary, Antisense	E0E12_RS02915, E0E12_RS02910	ctrl, vanco
TSS	582428	582428	+	Primary, Internal	E0E12_RS02945, E0E12_RS02940	ctrl, vanco
TSS	585542	585542	+	Primary	E0E12_RS02950	ctrl, vanco
TSS	588438	588438	+	Primary	E0E12_RS02960	ctrl, vanco
TSS	590107	590107	+	Orphan	orphan	ctrl, vanco
TSS	594907	594907	+	Primary	E0E12_RS03000	ctrl, vanco
TSS	595959	595959	+	Primary	E0E12_RS03015	ctrl, vanco
TSS	597474	597474	+	Primary	E0E12_RS03030	ctrl, vanco
TSS	599378	599378	+	Primary	E0E12_RS03045	ctrl, vanco
TSS	606975	606975	+	Primary	E0E12_RS03055	ctrl, vanco
TSS	609253	609253	-	Antisense	E0E12_RS03070	ctrl, vanco
TSS	610122	610122	-	Antisense	E0E12_RS03070	ctrl, vanco
TSS	610624	610624	+	Primary	E0E12_RS03075	ctrl, vanco
TSS	613397	613397	-	Primary	E0E12_RS03080	ctrl, vanco
TSS	613509	613509	+	Primary	E0E12_RS03085	ctrl, vanco
TSS	614957	614957	+	Secondary	E0E12_RS03090	ctrl, vanco
TSS	614968	614968	+	Primary	E0E12_RS03090	ctrl, vanco
TSS	615965	615965	+	Orphan	orphan	ctrl, vanco
TSS	619058	619058	+	Primary	E0E12_RS03105	ctrl, vanco
TSS	623150	623150	-	Antisense	E0E12_RS03130	ctrl, vanco
TSS	623160	623160	+	Primary	E0E12_RS03135	ctrl, vanco
TSS	626534	626534	+	Internal	E0E12_RS03150	ctrl, vanco
TSS	632741	632741	+	Primary	E0E12_RS03160	ctrl, vanco
TSS	633712	633712	-	Antisense	E0E12_RS03160	ctrl, vanco
TSS	641843	641843	+	Primary	E0E12_RS03190	ctrl, vanco
TSS	642606	642606	+	Primary, Internal	E0E12_RS03195, E0E12_RS03190	ctrl, vanco
TSS	644006	644006	+	Primary	E0E12_RS03205	ctrl, vanco
TSS	644314	644314	+	Internal	E0E12_RS03205	ctrl, vanco
TSS	645155	645155	+	Primary	E0E12_RS03210	ctrl, vanco
TSS	646952	646952	-	Orphan	orphan	ctrl, vanco
TSS	647808	647808	-	Antisense	E0E12_RS03220	ctrl, vanco
TSS	650649	650649	-	Primary	E0E12_RS03240	ctrl, vanco
TSS	651984	651984	-	Primary	E0E12_RS03245	ctrl, vanco
TSS	652128	652128	+	Primary	E0E12_RS03250	ctrl, vanco
TSS	653780	653780	+	Primary	E0E12_RS03265	ctrl, vanco
TSS	656896	656896	+	Orphan	orphan	ctrl, vanco
TSS	657040	657040	-	Orphan	orphan	ctrl, vanco
TSS	658086	658086	+	Primary	E0E12_RS03290	ctrl, vanco
TSS	660156	660156	+	Orphan	orphan	ctrl, vanco
TSS	660253	660253	+	Primary	E0E12_RS03300	ctrl, vanco
TSS	661940	661940	+	Internal	E0E12_RS03305	ctrl, vanco
TSS	663649	663649	+	Primary	E0E12_RS03315	ctrl, vanco
TSS	664198	664198	-	Internal	E0E12_RS03320	ctrl, vanco
TSS	664857	664857	-	Internal	E0E12_RS03320	ctrl, vanco
TSS	665882	665882	-	Primary, Antisense	E0E12_RS03325, E0E12_RS03330	ctrl, vanco
TSS	667921	667921	+	Internal	E0E12_RS03340	ctrl, vanco
TSS	679038	679038	+	Primary	E0E12_RS03430	ctrl, vanco
TSS	679762	679762	+	Primary	E0E12_RS03435	ctrl, vanco
TSS	683907	683907	+	Primary	E0E12_RS03460	ctrl, vanco
TSS	686212	686212	+	Primary	E0E12_RS03475	ctrl, vanco
TSS	688420	688420	+	Primary	E0E12_RS03485	ctrl, vanco
TSS	691055	691055	+	Primary	E0E12_RS03500	ctrl, vanco
TSS	692630	692630	+	Primary	E0E12_RS03510	ctrl, vanco
TSS	694768	694768	-	Orphan	orphan	ctrl, vanco
TSS	695976	695976	-	Primary	E0E12_RS03520	ctrl, vanco
TSS	696238	696238	-	Internal	E0E12_RS03525	ctrl, vanco
TSS	696675	696675	+	Primary	E0E12_RS03535	ctrl, vanco
TSS	698730	698730	-	Antisense	E0E12_RS03540	ctrl, vanco
TSS	700726	700726	-	Antisense	E0E12_RS03555	ctrl, vanco
TSS	702009	702009	+	Internal	E0E12_RS03560	ctrl, vanco
TSS	706297	706297	+	Orphan	orphan	ctrl, vanco
TSS	708963	708963	-	Primary, Antisense	E0E12_RS03590, E0E12_RS03595	ctrl, vanco
TSS	709024	709024	+	Primary	E0E12_RS03595	ctrl, vanco
TSS	712517	712517	-	Primary	E0E12_RS03610	ctrl, vanco
TSS	712555	712555	-	Secondary	E0E12_RS03610	ctrl, vanco
TSS	712583	712583	+	Primary	E0E12_RS03615	ctrl, vanco
TSS	712652	712652	-	Secondary, Antisense	E0E12_RS03610, E0E12_RS03615	ctrl, vanco
TSS	717854	717854	+	Primary	E0E12_RS03640	ctrl, vanco
TSS	717935	717935	-	Primary	E0E12_RS03635	ctrl, vanco
TSS	721711	721711	-	Antisense	E0E12_RS03650	ctrl, vanco
TSS	721897	721897	+	Primary	E0E12_RS03655	ctrl, vanco
TSS	722941	722941	+	Primary	E0E12_RS03660	ctrl, vanco
TSS	724733	724733	+	Primary, Internal	E0E12_RS03670, E0E12_RS03665	ctrl, vanco
TSS	726105	726105	+	Primary	E0E12_RS03675	ctrl, vanco
TSS	729116	729116	+	Primary	E0E12_RS03695	ctrl, vanco
TSS	730273	730273	+	Primary	E0E12_RS03700	ctrl, vanco
TSS	731433	731433	+	Orphan	orphan	ctrl, vanco
TSS	732374	732374	+	Antisense	E0E12_RS03715	ctrl, vanco
TSS	732929	732929	+	Primary, Antisense	E0E12_RS03720, E0E12_RS03715	ctrl, vanco
TSS	738684	738684	+	Orphan	orphan	ctrl, vanco
TSS	738963	738963	+	Primary	E0E12_RS03745	ctrl, vanco
TSS	741123	741123	+	Orphan	orphan	ctrl, vanco
TSS	741191	741191	+	Orphan	orphan	ctrl, vanco
TSS	742259	742259	-	Primary	E0E12_RS03755	ctrl, vanco
TSS	742503	742503	+	Primary	E0E12_RS03760	ctrl, vanco
TSS	744409	744409	+	Internal	E0E12_RS03765	ctrl, vanco
TSS	746685	746685	+	Primary	E0E12_RS03775	ctrl, vanco
TSS	748245	748245	+	Primary	E0E12_RS03790	ctrl, vanco
TSS	748364	748364	+	Internal	E0E12_RS03790	ctrl, vanco
TSS	751078	751078	+	Primary, Internal	E0E12_RS03810, E0E12_RS03805	ctrl, vanco
TSS	752711	752711	+	Primary, Antisense	E0E12_RS03820, E0E12_RS03815	ctrl, vanco
TSS	752718	752718	-	Primary, Antisense	E0E12_RS03815, E0E12_RS03820	ctrl, vanco
TSS	756575	756575	-	Primary	E0E12_RS03850	ctrl, vanco
TSS	756583	756583	-	Secondary	E0E12_RS03850	ctrl, vanco
TSS	757646	757646	-	Primary	E0E12_RS03855	ctrl, vanco
TSS	757801	757801	+	Primary	E0E12_RS03860	ctrl, vanco
TSS	761586	761586	+	Antisense	E0E12_RS03870	ctrl, vanco
TSS	761808	761808	-	Primary	E0E12_RS03870	ctrl, vanco
TSS	761985	761985	-	Secondary, Antisense	E0E12_RS03870, E0E12_RS03875	ctrl, vanco
TSS	763247	763247	+	Internal	E0E12_RS03880	ctrl, vanco
TSS	768654	768654	-	Primary	E0E12_RS03905	ctrl, vanco
TSS	769153	769153	-	Primary	E0E12_RS03910	ctrl, vanco
TSS	769243	769243	+	Primary	E0E12_RS03915	ctrl, vanco
TSS	772142	772142	+	Primary	E0E12_RS03930	ctrl, vanco
TSS	776066	776066	+	Primary	E0E12_RS03945	ctrl, vanco
TSS	777365	777365	+	Primary	E0E12_RS03950	ctrl, vanco
TSS	779047	779047	+	Primary	E0E12_RS03955	ctrl, vanco
TSS	784103	784103	-	Primary	E0E12_RS03980	ctrl, vanco
TSS	787073	787073	-	Primary	E0E12_RS04000	ctrl, vanco
TSS	788787	788787	+	Primary, Internal	E0E12_RS04015, E0E12_RS04010	ctrl, vanco
TSS	789543	789543	+	Primary	E0E12_RS04020	ctrl, vanco
TSS	791656	791656	+	Orphan	orphan	ctrl, vanco
TSS	794234	794234	+	Primary	E0E12_RS04040	ctrl, vanco
TSS	798123	798123	+	Primary	E0E12_RS04050	ctrl, vanco
TSS	801831	801831	+	Internal	E0E12_RS04060	ctrl, vanco
TSS	802278	802278	+	Primary	E0E12_RS04065	ctrl, vanco
TSS	803264	803264	-	Orphan	orphan	ctrl, vanco
TSS	804477	804477	-	Primary, Antisense	E0E12_RS04075, E0E12_RS04080	ctrl, vanco
TSS	806364	806364	-	Primary	E0E12_RS04085	ctrl, vanco
TSS	806376	806376	+	Orphan	orphan	ctrl, vanco
TSS	807976	807976	-	Primary	E0E12_RS04100	ctrl, vanco
TSS	808106	808106	+	Orphan	orphan	ctrl, vanco
TSS	808357	808357	+	Orphan	orphan	ctrl, vanco
TSS	818479	818479	-	Primary	E0E12_RS04160	ctrl, vanco
TSS	818555	818555	+	Antisense	E0E12_RS04165	ctrl, vanco
TSS	819194	819194	+	Primary	E0E12_RS04170	ctrl, vanco
TSS	819714	819714	+	Internal	E0E12_RS04170	ctrl, vanco
TSS	826184	826184	-	Primary	E0E12_RS04200	ctrl, vanco
TSS	827025	827025	-	Internal	E0E12_RS04205	ctrl, vanco
TSS	827437	827437	-	Primary	E0E12_RS04205	ctrl, vanco
TSS	827548	827548	+	Primary	E0E12_RS04210	ctrl, vanco
TSS	831980	831980	+	Primary, Internal	E0E12_RS04230, E0E12_RS04225	ctrl, vanco
TSS	833480	833480	+	Primary	E0E12_RS04240	ctrl, vanco
TSS	833724	833724	+	Secondary	E0E12_RS04240	ctrl, vanco
TSS	836555	836555	+	Primary	E0E12_RS04250	ctrl, vanco
TSS	838093	838093	+	Primary	E0E12_RS04260	ctrl, vanco
TSS	838558	838558	-	Antisense	E0E12_RS04260	ctrl, vanco
TSS	839120	839120	+	Primary	E0E12_RS04265	ctrl, vanco
TSS	840096	840096	+	Primary	E0E12_RS04275	ctrl, vanco
TSS	845247	845247	+	Orphan	orphan	ctrl, vanco
TSS	845746	845746	+	Primary	E0E12_RS04285	ctrl, vanco
TSS	848942	848942	+	Internal	E0E12_RS04300	ctrl, vanco
TSS	849550	849550	+	Primary	E0E12_RS04305	ctrl, vanco
TSS	850700	850700	+	Orphan	orphan	ctrl, vanco
TSS	854740	854740	-	Orphan	orphan	ctrl, vanco
TSS	856748	856748	+	Orphan	orphan	ctrl, vanco
TSS	857111	857111	+	Primary	E0E12_RS04345	ctrl, vanco
TSS	858346	858346	+	Secondary	E0E12_RS04350	ctrl, vanco
TSS	858475	858475	+	Primary	E0E12_RS04350	ctrl, vanco
TSS	866054	866054	+	Primary	E0E12_RS04380	ctrl, vanco
TSS	866656	866656	+	Primary	E0E12_RS04385	ctrl, vanco
TSS	866961	866961	+	Primary	E0E12_RS04390	ctrl, vanco
TSS	867371	867371	+	Internal	E0E12_RS04390	ctrl, vanco
TSS	870708	870708	+	Secondary	E0E12_RS04405	ctrl, vanco
TSS	870753	870753	+	Primary	E0E12_RS04405	ctrl, vanco
TSS	873557	873557	-	Orphan	orphan	ctrl, vanco
TSS	873924	873924	+	Primary, Internal	E0E12_RS04435, E0E12_RS04430	ctrl, vanco
TSS	874594	874594	+	Primary	E0E12_RS04440	ctrl, vanco
TSS	875409	875409	+	Primary	E0E12_RS04445	ctrl, vanco
TSS	882187	882187	+	Orphan	orphan	ctrl, vanco
TSS	882482	882482	+	Primary	E0E12_RS04465	ctrl, vanco
TSS	883437	883437	+	Primary	E0E12_RS04470	ctrl, vanco
TSS	884051	884051	-	Orphan	orphan	ctrl, vanco
TSS	885551	885551	-	Primary	E0E12_RS04485	ctrl, vanco
TSS	886431	886431	+	Primary	E0E12_RS04500	ctrl, vanco
TSS	889107	889107	-	Primary	E0E12_RS04520	ctrl, vanco
TSS	889901	889901	-	Primary	E0E12_RS04525	ctrl, vanco
TSS	889995	889995	+	Primary	E0E12_RS04530	ctrl, vanco
TSS	890789	890789	+	Primary	E0E12_RS04535	ctrl, vanco
TSS	891858	891858	-	Primary	E0E12_RS04540	ctrl, vanco
TSS	892394	892394	+	Secondary	E0E12_RS04550	ctrl, vanco
TSS	892462	892462	+	Primary	E0E12_RS04550	ctrl, vanco
TSS	900504	900504	-	Orphan	orphan	ctrl, vanco
TSS	901320	901320	+	Primary	E0E12_RS04610	ctrl, vanco
TSS	901499	901499	+	Primary, Internal	E0E12_RS04615, E0E12_RS04610	ctrl, vanco
TSS	910001	910001	-	Antisense	E0E12_RS04675	ctrl, vanco
TSS	915494	915494	+	Primary, Internal	E0E12_RS04720, E0E12_RS04715	ctrl, vanco
TSS	918652	918652	-	Antisense	E0E12_RS04745	ctrl, vanco
TSS	918851	918851	-	Antisense	E0E12_RS04745	ctrl, vanco
TSS	919714	919714	+	Primary	E0E12_RS04750	ctrl, vanco
TSS	919737	919737	-	Antisense	E0E12_RS04750	ctrl, vanco
TSS	921060	921060	-	Primary	E0E12_RS04755	ctrl, vanco
TSS	921091	921091	-	Secondary	E0E12_RS04755	ctrl, vanco
TSS	921253	921253	+	Primary	E0E12_RS04760	ctrl, vanco
TSS	925420	925420	+	Primary	E0E12_RS04780	ctrl, vanco
TSS	927611	927611	-	Primary	E0E12_RS04795	ctrl, vanco
TSS	927807	927807	+	Primary	E0E12_RS04800	ctrl, vanco
TSS	930077	930077	-	Antisense	E0E12_RS04805	ctrl, vanco
TSS	930210	930210	+	Primary	E0E12_RS04815	ctrl, vanco
TSS	933078	933078	+	Primary, Internal	E0E12_RS04830, E0E12_RS04825	ctrl, vanco
TSS	935140	935140	-	Primary, Antisense	E0E12_RS04840, E0E12_RS04845	ctrl, vanco
TSS	935196	935196	+	Primary, Antisense	E0E12_RS04845, E0E12_RS04840	ctrl, vanco
TSS	937485	937485	+	Secondary	E0E12_RS04860	ctrl, vanco
TSS	937636	937636	+	Primary	E0E12_RS04860	ctrl, vanco
TSS	942659	942659	+	Primary, Antisense	E0E12_RS04895, E0E12_RS04890	ctrl, vanco
TSS	944285	944285	-	Primary	E0E12_RS04900	ctrl, vanco
TSS	944435	944435	+	Primary	E0E12_RS04905	ctrl, vanco
TSS	944633	944633	+	Primary, Internal	E0E12_RS04910, E0E12_RS04905	ctrl, vanco
TSS	945349	945349	+	Primary	E0E12_RS04915	ctrl, vanco
TSS	945436	945436	+	Secondary	E0E12_RS04915	ctrl, vanco
TSS	949445	949445	+	Primary	E0E12_RS04930	ctrl, vanco
TSS	958449	958449	-	Primary	E0E12_RS04975	ctrl, vanco
TSS	958966	958966	-	Primary, Antisense	E0E12_RS04980, E0E12_RS04985	ctrl, vanco
TSS	958973	958973	+	Primary, Antisense	E0E12_RS04985, E0E12_RS04980	ctrl, vanco
TSS	959977	959977	+	Primary	E0E12_RS04990	ctrl, vanco
TSS	960721	960721	+	Primary	E0E12_RS04995	ctrl, vanco
TSS	962035	962035	+	Primary	E0E12_RS05000	ctrl, vanco
TSS	966137	966137	-	Primary	E0E12_RS05015	ctrl, vanco
TSS	968954	968954	-	Primary	E0E12_RS05025	ctrl, vanco
TSS	969240	969240	+	Primary	E0E12_RS05030	ctrl, vanco
TSS	970888	970888	+	Primary	E0E12_RS05035	ctrl, vanco
TSS	971559	971559	+	Internal	E0E12_RS05040	ctrl, vanco
TSS	971701	971701	+	Internal	E0E12_RS05040	ctrl, vanco
TSS	981222	981222	+	Secondary	E0E12_RS05065	ctrl, vanco
TSS	981258	981258	+	Primary	E0E12_RS05065	ctrl, vanco
TSS	983750	983750	+	Antisense	E0E12_RS05075	ctrl, vanco
TSS	984091	984091	-	Primary, Antisense	E0E12_RS05075, E0E12_RS05080	ctrl, vanco
TSS	984145	984145	+	Primary, Antisense	E0E12_RS05080, E0E12_RS05075	ctrl, vanco
TSS	986977	986977	+	Primary	E0E12_RS05090	ctrl, vanco
TSS	994346	994346	+	Primary	E0E12_RS05120	ctrl, vanco
TSS	995284	995284	-	Primary	E0E12_RS05125	ctrl, vanco
TSS	995517	995517	+	Primary	E0E12_RS05130	ctrl, vanco
TSS	998351	998351	+	Primary	E0E12_RS05145	ctrl, vanco
TSS	1010974	1010974	-	Primary	E0E12_RS05195	ctrl, vanco
TSS	1011029	1011029	+	Secondary, Antisense	E0E12_RS05200, E0E12_RS05195	ctrl, vanco
TSS	1011142	1011142	+	Primary	E0E12_RS05200	ctrl, vanco
TSS	1011888	1011888	-	Orphan	orphan	ctrl, vanco
TSS	1011900	1011900	+	Primary	E0E12_RS05205	ctrl, vanco
TSS	1013846	1013846	+	Primary	E0E12_RS05220	ctrl, vanco
TSS	1015784	1015784	+	Orphan	orphan	ctrl, vanco
TSS	1017386	1017386	-	Primary	E0E12_RS05230	ctrl, vanco
TSS	1019896	1019896	+	Primary, Internal	E0E12_RS05255, E0E12_RS05250	ctrl, vanco
TSS	1020852	1020852	-	Antisense	E0E12_RS05255	ctrl, vanco
TSS	1022255	1022255	+	Primary, Internal	E0E12_RS05265, E0E12_RS05260	ctrl, vanco
TSS	1025692	1025692	+	Primary	E0E12_RS05275	ctrl, vanco
TSS	1028134	1028134	+	Primary	E0E12_RS05285	ctrl, vanco
TSS	1029846	1029846	+	Primary	E0E12_RS05290	ctrl, vanco
TSS	1030797	1030797	+	Primary	E0E12_RS05295	ctrl, vanco
TSS	1033982	1033982	-	Primary	E0E12_RS05305	ctrl, vanco
TSS	1033996	1033996	+	Secondary	E0E12_RS05310	ctrl, vanco
TSS	1034032	1034032	+	Secondary	E0E12_RS05310	ctrl, vanco
TSS	1034194	1034194	+	Primary	E0E12_RS05310	ctrl, vanco
TSS	1037606	1037606	+	Primary	E0E12_RS05325	ctrl, vanco
TSS	1038819	1038819	+	Primary	E0E12_RS05330	ctrl, vanco
TSS	1040880	1040880	+	Primary, Internal	E0E12_RS05335, E0E12_RS05330	ctrl, vanco
TSS	1042650	1042650	+	Primary	E0E12_RS05340	ctrl, vanco
TSS	1044080	1044080	+	Internal	E0E12_RS05340	ctrl, vanco
TSS	1044554	1044554	-	Primary	E0E12_RS05350	ctrl, vanco
TSS	1045295	1045295	-	Primary	E0E12_RS05355	ctrl, vanco
TSS	1046904	1046904	+	Primary	E0E12_RS05370	ctrl, vanco
TSS	1047798	1047798	-	Antisense	E0E12_RS05375	ctrl, vanco
TSS	1047906	1047906	+	Orphan	orphan	ctrl, vanco
TSS	1048038	1048038	+	Orphan	orphan	ctrl, vanco
TSS	1048210	1048210	-	Orphan	orphan	ctrl, vanco
TSS	1048588	1048588	-	Antisense	E0E12_RS05385	ctrl, vanco
TSS	1048599	1048599	-	Antisense	E0E12_RS05385	ctrl, vanco
TSS	1054901	1054901	-	Primary	E0E12_RS05425	ctrl, vanco
TSS	1055309	1055309	+	Primary	E0E12_RS05430	ctrl, vanco
TSS	1056897	1056897	+	Primary	E0E12_RS05445	ctrl, vanco
TSS	1058502	1058502	-	Primary	E0E12_RS05450	ctrl, vanco
TSS	1058612	1058612	+	Primary	E0E12_RS05460	ctrl, vanco
TSS	1059825	1059825	+	Primary, Internal	E0E12_RS05465, E0E12_RS05460	ctrl, vanco
TSS	1066178	1066178	-	Primary	E0E12_RS05490	ctrl, vanco
TSS	1069066	1069066	-	Primary	E0E12_RS05505	ctrl, vanco
TSS	1072214	1072214	+	Antisense	E0E12_RS05520	ctrl, vanco
TSS	1073620	1073620	-	Primary	E0E12_RS05520	ctrl, vanco
TSS	1073868	1073868	-	Secondary, Internal	E0E12_RS05520, E0E12_RS05525	ctrl, vanco
TSS	1074289	1074289	-	Primary	E0E12_RS05525	ctrl, vanco
TSS	1077572	1077572	-	Primary	E0E12_RS05540	ctrl, vanco
TSS	1077766	1077766	+	Primary	E0E12_RS05545	ctrl, vanco
TSS	1078998	1078998	+	Internal	E0E12_RS05545	ctrl, vanco
TSS	1079165	1079165	-	Antisense	E0E12_RS05545	ctrl, vanco
TSS	1084591	1084591	-	Primary	E0E12_RS05575	ctrl, vanco
TSS	1086320	1086320	-	Primary, Antisense	E0E12_RS05585, E0E12_RS05590	ctrl, vanco
TSS	1086325	1086325	+	Primary	E0E12_RS05590	ctrl, vanco
TSS	1100855	1100855	-	Primary	E0E12_RS05655	ctrl, vanco
TSS	1101418	1101418	+	Secondary, Antisense	E0E12_RS05670, E0E12_RS05665	ctrl, vanco
TSS	1101524	1101524	+	Primary	E0E12_RS05670	ctrl, vanco
TSS	1104455	1104455	+	Primary	E0E12_RS05685	ctrl, vanco
TSS	1107670	1107670	-	Primary	E0E12_RS05700	ctrl, vanco
TSS	1107791	1107791	+	Primary	E0E12_RS05705	ctrl, vanco
TSS	1110162	1110162	+	Primary, Internal	E0E12_RS05715, E0E12_RS05710	ctrl, vanco
TSS	1110360	1110360	+	Internal	E0E12_RS05715	ctrl, vanco
TSS	1113457	1113457	-	Primary	E0E12_RS05730	ctrl, vanco
TSS	1114370	1114370	+	Primary, Antisense	E0E12_RS05740, E0E12_RS05735	ctrl, vanco
TSS	1114526	1114526	-	Primary	E0E12_RS05735	ctrl, vanco
TSS	1115416	1115416	+	Primary	E0E12_RS05745	ctrl, vanco
TSS	1120484	1120484	+	Primary	E0E12_RS05765	ctrl, vanco
TSS	1120875	1120875	+	Primary	E0E12_RS05770	ctrl, vanco
TSS	1122047	1122047	-	Antisense	E0E12_RS05775	ctrl, vanco
TSS	1124763	1124763	+	Internal	E0E12_RS05790	ctrl, vanco
TSS	1125308	1125308	+	Primary	E0E12_RS05795	ctrl, vanco
TSS	1126565	1126565	+	Primary	E0E12_RS05800	ctrl, vanco
TSS	1128512	1128512	-	Primary	E0E12_RS05805	ctrl, vanco
TSS	1129428	1129428	+	Primary	E0E12_RS05815	ctrl, vanco
TSS	1130646	1130646	-	Primary, Antisense	E0E12_RS05820, E0E12_RS05825	ctrl, vanco
TSS	1130669	1130669	+	Primary, Antisense	E0E12_RS05825, E0E12_RS05820	ctrl, vanco
TSS	1133381	1133381	-	Primary	E0E12_RS05835	ctrl, vanco
TSS	1134012	1134012	+	Primary	E0E12_RS05845	ctrl, vanco
TSS	1135591	1135591	+	Secondary	E0E12_RS05850	ctrl, vanco
TSS	1135820	1135820	+	Primary	E0E12_RS05850	ctrl, vanco
TSS	1140652	1140652	-	Primary	E0E12_RS05855	ctrl, vanco
TSS	1140727	1140727	-	Antisense	E0E12_RS05860	ctrl, vanco
TSS	1140782	1140782	+	Primary	E0E12_RS05860	ctrl, vanco
TSS	1142510	1142510	+	Primary	E0E12_RS05875	ctrl, vanco
TSS	1145030	1145030	-	Primary	E0E12_RS05885	ctrl, vanco
TSS	1145142	1145142	+	Primary	E0E12_RS05890	ctrl, vanco
TSS	1148218	1148218	-	Primary, Antisense	E0E12_RS05910, E0E12_RS05915	ctrl, vanco
TSS	1148228	1148228	+	Secondary, Antisense	E0E12_RS05915, E0E12_RS05910	ctrl, vanco
TSS	1148295	1148295	+	Primary	E0E12_RS05915	ctrl, vanco
TSS	1157679	1157679	+	Primary	E0E12_RS05975	ctrl, vanco
TSS	1158591	1158591	+	Orphan	orphan	ctrl, vanco
TSS	1163545	1163545	-	Primary	E0E12_RS05995	ctrl, vanco
TSS	1164464	1164464	+	Primary, Internal	E0E12_RS06010, E0E12_RS06005	ctrl, vanco
TSS	1168949	1168949	+	Primary	E0E12_RS06020	ctrl, vanco
TSS	1169428	1169428	+	Primary, Antisense	E0E12_RS06030, E0E12_RS06025	ctrl, vanco
TSS	1171004	1171004	+	Internal	E0E12_RS06030	ctrl, vanco
TSS	1171464	1171464	+	Primary	E0E12_RS06035	ctrl, vanco
TSS	1175748	1175748	-	Antisense	E0E12_RS06050	ctrl, vanco
TSS	1177554	1177554	+	Primary	E0E12_RS06070	ctrl, vanco
TSS	1178737	1178737	-	Primary	E0E12_RS06080	ctrl, vanco
TSS	1179539	1179539	+	Internal	E0E12_RS06085	ctrl, vanco
TSS	1180098	1180098	+	Primary	E0E12_RS06090	ctrl, vanco
TSS	1182796	1182796	-	Primary	E0E12_RS06115	ctrl, vanco
TSS	1184532	1184532	-	Orphan	orphan	ctrl, vanco
TSS	1184755	1184755	+	Primary	E0E12_RS06125	ctrl, vanco
TSS	1185616	1185616	-	Orphan	orphan	ctrl, vanco
TSS	1190450	1190450	+	Primary, Internal	E0E12_RS06160, E0E12_RS06155	ctrl, vanco
TSS	1192410	1192410	+	Primary	E0E12_RS06165	ctrl, vanco
TSS	1194978	1194978	-	Secondary	E0E12_RS06180	ctrl, vanco
TSS	1195201	1195201	-	Primary	E0E12_RS06180	ctrl, vanco
TSS	1195238	1195238	+	Primary	E0E12_RS06185	ctrl, vanco
TSS	1195759	1195759	+	Primary	E0E12_RS06195	ctrl, vanco
TSS	1197047	1197047	-	Primary	E0E12_RS06200	ctrl, vanco
TSS	1197189	1197189	+	Primary	E0E12_RS06205	ctrl, vanco
TSS	1198955	1198955	+	Primary	E0E12_RS06210	ctrl, vanco
TSS	1205405	1205405	+	Primary, Internal	E0E12_RS06240, E0E12_RS06235	ctrl, vanco
TSS	1206992	1206992	+	Primary	E0E12_RS06245	ctrl, vanco
TSS	1208180	1208180	+	Primary, Internal	E0E12_RS06250, E0E12_RS06245	ctrl, vanco
TSS	1209854	1209854	+	Primary	E0E12_RS06255	ctrl, vanco
TSS	1210838	1210838	+	Internal	E0E12_RS06260	ctrl, vanco
TSS	1212802	1212802	+	Internal	E0E12_RS06275	ctrl, vanco
TSS	1213339	1213339	+	Internal	E0E12_RS06280	ctrl, vanco
TSS	1217189	1217189	+	Internal	E0E12_RS06290	ctrl, vanco
TSS	1220254	1220254	+	Primary	E0E12_RS06315	ctrl, vanco
TSS	1221005	1221005	+	Primary, Internal	E0E12_RS06320, E0E12_RS06315	ctrl, vanco
TSS	1231058	1231058	+	Primary	E0E12_RS06360	ctrl, vanco
TSS	1233693	1233693	+	Primary	E0E12_RS06370	ctrl, vanco
TSS	1239420	1239420	+	Internal	E0E12_RS06390	ctrl, vanco
TSS	1240489	1240489	+	Primary	E0E12_RS06400	ctrl, vanco
TSS	1242790	1242790	-	Antisense	E0E12_RS06410	ctrl, vanco
TSS	1247275	1247275	+	Primary	E0E12_RS06430	ctrl, vanco
TSS	1250084	1250084	-	Primary	E0E12_RS06445	ctrl, vanco
TSS	1250177	1250177	+	Orphan	orphan	ctrl, vanco
TSS	1252661	1252661	+	Primary	E0E12_RS06460	ctrl, vanco
TSS	1254942	1254942	+	Primary	E0E12_RS06465	ctrl, vanco
TSS	1258384	1258384	+	Primary	E0E12_RS06490	ctrl, vanco
TSS	1258737	1258737	+	Primary	E0E12_RS06495	ctrl, vanco
TSS	1266565	1266565	+	Primary	E0E12_RS06520	ctrl, vanco
TSS	1267045	1267045	+	Primary	E0E12_RS06525	ctrl, vanco
TSS	1268335	1268335	+	Primary	E0E12_RS06535	ctrl, vanco
TSS	1271746	1271746	-	Primary	E0E12_RS06540	ctrl, vanco
TSS	1271933	1271933	+	Secondary	E0E12_RS06545	ctrl, vanco
TSS	1271967	1271967	+	Primary	E0E12_RS06545	ctrl, vanco
TSS	1278245	1278245	+	Internal	E0E12_RS06570	ctrl, vanco
TSS	1279458	1279458	+	Primary, Internal	E0E12_RS06580, E0E12_RS06575	ctrl, vanco
TSS	1279666	1279666	+	Secondary	E0E12_RS06580	ctrl, vanco
TSS	1279670	1279670	+	Secondary	E0E12_RS06580	ctrl, vanco
TSS	1283632	1283632	+	Primary	E0E12_RS06590	ctrl, vanco
TSS	1287580	1287580	+	Primary	E0E12_RS06615	ctrl, vanco
TSS	1288612	1288612	+	Primary	E0E12_RS06625	ctrl, vanco
TSS	1291275	1291275	+	Primary	E0E12_RS06640	ctrl, vanco
TSS	1293040	1293040	+	Primary	E0E12_RS06650	ctrl, vanco
TSS	1296202	1296202	+	Primary	E0E12_RS06660	ctrl, vanco
TSS	1300899	1300899	+	Primary	E0E12_RS06670	ctrl, vanco
TSS	1305683	1305683	+	Primary	E0E12_RS06695	ctrl, vanco
TSS	1308188	1308188	+	Primary	E0E12_RS06710	ctrl, vanco
TSS	1308675	1308675	+	Secondary	E0E12_RS06715	ctrl, vanco
TSS	1308917	1308917	+	Primary	E0E12_RS06715	ctrl, vanco
TSS	1311233	1311233	+	Primary	E0E12_RS06725	ctrl, vanco
TSS	1315471	1315471	+	Internal	E0E12_RS06730	ctrl, vanco
TSS	1319634	1319634	+	Primary	E0E12_RS06755	ctrl, vanco
TSS	1321629	1321629	+	Primary	E0E12_RS06770	ctrl, vanco
TSS	1322651	1322651	+	Internal	E0E12_RS06770	ctrl, vanco
TSS	1324395	1324395	+	Primary	E0E12_RS06780	ctrl, vanco
TSS	1326574	1326574	-	Primary	E0E12_RS06785	ctrl, vanco
TSS	1326698	1326698	+	Primary	E0E12_RS06790	ctrl, vanco
TSS	1327624	1327624	+	Primary	E0E12_RS06795	ctrl, vanco
TSS	1330035	1330035	+	Internal	E0E12_RS06800	ctrl, vanco
TSS	1330770	1330770	+	Primary	E0E12_RS06810	ctrl, vanco
TSS	1333446	1333446	+	Primary	E0E12_RS06825	ctrl, vanco
TSS	1339090	1339090	+	Primary	E0E12_RS06840	ctrl, vanco
TSS	1345141	1345141	+	Internal	E0E12_RS06860	ctrl, vanco
TSS	1349247	1349247	+	Primary	E0E12_RS06885	ctrl, vanco
TSS	1353420	1353420	+	Orphan	orphan	ctrl, vanco
TSS	1356118	1356118	-	Antisense	E0E12_RS06930	ctrl, vanco
TSS	1356329	1356329	+	Primary	E0E12_RS06940	ctrl, vanco
TSS	1357331	1357331	+	Primary	E0E12_RS06950	ctrl, vanco
TSS	1358170	1358170	+	Primary	E0E12_RS06965	ctrl, vanco
TSS	1359003	1359003	+	Primary	E0E12_RS06980	ctrl, vanco
TSS	1359433	1359433	+	Primary, Internal	E0E12_RS06990, E0E12_RS06985	ctrl, vanco
TSS	1361536	1361536	-	Primary	E0E12_RS06995	ctrl, vanco
TSS	1365143	1365143	+	Primary, Internal	E0E12_RS07020, E0E12_RS07015	ctrl, vanco
TSS	1367216	1367216	-	Primary	E0E12_RS07030	ctrl, vanco
TSS	1370315	1370315	-	Primary	E0E12_RS07045	ctrl, vanco
TSS	1370488	1370488	+	Primary	E0E12_RS07050	ctrl, vanco
TSS	1372669	1372669	+	Primary	E0E12_RS07060	ctrl, vanco
TSS	1379161	1379161	-	Primary	E0E12_RS07090	ctrl, vanco
TSS	1379297	1379297	+	Primary	E0E12_RS07095	ctrl, vanco
TSS	1380915	1380915	+	Primary	E0E12_RS07100	ctrl, vanco
TSS	1384028	1384028	+	Orphan	orphan	ctrl, vanco
TSS	1385109	1385109	+	Primary	E0E12_RS07130	ctrl, vanco
TSS	1385836	1385836	+	Primary	E0E12_RS07140	ctrl, vanco
TSS	1388042	1388042	+	Primary	E0E12_RS07145	ctrl, vanco
TSS	1388512	1388512	+	Primary	E0E12_RS07155	ctrl, vanco
TSS	1393758	1393758	-	Primary	E0E12_RS07170	ctrl, vanco
TSS	1393848	1393848	+	Primary	E0E12_RS07175	ctrl, vanco
TSS	1396408	1396408	-	Antisense	E0E12_RS07185	ctrl, vanco
TSS	1400054	1400054	+	Antisense	E0E12_RS07200	ctrl, vanco
TSS	1400607	1400607	-	Primary	E0E12_RS07200	ctrl, vanco
TSS	1401468	1401468	+	Primary	E0E12_RS07215	ctrl, vanco
TSS	1405952	1405952	+	Primary	E0E12_RS07230	ctrl, vanco
TSS	1409349	1409349	+	Primary	E0E12_RS07245	ctrl, vanco
TSS	1411952	1411952	+	Secondary	E0E12_RS07260	ctrl, vanco
TSS	1412096	1412096	+	Primary	E0E12_RS07260	ctrl, vanco
TSS	1415445	1415445	-	Primary, Antisense	E0E12_RS07265, E0E12_RS07270	ctrl, vanco
TSS	1415446	1415446	+	Primary, Antisense	E0E12_RS07270, E0E12_RS07265	ctrl, vanco
TSS	1416779	1416779	-	Primary	E0E12_RS07275	ctrl, vanco
TSS	1416884	1416884	+	Primary	E0E12_RS07280	ctrl, vanco
TSS	1419424	1419424	-	Primary	E0E12_RS07285	ctrl, vanco
TSS	1419525	1419525	+	Primary	E0E12_RS07290	ctrl, vanco
TSS	1420637	1420637	+	Orphan	orphan	ctrl, vanco
TSS	1424055	1424055	-	Antisense	E0E12_RS07305	ctrl, vanco
TSS	1427467	1427467	+	Secondary	E0E12_RS07330	ctrl, vanco
TSS	1427621	1427621	+	Primary	E0E12_RS07330	ctrl, vanco
TSS	1430920	1430920	+	Primary	E0E12_RS07340	ctrl, vanco
TSS	1435704	1435704	-	Primary	E0E12_RS07365	ctrl, vanco
TSS	1436442	1436442	-	Primary, Antisense	E0E12_RS07375, E0E12_RS07380	ctrl, vanco
TSS	1436449	1436449	+	Primary	E0E12_RS07380	ctrl, vanco
TSS	1444976	1444976	+	Primary	E0E12_RS07420	ctrl, vanco
TSS	1447200	1447200	+	Primary	E0E12_RS07425	ctrl, vanco
TSS	1450301	1450301	+	Internal	E0E12_RS07435	ctrl, vanco
TSS	1454360	1454360	+	Primary, Internal	E0E12_RS07460, E0E12_RS07455	ctrl, vanco
TSS	1456872	1456872	-	Primary	E0E12_RS07470	ctrl, vanco
TSS	1457274	1457274	-	Primary	E0E12_RS07480	ctrl, vanco
TSS	1457388	1457388	+	Primary	E0E12_RS07485	ctrl, vanco
TSS	1460144	1460144	+	Orphan	orphan	ctrl, vanco
TSS	1461880	1461880	-	Primary	E0E12_RS07505	ctrl, vanco
TSS	1466008	1466008	-	Primary	E0E12_RS07525	ctrl, vanco
TSS	1470675	1470675	-	Primary	E0E12_RS07535	ctrl, vanco
TSS	1473247	1473247	-	Internal	E0E12_RS07550	ctrl, vanco
TSS	1478065	1478065	-	Primary	E0E12_RS07585	ctrl, vanco
TSS	1478292	1478292	-	Secondary	E0E12_RS07585	ctrl
TSS	1479955	1479955	-	Primary	E0E12_RS07590	ctrl, vanco
TSS	1480460	1480460	+	Antisense	E0E12_RS07600	ctrl, vanco
TSS	1481813	1481813	-	Primary	E0E12_RS07610	ctrl, vanco
TSS	1484550	1484550	-	Primary	E0E12_RS07625	ctrl, vanco
TSS	1486923	1486923	-	Primary	E0E12_RS07645	ctrl, vanco
TSS	1487045	1487045	+	Primary	E0E12_RS07650	ctrl, vanco
TSS	1488313	1488313	+	Primary	E0E12_RS07660	ctrl, vanco
TSS	1518904	1518904	-	Internal	E0E12_RS07665	ctrl, vanco
TSS	1519560	1519560	+	Antisense	E0E12_RS07665	ctrl, vanco
TSS	1533960	1533960	-	Primary	E0E12_RS07710	ctrl, vanco
TSS	1534439	1534439	-	Primary	E0E12_RS07715	ctrl, vanco
TSS	1534923	1534923	-	Primary, Internal	E0E12_RS07720, E0E12_RS07725	ctrl, vanco
TSS	1535246	1535246	-	Internal	E0E12_RS07725	ctrl, vanco
TSS	1535776	1535776	-	Primary	E0E12_RS07730	ctrl, vanco
TSS	1536163	1536163	+	Primary	E0E12_RS07745	ctrl, vanco
TSS	1536271	1536271	+	Internal	E0E12_RS07745	ctrl, vanco
TSS	1536851	1536851	+	Primary, Internal	E0E12_RS07750, E0E12_RS07745	ctrl, vanco
TSS	1541383	1541383	-	Primary	E0E12_RS07765	ctrl, vanco
TSS	1543010	1543010	-	Primary	E0E12_RS07770	ctrl, vanco
TSS	1545101	1545101	-	Internal	E0E12_RS07775	ctrl, vanco
TSS	1551028	1551028	-	Primary, Internal	E0E12_RS07800, E0E12_RS07805	ctrl, vanco
TSS	1551267	1551267	-	Internal	E0E12_RS07805	ctrl, vanco
TSS	1554257	1554257	+	Antisense	E0E12_RS07820	ctrl, vanco
TSS	1556991	1556991	-	Primary	E0E12_RS07830	ctrl, vanco
TSS	1557006	1557006	-	Secondary	E0E12_RS07830	ctrl, vanco
TSS	1558233	1558233	-	Primary	E0E12_RS07840	ctrl, vanco
TSS	1560567	1560567	-	Primary	E0E12_RS07855	ctrl, vanco
TSS	1560576	1560576	-	Secondary	E0E12_RS07855	ctrl, vanco
TSS	1561296	1561296	-	Primary	E0E12_RS07865	ctrl, vanco
TSS	1563771	1563771	-	Primary	E0E12_RS07875	ctrl, vanco
TSS	1565167	1565167	-	Primary	E0E12_RS07880	ctrl, vanco
TSS	1565411	1565411	-	Secondary, Internal	E0E12_RS07880, E0E12_RS07885	ctrl, vanco
TSS	1565423	1565423	-	Secondary, Internal	E0E12_RS07880, E0E12_RS07885	ctrl, vanco
TSS	1566540	1566540	-	Primary, Antisense	E0E12_RS07900, E0E12_RS07905	ctrl, vanco
TSS	1566564	1566564	+	Primary, Antisense	E0E12_RS07905, E0E12_RS07900	ctrl, vanco
TSS	1568678	1568678	-	Primary	E0E12_RS07910	ctrl, vanco
TSS	1570630	1570630	-	Primary	E0E12_RS07920	ctrl, vanco
TSS	1571977	1571977	-	Internal	E0E12_RS07925	ctrl, vanco
TSS	1572094	1572094	-	Primary, Internal	E0E12_RS07925, E0E12_RS07930	ctrl, vanco
TSS	1572872	1572872	+	Primary, Antisense	E0E12_RS07935, E0E12_RS07930	ctrl, vanco
TSS	1573062	1573062	+	Secondary, Antisense	E0E12_RS07935, E0E12_RS07930	ctrl, vanco
TSS	1573063	1573063	-	Primary, Antisense	E0E12_RS07930, E0E12_RS07935	ctrl, vanco
TSS	1574554	1574554	-	Primary	E0E12_RS07945	ctrl, vanco
TSS	1576080	1576080	+	Antisense	E0E12_RS07960	ctrl, vanco
TSS	1580848	1580848	-	Primary	E0E12_RS07975	ctrl, vanco
TSS	1583551	1583551	-	Primary	E0E12_RS07985	ctrl, vanco
TSS	1585708	1585708	+	Primary, Antisense	E0E12_RS08005, E0E12_RS08000	ctrl, vanco
TSS	1588404	1588404	+	Primary, Antisense	E0E12_RS08025, E0E12_RS08020	ctrl, vanco
TSS	1588406	1588406	-	Primary, Antisense	E0E12_RS08020, E0E12_RS08025	ctrl, vanco
TSS	1590662	1590662	-	Primary, Antisense	E0E12_RS08035, E0E12_RS08040	ctrl, vanco
TSS	1592580	1592580	-	Primary	E0E12_RS08045	ctrl, vanco
TSS	1592840	1592840	+	Primary	E0E12_RS08050	ctrl, vanco
TSS	1598273	1598273	-	Primary, Internal	E0E12_RS08065, E0E12_RS08070	ctrl, vanco
TSS	1598813	1598813	-	Primary	E0E12_RS08075	ctrl, vanco
TSS	1601747	1601747	-	Primary	E0E12_RS08085	ctrl, vanco
TSS	1603645	1603645	-	Primary	E0E12_RS08100	ctrl, vanco
TSS	1615164	1615164	+	Antisense	E0E12_RS08160	ctrl, vanco
TSS	1616506	1616506	-	Primary	E0E12_RS08165	ctrl, vanco
TSS	1618635	1618635	-	Primary, Antisense	E0E12_RS08175, E0E12_RS08180	ctrl, vanco
TSS	1618650	1618650	+	Primary, Antisense	E0E12_RS08180, E0E12_RS08175	ctrl, vanco
TSS	1620524	1620524	-	Primary, Antisense	E0E12_RS08190, E0E12_RS08195	ctrl, vanco
TSS	1620536	1620536	+	Primary	E0E12_RS08195	ctrl, vanco
TSS	1621053	1621053	+	Orphan	orphan	ctrl, vanco
TSS	1625482	1625482	-	Primary, Internal	E0E12_RS08210, E0E12_RS08215	ctrl, vanco
TSS	1625982	1625982	-	Primary, Internal	E0E12_RS08215, E0E12_RS08220	ctrl, vanco
TSS	1632236	1632236	-	Internal	E0E12_RS08275	ctrl, vanco
TSS	1632549	1632549	-	Internal	E0E12_RS08275	ctrl, vanco
TSS	1634188	1634188	-	Primary	E0E12_RS08285	ctrl, vanco
TSS	1637091	1637091	-	Primary	E0E12_RS08295	ctrl, vanco
TSS	1637165	1637165	-	Secondary	E0E12_RS08295	ctrl, vanco
TSS	1639423	1639423	-	Internal	E0E12_RS08310	ctrl, vanco
TSS	1641823	1641823	-	Primary	E0E12_RS08320	ctrl, vanco
TSS	1644977	1644977	-	Primary	E0E12_RS08335	ctrl, vanco
TSS	1645088	1645088	-	Secondary	E0E12_RS08335	ctrl, vanco
TSS	1646978	1646978	-	Primary	E0E12_RS08340	ctrl, vanco
TSS	1648576	1648576	+	Primary	E0E12_RS08355	ctrl, vanco
TSS	1656943	1656943	-	Primary	E0E12_RS08400	ctrl, vanco
TSS	1657385	1657385	-	Primary	E0E12_RS08405	ctrl, vanco
TSS	1659230	1659230	-	Primary, Internal	E0E12_RS08410, E0E12_RS08415	ctrl, vanco
TSS	1661443	1661443	+	Antisense	E0E12_RS08425	ctrl, vanco
TSS	1661829	1661829	-	Primary	E0E12_RS08425	ctrl, vanco
TSS	1665512	1665512	-	Primary	E0E12_RS08440	ctrl, vanco
TSS	1669134	1669134	-	Secondary	E0E12_RS08455	ctrl, vanco
TSS	1669250	1669250	+	Secondary	E0E12_RS08460	ctrl, vanco
TSS	1669253	1669253	-	Primary	E0E12_RS08455	ctrl, vanco
TSS	1669377	1669377	+	Primary	E0E12_RS08460	ctrl, vanco
TSS	1670732	1670732	-	Primary	E0E12_RS08465	vanco
TSS	1673469	1673469	-	Primary	E0E12_RS08475	ctrl, vanco
TSS	1674087	1674087	+	Antisense	E0E12_RS08480	ctrl, vanco
TSS	1675995	1675995	-	Primary, Internal	E0E12_RS08495, E0E12_RS08500	ctrl, vanco
TSS	1679943	1679943	-	Primary	E0E12_RS08525	ctrl, vanco
TSS	1680197	1680197	+	Primary	E0E12_RS08530	ctrl, vanco
TSS	1683145	1683145	-	Primary	E0E12_RS08540	ctrl, vanco
TSS	1688967	1688967	-	Primary	E0E12_RS08570	ctrl, vanco
TSS	1692838	1692838	-	Primary, Internal	E0E12_RS08590, E0E12_RS08595	ctrl, vanco
TSS	1693387	1693387	-	Primary	E0E12_RS08595	ctrl, vanco
TSS	1694554	1694554	-	Primary	E0E12_RS08610	ctrl, vanco
TSS	1703454	1703454	-	Primary	E0E12_RS08635	ctrl, vanco
TSS	1703709	1703709	+	Primary	E0E12_RS08640	ctrl, vanco
TSS	1705377	1705377	-	Primary	E0E12_RS08650	ctrl, vanco
TSS	1705907	1705907	-	Primary, Antisense	E0E12_RS08655, E0E12_RS08660	ctrl, vanco
TSS	1708199	1708199	-	Primary, Internal	E0E12_RS08665, E0E12_RS08670	ctrl, vanco
TSS	1708560	1708560	-	Primary	E0E12_RS08675	ctrl, vanco
TSS	1713822	1713822	-	Internal	E0E12_RS08700	ctrl, vanco
TSS	1715794	1715794	-	Secondary	E0E12_RS08700	ctrl, vanco
TSS	1715839	1715839	+	Orphan	orphan	ctrl, vanco
TSS	1715896	1715896	-	Primary	E0E12_RS08700	ctrl, vanco
TSS	1718980	1718980	-	Primary	E0E12_RS08710	ctrl, vanco
TSS	1721408	1721408	-	Primary	E0E12_RS08715	ctrl, vanco
TSS	1721473	1721473	-	Secondary	E0E12_RS08715	ctrl, vanco
TSS	1722846	1722846	-	Internal	E0E12_RS08725	ctrl, vanco
TSS	1728981	1728981	-	Primary	E0E12_RS08765	ctrl, vanco
TSS	1730399	1730399	-	Primary	E0E12_RS08775	ctrl, vanco
TSS	1730713	1730713	-	Primary	E0E12_RS08780	ctrl, vanco
TSS	1731356	1731356	+	Primary	E0E12_RS08790	ctrl, vanco
TSS	1731501	1731501	+	Internal	E0E12_RS08790	ctrl, vanco
TSS	1732035	1732035	-	Primary	E0E12_RS08795	ctrl, vanco
TSS	1740146	1740146	-	Primary	E0E12_RS08850	ctrl, vanco
TSS	1743383	1743383	-	Internal	E0E12_RS08865	ctrl, vanco
TSS	1746650	1746650	+	Antisense	E0E12_RS08875	ctrl, vanco
TSS	1746766	1746766	-	Primary	E0E12_RS08880	ctrl, vanco
TSS	1752951	1752951	-	Primary	E0E12_RS08910	ctrl, vanco
TSS	1753764	1753764	-	Primary	E0E12_RS08915	ctrl, vanco
TSS	1756647	1756647	-	Primary	E0E12_RS08925	ctrl, vanco
TSS	1759628	1759628	+	Antisense	E0E12_RS08960	ctrl, vanco
TSS	1759794	1759794	-	Primary	E0E12_RS08960	ctrl, vanco
TSS	1761399	1761399	-	Primary	E0E12_RS08965	ctrl, vanco
TSS	1761682	1761682	-	Orphan	orphan	ctrl, vanco
TSS	1766942	1766942	-	Primary	E0E12_RS08990	ctrl, vanco
TSS	1768188	1768188	-	Primary	E0E12_RS08995	ctrl, vanco
TSS	1768191	1768191	+	Antisense	E0E12_RS08995	ctrl, vanco
TSS	1771267	1771267	-	Internal	E0E12_RS09010	ctrl, vanco
TSS	1771545	1771545	-	Internal	E0E12_RS09010	ctrl, vanco
TSS	1772556	1772556	-	Primary	E0E12_RS09010	ctrl, vanco
TSS	1774556	1774556	-	Primary	E0E12_RS09015	ctrl, vanco
TSS	1777149	1777149	-	Primary	E0E12_RS09025	ctrl, vanco
TSS	1780275	1780275	+	Primary	E0E12_RS09045	ctrl, vanco
TSS	1783778	1783778	-	Orphan	orphan	ctrl, vanco
TSS	1789741	1789741	+	Antisense	E0E12_RS09075	ctrl, vanco
TSS	1790639	1790639	-	Orphan	orphan	ctrl, vanco
TSS	1795239	1795239	-	Internal	E0E12_RS09095	ctrl, vanco
TSS	1796422	1796422	-	Primary	E0E12_RS09095	ctrl, vanco
TSS	1796583	1796583	+	Primary	E0E12_RS09100	ctrl, vanco
TSS	1798032	1798032	-	Primary	E0E12_RS09105	ctrl, vanco
TSS	1798053	1798053	-	Secondary	E0E12_RS09105	ctrl, vanco
TSS	1798154	1798154	+	Primary	E0E12_RS09110	ctrl, vanco
TSS	1800683	1800683	-	Primary	E0E12_RS09120	ctrl, vanco
TSS	1804498	1804498	-	Primary	E0E12_RS09140	ctrl, vanco
TSS	1807733	1807733	-	Primary	E0E12_RS09155	ctrl, vanco
TSS	1809773	1809773	-	Primary	E0E12_RS09165	ctrl, vanco
TSS	1810415	1810415	+	Primary	E0E12_RS09180	ctrl, vanco
TSS	1812209	1812209	+	Primary, Antisense	E0E12_RS09195, E0E12_RS09190	ctrl, vanco
TSS	1812773	1812773	+	Primary	E0E12_RS09200	ctrl, vanco
TSS	1812964	1812964	-	Antisense	E0E12_RS09200	ctrl, vanco
TSS	1814174	1814174	-	Antisense	E0E12_RS09205	ctrl, vanco
TSS	1816860	1816860	-	Primary	E0E12_RS09215	ctrl, vanco
TSS	1819178	1819178	-	Primary	E0E12_RS09225	ctrl, vanco
TSS	1819289	1819289	+	Primary	E0E12_RS09230	ctrl, vanco
TSS	1822313	1822313	+	Primary	E0E12_RS09240	ctrl, vanco
TSS	1828197	1828197	-	Primary	E0E12_RS09260	ctrl, vanco
TSS	1830405	1830405	+	Primary	E0E12_RS09270	ctrl, vanco
TSS	1833406	1833406	-	Primary	E0E12_RS09280	ctrl, vanco
TSS	1838977	1838977	-	Primary	E0E12_RS09315	ctrl, vanco
TSS	1843695	1843695	+	Antisense	E0E12_RS09325	ctrl, vanco
TSS	1846137	1846137	-	Primary	E0E12_RS09340	ctrl, vanco
TSS	1847247	1847247	-	Primary, Antisense	E0E12_RS09345, E0E12_RS09350	ctrl, vanco
TSS	1847288	1847288	+	Primary, Antisense	E0E12_RS09350, E0E12_RS09345	ctrl, vanco
TSS	1848422	1848422	+	Antisense	E0E12_RS09355	ctrl, vanco
TSS	1854098	1854098	-	Primary	E0E12_RS09380	ctrl, vanco
TSS	1855320	1855320	-	Primary, Internal	E0E12_RS09390, E0E12_RS09395	ctrl, vanco
TSS	1857648	1857648	-	Primary	E0E12_RS09400	ctrl, vanco
TSS	1857768	1857768	-	Secondary	E0E12_RS09400	ctrl, vanco
TSS	1857856	1857856	-	Secondary	E0E12_RS09400	ctrl, vanco
TSS	1869226	1869226	-	Primary	E0E12_RS09420	ctrl, vanco
TSS	1870505	1870505	-	Primary, Antisense	E0E12_RS09425, E0E12_RS09430	ctrl, vanco
TSS	1870545	1870545	+	Primary, Antisense	E0E12_RS09430, E0E12_RS09425	ctrl, vanco
TSS	1872876	1872876	-	Primary	E0E12_RS09440	ctrl, vanco
TSS	1873843	1873843	+	Primary	E0E12_RS09450	ctrl, vanco
TSS	1879054	1879054	-	Internal	E0E12_RS09475	ctrl, vanco
TSS	1879627	1879627	-	Primary, Internal	E0E12_RS09475, E0E12_RS09480	ctrl, vanco
TSS	1884611	1884611	-	Orphan	orphan	ctrl, vanco
TSS	1885949	1885949	+	Antisense	E0E12_RS09515	ctrl, vanco
TSS	1886465	1886465	+	Orphan	orphan	ctrl, vanco
TSS	1886792	1886792	+	Primary	E0E12_RS09520	ctrl, vanco
TSS	1888462	1888462	+	Internal	E0E12_RS09530	ctrl, vanco
TSS	1890025	1890025	-	Primary	E0E12_RS09535	ctrl, vanco
TSS	1893650	1893650	-	Primary	E0E12_RS09560	ctrl, vanco
TSS	1893785	1893785	+	Primary	E0E12_RS09565	ctrl, vanco
TSS	1897565	1897565	-	Orphan	orphan	ctrl, vanco
TSS	1899203	1899203	-	Primary	E0E12_RS09600	ctrl, vanco
TSS	1902692	1902692	-	Primary	E0E12_RS09615	ctrl, vanco
TSS	1903810	1903810	-	Primary	E0E12_RS09620	ctrl, vanco
TSS	1905322	1905322	-	Primary	E0E12_RS09625	ctrl, vanco
TSS	1905425	1905425	+	Primary	E0E12_RS09630	ctrl, vanco
TSS	1906785	1906785	-	Antisense	E0E12_RS09630	ctrl, vanco
TSS	1909321	1909321	+	Primary, Antisense	E0E12_RS09650, E0E12_RS09645	ctrl, vanco
TSS	1909613	1909613	-	Internal, Antisense	E0E12_RS09655, E0E12_RS09650	ctrl, vanco
TSS	1912110	1912110	-	Primary	E0E12_RS09660	ctrl, vanco
TSS	1912930	1912930	+	Primary	E0E12_RS09670	ctrl, vanco
TSS	1918070	1918070	-	Primary, Internal	E0E12_RS09705, E0E12_RS09710	ctrl, vanco
TSS	1918245	1918245	-	Primary	E0E12_RS09710	ctrl, vanco
TSS	1919094	1919094	+	Primary	E0E12_RS09730	ctrl, vanco
TSS	1920776	1920776	-	Orphan	orphan	ctrl, vanco
TSS	1923450	1923450	+	Orphan	orphan	ctrl, vanco
TSS	1924276	1924276	-	Orphan	orphan	ctrl, vanco
TSS	1925445	1925445	-	Primary	E0E12_RS09810	ctrl, vanco
TSS	1925560	1925560	-	Secondary	E0E12_RS09810	ctrl, vanco
TSS	1926507	1926507	-	Primary	E0E12_RS09815	ctrl, vanco
TSS	1929578	1929578	-	Internal	E0E12_RS09835	ctrl, vanco
TSS	1930342	1930342	+	Primary, Antisense	E0E12_RS09845, E0E12_RS09840	ctrl, vanco
TSS	1930383	1930383	-	Primary, Antisense	E0E12_RS09840, E0E12_RS09845	ctrl, vanco
TSS	1931975	1931975	+	Antisense	E0E12_RS09850	ctrl, vanco
TSS	1933074	1933074	-	Primary	E0E12_RS09855	ctrl, vanco
TSS	1933653	1933653	-	Antisense	E0E12_RS09860	ctrl, vanco
TSS	1934800	1934800	+	Secondary	E0E12_RS09875	ctrl, vanco
TSS	1934830	1934830	+	Primary	E0E12_RS09875	ctrl, vanco
TSS	1935480	1935480	+	Primary	E0E12_RS09880	ctrl, vanco
TSS	1935577	1935577	+	Secondary	E0E12_RS09880	ctrl, vanco
TSS	1941982	1941982	-	Primary	E0E12_RS09895	ctrl, vanco
TSS	1944099	1944099	-	Primary	E0E12_RS09915	ctrl, vanco
TSS	1944790	1944790	-	Primary	E0E12_RS09920	ctrl, vanco
TSS	1944869	1944869	-	Secondary	E0E12_RS09920	ctrl, vanco
TSS	1944952	1944952	-	Secondary	E0E12_RS09920	ctrl, vanco
TSS	1944995	1944995	+	Antisense	E0E12_RS09925	vanco
TSS	1944999	1944999	+	Antisense	E0E12_RS09925	ctrl, vanco
TSS	1946855	1946855	-	Primary	E0E12_RS09930	ctrl, vanco
TSS	1946922	1946922	+	Primary, Antisense	E0E12_RS09935, E0E12_RS09930	ctrl, vanco
TSS	1951852	1951852	-	Primary	E0E12_RS09965	ctrl, vanco
TSS	1952254	1952254	-	Internal	E0E12_RS09970	ctrl, vanco
TSS	1953589	1953589	-	Primary	E0E12_RS09975	ctrl, vanco
TSS	1955910	1955910	-	Primary	E0E12_RS09985	ctrl, vanco
TSS	1956278	1956278	+	Antisense	E0E12_RS09990	ctrl, vanco
TSS	1957229	1957229	-	Primary	E0E12_RS09990	ctrl, vanco
TSS	1959234	1959234	-	Internal, Antisense	E0E12_RS10010, E0E12_RS10005	ctrl, vanco
TSS	1959349	1959349	-	Primary	E0E12_RS10010	ctrl, vanco
TSS	1959757	1959757	-	Primary	E0E12_RS10035	ctrl, vanco
TSS	1961056	1961056	-	Primary, Internal	E0E12_RS10100, E0E12_RS10105	ctrl, vanco
TSS	1966854	1966854	-	Primary	E0E12_RS10160	ctrl, vanco
TSS	1966948	1966948	-	Secondary	E0E12_RS10160	ctrl, vanco
TSS	1967065	1967065	-	Orphan	orphan	ctrl, vanco
TSS	1969455	1969455	-	Primary, Antisense	E0E12_RS10175, E0E12_RS10180	ctrl, vanco
TSS	1974359	1974359	-	Primary	E0E12_RS10195	ctrl, vanco
TSS	1974512	1974512	-	Internal	E0E12_RS10200	ctrl, vanco
TSS	1974975	1974975	-	Primary	E0E12_RS10200	ctrl, vanco
TSS	1976331	1976331	-	Primary	E0E12_RS10205	ctrl, vanco
TSS	1976396	1976396	-	Secondary, Antisense	E0E12_RS10205, E0E12_RS10210	ctrl, vanco
TSS	1976410	1976410	+	Primary	E0E12_RS10210	ctrl, vanco
TSS	1978619	1978619	+	Antisense	E0E12_RS10225	ctrl, vanco
TSS	1979273	1979273	+	Antisense	E0E12_RS10225	ctrl, vanco
TSS	1981201	1981201	-	Primary	E0E12_RS10235	ctrl, vanco
TSS	1982268	1982268	-	Primary	E0E12_RS10240	ctrl, vanco
TSS	1983117	1983117	-	Primary	E0E12_RS10245	ctrl, vanco
TSS	1983415	1983415	-	Primary	E0E12_RS10250	ctrl, vanco
TSS	1983538	1983538	+	Primary	E0E12_RS10255	ctrl, vanco
TSS	1984020	1984020	-	Orphan	orphan	ctrl, vanco
TSS	1984186	1984186	-	Orphan	orphan	ctrl, vanco
TSS	1984384	1984384	-	Orphan	orphan	ctrl, vanco
TSS	1984488	1984488	-	Internal	E0E12_RS10270	ctrl, vanco
TSS	1984546	1984546	+	Antisense	E0E12_RS10270	ctrl, vanco
TSS	1986556	1986556	-	Primary, Internal	E0E12_RS10275, E0E12_RS10280	ctrl, vanco
TSS	2005186	2005186	-	Primary	E0E12_RS10380	ctrl, vanco
TSS	2009519	2009519	-	Primary	E0E12_RS10400	ctrl, vanco
TSS	2014107	2014107	+	Antisense	E0E12_RS10475	ctrl, vanco
TSS	2018810	2018810	+	Antisense	E0E12_RS10515	ctrl, vanco
TSS	2019457	2019457	+	Primary, Antisense	E0E12_RS10530, E0E12_RS10525	ctrl, vanco
TSS	2021038	2021038	+	Primary, Antisense	E0E12_RS10540, E0E12_RS10535	ctrl, vanco
TSS	2022881	2022881	+	Primary, Antisense	E0E12_RS10560, E0E12_RS10555	ctrl, vanco
TSS	2023765	2023765	-	Antisense	E0E12_RS10565	ctrl, vanco
TSS	2027941	2027941	+	Internal	E0E12_RS10585	ctrl, vanco
TSS	2030475	2030475	+	Primary	E0E12_RS10605	ctrl, vanco
TSS	2031473	2031473	+	Primary	E0E12_RS10615	ctrl, vanco
TSS	2035423	2035423	-	Primary, Internal	E0E12_RS10630, E0E12_RS10635	ctrl, vanco
TSS	2036614	2036614	-	Primary	E0E12_RS10640	ctrl, vanco
TSS	2036655	2036655	+	Antisense	E0E12_RS10640	ctrl, vanco
TSS	2037121	2037121	-	Antisense	E0E12_RS10650	ctrl, vanco
TSS	2039075	2039075	-	Primary, Internal	E0E12_RS10660, E0E12_RS10665	ctrl, vanco
TSS	2041300	2041300	-	Primary	E0E12_RS10675	ctrl, vanco
TSS	2041525	2041525	+	Primary	E0E12_RS10680	ctrl, vanco
TSS	2042262	2042262	+	Secondary, Antisense	E0E12_RS10690, E0E12_RS10685	ctrl, vanco
TSS	2042388	2042388	+	Primary	E0E12_RS10690	ctrl, vanco
TSS	2045338	2045338	-	Internal	E0E12_RS10705	ctrl, vanco
TSS	2048001	2048001	-	Orphan	orphan	ctrl, vanco
TSS	2051424	2051424	-	Primary	E0E12_RS10735	ctrl, vanco
TSS	2059514	2059514	-	Primary	E0E12_RS10760	ctrl, vanco
TSS	2061508	2061508	-	Primary	E0E12_RS10770	ctrl, vanco
TSS	2063312	2063312	+	Primary, Internal	E0E12_RS10785, E0E12_RS10780	ctrl, vanco
TSS	2066947	2066947	+	Antisense	E0E12_RS10805	ctrl, vanco
TSS	2067526	2067526	+	Primary	E0E12_RS10810	ctrl, vanco
TSS	2068315	2068315	+	Internal	E0E12_RS10810	ctrl, vanco
TSS	2071296	2071296	-	Primary	E0E12_RS10825	ctrl, vanco
TSS	2071414	2071414	-	Secondary, Internal	E0E12_RS10825, E0E12_RS10830	ctrl, vanco
TSS	2072512	2072512	-	Primary	E0E12_RS10830	ctrl, vanco
TSS	2072762	2072762	+	Primary	E0E12_RS10835	ctrl, vanco
TSS	2072763	2072763	-	Secondary, Antisense	E0E12_RS10830, E0E12_RS10835	ctrl, vanco
TSS	2077591	2077591	+	Primary	E0E12_RS10860	ctrl, vanco
TSS	2078828	2078828	-	Primary	E0E12_RS10870	ctrl, vanco
TSS	2079013	2079013	+	Primary	E0E12_RS10875	ctrl, vanco
TSS	2082272	2082272	-	Internal	E0E12_RS10890	ctrl, vanco
TSS	2083172	2083172	+	Primary, Antisense	E0E12_RS10900, E0E12_RS10895	ctrl, vanco
TSS	2085131	2085131	+	Orphan	orphan	ctrl, vanco
TSS	2085207	2085207	+	Orphan	orphan	ctrl, vanco
TSS	2085376	2085376	+	Orphan	orphan	ctrl, vanco
TSS	2086106	2086106	+	Primary	E0E12_RS10930	ctrl, vanco
TSS	2086382	2086382	+	Secondary	E0E12_RS10930	ctrl, vanco
TSS	2087615	2087615	-	Primary	E0E12_RS10945	ctrl, vanco
TSS	2087653	2087653	-	Secondary	E0E12_RS10945	ctrl, vanco
TSS	2088481	2088481	+	Primary	E0E12_RS10955	ctrl, vanco
TSS	2092214	2092214	-	Primary	E0E12_RS10965	ctrl, vanco
TSS	2092225	2092225	-	Secondary	E0E12_RS10965	ctrl, vanco
TSS	2092335	2092335	+	Primary	E0E12_RS10970	ctrl, vanco
TSS	2092552	2092552	-	Antisense	E0E12_RS10970	ctrl, vanco
TSS	2092707	2092707	+	Primary	E0E12_RS10975	ctrl, vanco
TSS	2093137	2093137	+	Primary	E0E12_RS10980	ctrl, vanco
TSS	2097390	2097390	-	Primary, Antisense	E0E12_RS11005, E0E12_RS11010	ctrl, vanco
TSS	2100077	2100077	-	Primary, Antisense	E0E12_RS11025, E0E12_RS11030	ctrl, vanco
TSS	2100125	2100125	-	Secondary, Antisense	E0E12_RS11025, E0E12_RS11030	ctrl, vanco
TSS	2101311	2101311	-	Orphan	orphan	ctrl, vanco
TSS	2101838	2101838	-	Primary	E0E12_RS11040	ctrl, vanco
TSS	2103806	2103806	-	Orphan	orphan	ctrl, vanco
TSS	2104442	2104442	-	Orphan	orphan	ctrl, vanco
TSS	2106639	2106639	+	Internal	E0E12_RS11065	ctrl, vanco
TSS	2109233	2109233	-	Primary	E0E12_RS11080	ctrl, vanco
TSS	2109278	2109278	+	Orphan	orphan	ctrl, vanco
TSS	2109478	2109478	-	Orphan	orphan	ctrl, vanco
TSS	2110113	2110113	+	Primary	E0E12_RS11090	ctrl, vanco
TSS	2112499	2112499	+	Orphan	orphan	ctrl, vanco
TSS	2112841	2112841	+	Orphan	orphan	ctrl, vanco
TSS	2113230	2113230	+	Orphan	orphan	ctrl, vanco
TSS	2113318	2113318	-	Orphan	orphan	ctrl, vanco
TSS	2113516	2113516	+	Primary	E0E12_RS11110	ctrl, vanco
TSS	2121537	2121537	-	Primary	E0E12_RS11145	ctrl, vanco
TSS	2121652	2121652	+	Primary	E0E12_RS11150	ctrl, vanco
TSS	2121970	2121970	-	Antisense	E0E12_RS11150	ctrl, vanco
TSS	2122894	2122894	-	Internal	E0E12_RS11160	ctrl, vanco
TSS	2122935	2122935	-	Primary	E0E12_RS11160	ctrl, vanco
TSS	2123782	2123782	-	Primary	E0E12_RS11165	ctrl, vanco
TSS	2125150	2125150	+	Orphan	orphan	ctrl, vanco
TSS	2125458	2125458	-	Primary	E0E12_RS11185	ctrl, vanco
TSS	2126421	2126421	-	Primary	E0E12_RS11190	ctrl, vanco
TSS	2129069	2129069	+	Antisense	E0E12_RS11210	ctrl, vanco
TSS	2146413	2146413	-	Primary	E0E12_RS11290	ctrl, vanco
TSS	2154622	2154622	+	Antisense	E0E12_RS11375	ctrl, vanco
TSS	2156076	2156076	+	Antisense	E0E12_RS11385	ctrl, vanco
TSS	2156245	2156245	+	Antisense	E0E12_RS11385	ctrl, vanco
TSS	2156810	2156810	+	Primary, Antisense	E0E12_RS11400, E0E12_RS11395	ctrl, vanco
TSS	2158652	2158652	+	Primary, Antisense	E0E12_RS11420, E0E12_RS11415	ctrl, vanco
TSS	2159886	2159886	+	Primary	E0E12_RS11435	ctrl, vanco
TSS	2161737	2161737	-	Antisense	E0E12_RS11450	ctrl, vanco
TSS	2162044	2162044	+	Primary	E0E12_RS11455	ctrl, vanco
TSS	2166844	2166844	+	Primary	E0E12_RS11475	ctrl, vanco
TSS	2170410	2170410	+	Primary	E0E12_RS11490	ctrl, vanco
TSS	2173888	2173888	-	Primary	E0E12_RS11505	ctrl, vanco
TSS	2175361	2175361	+	Antisense	E0E12_RS11525	ctrl
TSS	2177442	2177442	-	Primary	E0E12_RS11530	ctrl, vanco
TSS	2178804	2178804	+	Antisense	E0E12_RS11540	ctrl, vanco
TSS	2179620	2179620	-	Primary	E0E12_RS11540	ctrl, vanco
TSS	2179748	2179748	+	Primary	E0E12_RS11545	ctrl, vanco
TSS	2180746	2180746	+	Primary	E0E12_RS11550	ctrl, vanco
TSS	2182316	2182316	-	Primary	E0E12_RS11555	ctrl, vanco
TSS	2182417	2182417	+	Secondary	E0E12_RS11560	ctrl, vanco
TSS	2182504	2182504	+	Primary	E0E12_RS11560	ctrl, vanco
TSS	2192218	2192218	-	Primary	E0E12_RS11610	ctrl, vanco
TSS	2193235	2193235	-	Primary	E0E12_RS11615	ctrl, vanco
TSS	2193315	2193315	+	Primary	E0E12_RS11620	ctrl, vanco
TSS	2193393	2193393	-	Secondary, Antisense	E0E12_RS11615, E0E12_RS11620	ctrl, vanco
TSS	2195623	2195623	+	Primary, Antisense	E0E12_RS11630, E0E12_RS11625	ctrl, vanco
TSS	2200020	2200020	-	Primary, Antisense	E0E12_RS11650, E0E12_RS11655	ctrl, vanco
TSS	2200147	2200147	+	Orphan	orphan	ctrl, vanco
TSS	2216930	2216930	-	Primary	E0E12_RS11725	ctrl, vanco
TSS	2220169	2220169	-	Primary	E0E12_RS11740	ctrl, vanco
TSS	2222197	2222197	-	Primary	E0E12_RS11755	ctrl, vanco
TSS	2228380	2228380	-	Primary	E0E12_RS11800	ctrl, vanco
TSS	2228502	2228502	+	Antisense	E0E12_RS11805	ctrl, vanco
TSS	2232953	2232953	-	Primary, Internal	E0E12_RS11815, E0E12_RS11820	ctrl, vanco
TSS	2233084	2233084	+	Primary	E0E12_RS11825	ctrl, vanco
TSS	2235153	2235153	-	Antisense	E0E12_RS11825	ctrl, vanco
TSS	2238411	2238411	-	Primary	E0E12_RS11835	ctrl, vanco
TSS	2238470	2238470	-	Secondary	E0E12_RS11835	ctrl, vanco
TSS	2241395	2241395	-	Primary	E0E12_RS11845	ctrl, vanco
TSS	2243335	2243335	-	Primary	E0E12_RS11855	ctrl, vanco
TSS	2243990	2243990	+	Primary	E0E12_RS11870	ctrl, vanco
TSS	2247901	2247901	-	Primary	E0E12_RS11895	ctrl, vanco
TSS	2251085	2251085	-	Primary	E0E12_RS11915	ctrl, vanco
TSS	2251157	2251157	-	Secondary	E0E12_RS11915	ctrl, vanco
TSS	2252017	2252017	-	Primary	E0E12_RS11920	ctrl, vanco
TSS	2252777	2252777	-	Primary	E0E12_RS11925	ctrl, vanco
TSS	2255587	2255587	-	Primary	E0E12_RS11945	ctrl, vanco
TSS	2263045	2263045	-	Internal	E0E12_RS11995	ctrl, vanco
TSS	2266807	2266807	-	Primary	E0E12_RS12015	ctrl, vanco
TSS	2270938	2270938	-	Primary	E0E12_RS12040	ctrl, vanco
TSS	2271571	2271571	-	Primary	E0E12_RS12050	ctrl, vanco
TSS	2273058	2273058	-	Primary	E0E12_RS12055	ctrl, vanco
TSS	2274686	2274686	-	Primary	E0E12_RS12060	ctrl, vanco
TSS	2275248	2275248	-	Primary	E0E12_RS12065	ctrl, vanco
TSS	2276581	2276581	-	Primary	E0E12_RS12070	ctrl, vanco
TSS	2280615	2280615	-	Primary	E0E12_RS12085	ctrl, vanco
TSS	2281256	2281256	-	Primary	E0E12_RS12090	ctrl, vanco
TSS	2281261	2281261	-	Secondary	E0E12_RS12090	ctrl, vanco
TSS	2281511	2281511	+	Antisense	E0E12_RS12095	ctrl, vanco
TSS	2282202	2282202	-	Primary	E0E12_RS12095	ctrl, vanco
TSS	2282221	2282221	-	Secondary	E0E12_RS12095	ctrl, vanco
TSS	2282505	2282505	-	Antisense	E0E12_RS12100	ctrl, vanco
TSS	2284219	2284219	-	Orphan	orphan	ctrl, vanco
TSS	2287036	2287036	-	Primary	E0E12_RS12115	ctrl, vanco
TSS	2287179	2287179	+	Primary	E0E12_RS12120	ctrl, vanco
TSS	2290622	2290622	-	Primary	E0E12_RS12140	ctrl, vanco
TSS	2290779	2290779	+	Secondary	E0E12_RS12145	ctrl, vanco
TSS	2290790	2290790	+	Primary	E0E12_RS12145	ctrl, vanco
TSS	2296524	2296524	-	Primary	E0E12_RS12170	ctrl, vanco
TSS	2296671	2296671	-	Secondary	E0E12_RS12170	ctrl, vanco
TSS	2299084	2299084	-	Orphan	orphan	ctrl, vanco
TSS	2299206	2299206	+	Primary	E0E12_RS12190	ctrl, vanco
TSS	2300547	2300547	-	Orphan	orphan	ctrl, vanco
TSS	2300660	2300660	+	Orphan	orphan	ctrl, vanco
TSS	2300983	2300983	-	Primary	E0E12_RS12195	ctrl, vanco
TSS	2303426	2303426	-	Orphan	orphan	ctrl, vanco
TSS	2305577	2305577	-	Primary	E0E12_RS12220	ctrl, vanco
TSS	2308017	2308017	-	Orphan	orphan	ctrl, vanco
TSS	2308227	2308227	+	Primary	E0E12_RS12230	ctrl, vanco
TSS	2309553	2309553	+	Primary, Internal	E0E12_RS12235, E0E12_RS12230	ctrl, vanco
TSS	2311534	2311534	+	Internal	E0E12_RS12235	ctrl, vanco
TSS	2315841	2315841	-	Orphan	orphan	ctrl, vanco
TSS	2324705	2324705	-	Primary	E0E12_RS12265	ctrl, vanco
TSS	2325793	2325793	-	Primary	E0E12_RS12270	ctrl, vanco
TSS	2327568	2327568	-	Primary	E0E12_RS12295	ctrl, vanco
TSS	2333311	2333311	-	Primary	E0E12_RS12330	ctrl, vanco
TSS	2334728	2334728	-	Primary	E0E12_RS12340	ctrl, vanco
TSS	2336469	2336469	-	Primary	E0E12_RS12345	ctrl, vanco
TSS	2341129	2341129	-	Primary	E0E12_RS12370	ctrl, vanco
TSS	2341260	2341260	+	Primary	E0E12_RS12375	ctrl, vanco
TSS	2349569	2349569	-	Primary, Internal	E0E12_RS12410, E0E12_RS12415	ctrl, vanco
TSS	2350729	2350729	-	Primary, Antisense	E0E12_RS12415, E0E12_RS12420	ctrl, vanco
TSS	2353221	2353221	-	Orphan	orphan	ctrl, vanco
TSS	2356279	2356279	-	Primary	E0E12_RS12440	ctrl, vanco
TSS	2357999	2357999	-	Primary	E0E12_RS12445	ctrl, vanco
TSS	2359308	2359308	-	Primary	E0E12_RS12450	ctrl, vanco
TSS	2369498	2369498	-	Primary	E0E12_RS12495	ctrl, vanco
TSS	2369621	2369621	+	Primary	E0E12_RS12500	ctrl, vanco
TSS	2370144	2370144	+	Internal	E0E12_RS12500	ctrl, vanco
TSS	2374655	2374655	-	Primary	E0E12_RS12535	ctrl, vanco
TSS	2378341	2378341	+	Antisense	E0E12_RS12550	ctrl, vanco
TSS	2379613	2379613	+	Primary	E0E12_RS12560	ctrl, vanco
TSS	2383565	2383565	-	Primary	E0E12_RS12580	ctrl, vanco
TSS	2383721	2383721	-	Secondary	E0E12_RS12580	ctrl, vanco
TSS	2387706	2387706	-	Primary, Internal	E0E12_RS12595, E0E12_RS12600	ctrl, vanco
TSS	2390484	2390484	-	Primary	E0E12_RS12615	ctrl, vanco
TSS	2393825	2393825	-	Primary	E0E12_RS12635	ctrl, vanco
TSS	2393877	2393877	-	Secondary	E0E12_RS12635	ctrl, vanco
TSS	2399256	2399256	-	Primary, Internal	E0E12_RS12675, E0E12_RS12680	ctrl, vanco
TSS	2408451	2408451	-	Primary	E0E12_RS12780	ctrl, vanco
TSS	2408587	2408587	+	Primary	E0E12_RS12785	ctrl, vanco
TSS	2410549	2410549	-	Primary	E0E12_RS12790	ctrl, vanco
TSS	2413972	2413972	+	Primary	E0E12_RS12810	ctrl, vanco
TSS	2416246	2416246	-	Primary	E0E12_RS12820	ctrl, vanco
TSS	2416250	2416250	-	Secondary, Antisense	E0E12_RS12820, E0E12_RS12825	ctrl, vanco
TSS	2421840	2421840	-	Primary	E0E12_RS12840	ctrl, vanco
TSS	2422176	2422176	+	Primary	E0E12_RS12845	ctrl, vanco
TSS	2423100	2423100	-	Internal	E0E12_RS12850	ctrl, vanco
TSS	2423232	2423232	-	Primary	E0E12_RS12850	ctrl, vanco
TSS	2430291	2430291	+	Primary, Antisense	E0E12_RS12920, E0E12_RS12915	ctrl, vanco
TSS	2434617	2434617	-	Primary	E0E12_RS12945	ctrl, vanco
TSS	2434728	2434728	-	Secondary	E0E12_RS12945	ctrl, vanco
TSS	2434853	2434853	+	Primary	E0E12_RS12950	ctrl, vanco
TSS	2436821	2436821	-	Primary, Internal	E0E12_RS12955, E0E12_RS12960	ctrl, vanco
TSS	2437265	2437265	-	Primary	E0E12_RS12960	ctrl, vanco
TSS	2439643	2439643	-	Primary	E0E12_RS12970	ctrl, vanco
TSS	2441101	2441101	-	Primary	E0E12_RS12975	ctrl, vanco
TSS	2442126	2442126	-	Primary	E0E12_RS12980	ctrl, vanco
TSS	2442324	2442324	+	Primary	E0E12_RS12985	ctrl, vanco
TSS	2443495	2443495	+	Internal	E0E12_RS12995	ctrl, vanco
TSS	2448030	2448030	-	Primary	E0E12_RS13020	ctrl, vanco
TSS	2451609	2451609	-	Primary	E0E12_RS13040	ctrl, vanco
TSS	2451998	2451998	+	Primary	E0E12_RS13045	ctrl, vanco
TSS	2453308	2453308	-	Primary	E0E12_RS13050	ctrl, vanco
TSS	2456017	2456017	-	Primary	E0E12_RS13060	ctrl, vanco
TSS	2458065	2458065	+	Primary	E0E12_RS13080	ctrl, vanco
TSS	2462567	2462567	-	Primary	E0E12_RS13105	ctrl, vanco
TSS	2463420	2463420	+	Antisense	E0E12_RS13115	ctrl, vanco
TSS	2466277	2466277	-	Primary	E0E12_RS13115	ctrl, vanco
TSS	2466510	2466510	-	Orphan	orphan	ctrl, vanco
TSS	2468683	2468683	-	Secondary	E0E12_RS13125	ctrl, vanco
TSS	2468892	2468892	-	Primary	E0E12_RS13125	ctrl, vanco
TSS	2469011	2469011	+	Primary	E0E12_RS13130	ctrl, vanco
TSS	2471158	2471158	-	Primary, Antisense	E0E12_RS13140, E0E12_RS13145	ctrl, vanco
TSS	2471618	2471618	+	Orphan	orphan	ctrl, vanco
TSS	2474697	2474697	-	Primary	E0E12_RS13155	ctrl, vanco
TSS	2474835	2474835	+	Primary	E0E12_RS13160	ctrl, vanco
TSS	2476395	2476395	-	Primary	E0E12_RS13175	ctrl, vanco
TSS	2477346	2477346	-	Primary	E0E12_RS13180	ctrl, vanco
TSS	2477426	2477426	-	Secondary	E0E12_RS13180	ctrl, vanco
TSS	2479785	2479785	-	Internal	E0E12_RS13190	ctrl, vanco
TSS	2479942	2479942	+	Primary	E0E12_RS13195	ctrl, vanco
TSS	2483204	2483204	-	Primary, Internal	E0E12_RS13205, E0E12_RS13210	ctrl, vanco
TSS	2485115	2485115	-	Primary	E0E12_RS13215	ctrl, vanco
TSS	2492576	2492576	+	Primary	E0E12_RS13250	ctrl, vanco
TSS	2494689	2494689	-	Primary	E0E12_RS13255	ctrl, vanco
TSS	2495462	2495462	-	Antisense	E0E12_RS13260	ctrl, vanco
TSS	2497176	2497176	-	Primary, Internal	E0E12_RS13270, E0E12_RS13275	ctrl, vanco
TSS	2499797	2499797	-	Internal	E0E12_RS13290	ctrl, vanco
TSS	2500506	2500506	+	Primary	E0E12_RS13295	ctrl, vanco
TSS	2500603	2500603	-	Antisense	E0E12_RS13295	ctrl, vanco
TSS	2501563	2501563	+	Primary	E0E12_RS13305	ctrl, vanco
TSS	2503426	2503426	+	Antisense	E0E12_RS13310	ctrl, vanco
TSS	2505009	2505009	+	Primary, Antisense	E0E12_RS13320, E0E12_RS13315	ctrl, vanco
TSS	2505095	2505095	-	Primary, Antisense	E0E12_RS13315, E0E12_RS13320	ctrl, vanco
TSS	2505920	2505920	-	Antisense	E0E12_RS13325	ctrl, vanco
TSS	2507037	2507037	+	Primary, Antisense	E0E12_RS13335, E0E12_RS13330	ctrl, vanco
TSS	2510686	2510686	+	Primary, Antisense	E0E12_RS13350, E0E12_RS13345	ctrl, vanco
TSS	2515257	2515257	+	Primary	E0E12_RS13380	ctrl, vanco
TSS	2517392	2517392	-	Internal	E0E12_RS13390	ctrl, vanco
TSS	2523977	2523977	-	Primary	E0E12_RS13420	ctrl, vanco
TSS	2525922	2525922	-	Primary	E0E12_RS13425	ctrl, vanco
TSS	2526086	2526086	+	Primary	E0E12_RS13430	ctrl, vanco
TSS	2527890	2527890	-	Antisense	E0E12_RS13430	ctrl, vanco
TSS	2528717	2528717	-	Primary	E0E12_RS13435	ctrl, vanco
TSS	2529544	2529544	+	Primary	E0E12_RS13445	ctrl, vanco
TSS	2532793	2532793	-	Primary	E0E12_RS13465	ctrl, vanco
TSS	2534328	2534328	+	Primary, Antisense	E0E12_RS13480, E0E12_RS13475	ctrl, vanco
TSS	2537711	2537711	+	Secondary	E0E12_RS13495	ctrl, vanco
TSS	2537730	2537730	+	Primary	E0E12_RS13495	ctrl, vanco
TSS	2539537	2539537	+	Orphan	orphan	ctrl, vanco
TSS	2543745	2543745	+	Primary	E0E12_RS13520	ctrl, vanco
TSS	2545874	2545874	-	Primary	E0E12_RS13525	ctrl, vanco
TSS	2546544	2546544	-	Primary	E0E12_RS13530	ctrl, vanco
TSS	2546777	2546777	+	Primary	E0E12_RS13535	ctrl, vanco
TSS	2547428	2547428	+	Primary	E0E12_RS13540	ctrl, vanco
TSS	2554001	2554001	-	Internal	E0E12_RS13580	ctrl, vanco
TSS	2566760	2566760	-	Primary	E0E12_RS13625	ctrl, vanco
TSS	2567150	2567150	-	Primary	E0E12_RS13630	ctrl, vanco
TSS	2567696	2567696	-	Primary	E0E12_RS13635	ctrl, vanco
TSS	2569438	2569438	-	Primary	E0E12_RS13640	ctrl, vanco
TSS	2569510	2569510	-	Secondary	E0E12_RS13640	ctrl, vanco
TSS	2569784	2569784	-	Internal	E0E12_RS13650	ctrl, vanco
TSS	2570242	2570242	-	Primary	E0E12_RS13655	ctrl, vanco
TSS	2571515	2571515	-	Primary	E0E12_RS13670	ctrl, vanco
TSS	2575320	2575320	-	Primary	E0E12_RS13690	ctrl, vanco
TSS	2576891	2576891	-	Primary	E0E12_RS13695	ctrl, vanco
TSS	2577000	2577000	+	Primary	E0E12_RS13705	ctrl, vanco
TSS	2578095	2578095	-	Primary	E0E12_RS13710	ctrl, vanco
TSS	2578157	2578157	-	Secondary	E0E12_RS13710	ctrl, vanco
TSS	2579181	2579181	-	Primary	E0E12_RS13715	ctrl, vanco
TSS	2579866	2579866	+	Primary, Antisense	E0E12_RS13725, E0E12_RS13720	ctrl, vanco
TSS	2580082	2580082	-	Primary, Antisense	E0E12_RS13720, E0E12_RS13725	ctrl, vanco
TSS	2580930	2580930	-	Antisense	E0E12_RS13725	ctrl, vanco
TSS	2595058	2595058	+	Antisense	E0E12_RS13810	ctrl, vanco
TSS	2595554	2595554	-	Internal	E0E12_RS13815	ctrl, vanco
TSS	2595999	2595999	+	Primary	E0E12_RS13820	ctrl, vanco
TSS	2596742	2596742	+	Internal	E0E12_RS13820	ctrl, vanco
TSS	2598042	2598042	+	Primary	E0E12_RS13830	ctrl, vanco
TSS	2600321	2600321	-	Antisense	E0E12_RS13840	ctrl, vanco
TSS	2601539	2601539	-	Primary	E0E12_RS13845	ctrl, vanco
TSS	2603318	2603318	+	Primary	E0E12_RS13855	ctrl, vanco
TSS	2607418	2607418	-	Primary	E0E12_RS13865	ctrl, vanco
TSS	2610104	2610104	-	Primary	E0E12_RS13880	ctrl, vanco
TSS	2612993	2612993	-	Primary	E0E12_RS13895	ctrl, vanco
TSS	2617001	2617001	-	Primary	E0E12_RS13915	ctrl, vanco
TSS	2618046	2618046	-	Primary	E0E12_RS13930	ctrl, vanco
TSS	2618155	2618155	+	Primary	E0E12_RS13935	ctrl, vanco
TSS	2619943	2619943	+	Orphan	orphan	ctrl, vanco
TSS	2623135	2623135	-	Primary	E0E12_RS13945	ctrl, vanco
TSS	2624895	2624895	-	Primary	E0E12_RS13955	ctrl, vanco
TSS	2625318	2625318	-	Internal	E0E12_RS13960	ctrl, vanco
TSS	2626220	2626220	-	Primary	E0E12_RS13960	ctrl, vanco
TSS	2627398	2627398	+	Primary	E0E12_RS13980	ctrl, vanco
TSS	2629798	2629798	+	Primary	E0E12_RS13990	ctrl, vanco
TSS	2630857	2630857	-	Internal	E0E12_RS13995	ctrl, vanco
TSS	2631239	2631239	-	Internal	E0E12_RS13995	ctrl, vanco
TSS	2635754	2635754	-	Internal	E0E12_RS14020	ctrl, vanco
TSS	2642403	2642403	-	Orphan	orphan	ctrl, vanco
TSS	2642578	2642578	+	Primary	E0E12_RS14050	ctrl, vanco
TSS	2644850	2644850	-	Primary	E0E12_RS14055	ctrl, vanco
TSS	2646026	2646026	-	Primary	E0E12_RS14065	ctrl, vanco
TSS	2647668	2647668	+	Secondary, Antisense	E0E12_RS14085, E0E12_RS14080	ctrl, vanco
TSS	2647863	2647863	+	Primary	E0E12_RS14085	ctrl, vanco
TSS	2648709	2648709	-	Primary	E0E12_RS14095	ctrl, vanco
TSS	2648849	2648849	+	Primary	E0E12_RS14100	ctrl, vanco
TSS	2654569	2654569	-	Primary, Antisense	E0E12_RS14120, E0E12_RS14125	ctrl, vanco
TSS	2654656	2654656	+	Internal	E0E12_RS14125	ctrl, vanco
TSS	2656539	2656539	+	Primary	E0E12_RS14130	ctrl, vanco
TSS	2663375	2663375	-	Primary	E0E12_RS14165	ctrl, vanco
TSS	2665460	2665460	-	Primary	E0E12_RS14175	ctrl, vanco
TSS	2668473	2668473	-	Primary	E0E12_RS14180	ctrl, vanco
TSS	2670937	2670937	-	Internal	E0E12_RS14185	ctrl, vanco
TSS	2672208	2672208	-	Primary, Internal	E0E12_RS14185, E0E12_RS14190	ctrl, vanco
TSS	2673425	2673425	-	Internal	E0E12_RS14200	ctrl, vanco
TSS	2676395	2676395	-	Primary	E0E12_RS14210	ctrl, vanco
TSS	2678162	2678162	-	Primary	E0E12_RS14220	ctrl, vanco
TSS	2678808	2678808	-	Primary	E0E12_RS14225	ctrl, vanco
TSS	2678816	2678816	+	Antisense	E0E12_RS14225	ctrl, vanco
TSS	2680919	2680919	-	Primary	E0E12_RS14230	ctrl, vanco
TSS	2682934	2682934	+	Primary	E0E12_RS14240	ctrl, vanco
TSS	2685406	2685406	-	Primary	E0E12_RS14255	ctrl, vanco
TSS	2685751	2685751	+	Primary	E0E12_RS14270	ctrl, vanco
TSS	2689916	2689916	+	Primary	E0E12_RS14285	ctrl, vanco
TSS	2691263	2691263	-	Internal	E0E12_RS14290	ctrl, vanco
TSS	2693082	2693082	-	Internal	E0E12_RS14300	ctrl, vanco
TSS	2693873	2693873	+	Primary	E0E12_RS14310	ctrl, vanco
TSS	2695678	2695678	+	Primary	E0E12_RS14320	ctrl, vanco
TSS	2697847	2697847	-	Primary	E0E12_RS14325	ctrl, vanco
TSS	2700472	2700472	+	Primary	E0E12_RS14345	ctrl, vanco
TSS	2707358	2707358	-	Primary	E0E12_RS14385	ctrl, vanco
TSS	2708298	2708298	-	Primary	E0E12_RS14395	ctrl, vanco
TSS	2713144	2713144	-	Internal	E0E12_RS14410	ctrl, vanco
TSS	2713296	2713296	-	Internal	E0E12_RS14410	ctrl, vanco
TSS	2713911	2713911	+	Antisense	E0E12_RS14415	ctrl, vanco
TSS	2714236	2714236	-	Internal	E0E12_RS14420	ctrl, vanco
TSS	2715093	2715093	+	Primary	E0E12_RS14425	ctrl, vanco
TSS	2715694	2715694	+	Primary	E0E12_RS14430	ctrl, vanco
TSS	2716347	2716347	+	Antisense	E0E12_RS14435	ctrl, vanco
TSS	2719159	2719159	+	Secondary	E0E12_RS14455	ctrl, vanco
TSS	2719253	2719253	+	Primary	E0E12_RS14455	ctrl, vanco
TSS	2719464	2719464	-	Antisense	E0E12_RS14455	ctrl, vanco
TSS	2721474	2721474	+	Primary	E0E12_RS14465	ctrl, vanco
TSS	2726184	2726184	-	Primary	E0E12_RS14480	ctrl, vanco
TSS	2728891	2728891	+	Primary, Antisense	E0E12_RS14490, E0E12_RS14485	ctrl, vanco
TSS	2732872	2732872	+	Primary	E0E12_RS14515	ctrl, vanco
TSS	2738595	2738595	-	Primary	E0E12_RS14530	ctrl, vanco
TSS	2742854	2742854	+	Antisense	E0E12_RS14550	ctrl, vanco
TSS	2744840	2744840	-	Internal	E0E12_RS14560	ctrl, vanco
TSS	2745353	2745353	-	Primary	E0E12_RS14560	ctrl, vanco
TSS	2745418	2745418	+	Orphan	orphan	ctrl, vanco
TSS	2747597	2747597	-	Primary	E0E12_RS14565	ctrl, vanco
TSS	2748891	2748891	-	Primary	E0E12_RS14570	ctrl, vanco
TSS	2750596	2750596	-	Primary	E0E12_RS14575	ctrl, vanco
TSS	2753741	2753741	-	Internal	E0E12_RS14605	ctrl, vanco
TSS	2755705	2755705	+	Primary	E0E12_RS14625	ctrl, vanco
TSS	2756725	2756725	+	Primary, Internal	E0E12_RS14630, E0E12_RS14625	ctrl, vanco
TSS	2757120	2757120	-	Antisense	E0E12_RS14630	ctrl, vanco
TSS	2764092	2764092	-	Internal	E0E12_RS14660	ctrl, vanco
TSS	2765060	2765060	-	Primary	E0E12_RS14665	ctrl, vanco
TSS	2767501	2767501	+	Primary, Antisense	E0E12_RS14680, E0E12_RS14675	ctrl, vanco
TSS	2767893	2767893	-	Antisense	E0E12_RS14680	ctrl, vanco
TSS	2768582	2768582	-	Orphan	orphan	ctrl, vanco
TSS	2768675	2768675	+	Antisense	E0E12_RS14690	ctrl, vanco
TSS	2769886	2769886	-	Primary, Internal	E0E12_RS14695, E0E12_RS14700	ctrl, vanco
TSS	2770688	2770688	+	Antisense	E0E12_RS14705	ctrl, vanco
TSS	2772535	2772535	-	Internal	E0E12_RS14710	ctrl, vanco
TSS	2772564	2772564	-	Internal	E0E12_RS14710	ctrl
TSS	2772566	2772566	-	Internal	E0E12_RS14710	vanco
TSS	2777342	2777342	-	Primary, Internal	E0E12_RS14720, E0E12_RS14725	ctrl, vanco
TSS	2778266	2778266	+	Antisense	E0E12_RS14735	ctrl, vanco
TSS	2778725	2778725	+	Antisense	E0E12_RS14735	ctrl, vanco
TSS	2778818	2778818	+	Antisense	E0E12_RS14735	ctrl, vanco
TSS	2783621	2783621	-	Primary	E0E12_RS14775	ctrl, vanco
TSS	2784275	2784275	-	Antisense	E0E12_RS14780	ctrl, vanco
TSS	2786238	2786238	-	Primary	E0E12_RS14790	ctrl, vanco
TSS	2786536	2786536	+	Primary	E0E12_RS14795	ctrl, vanco
TSS	2787710	2787710	-	Primary	E0E12_RS14800	ctrl, vanco
TSS	2791716	2791716	-	Primary, Antisense	E0E12_RS14825, E0E12_RS14830	ctrl, vanco
TSS	2791723	2791723	+	Primary, Antisense	E0E12_RS14830, E0E12_RS14825	ctrl, vanco
TSS	2793551	2793551	-	Primary	E0E12_RS14835	ctrl, vanco
TSS	2794998	2794998	-	Orphan	orphan	ctrl, vanco
TSS	2795167	2795167	+	Primary	E0E12_RS14850	ctrl, vanco
TSS	2795282	2795282	+	Secondary	E0E12_RS14850	ctrl, vanco
TSS	2798305	2798305	-	Primary	E0E12_RS14855	ctrl, vanco
TSS	2798422	2798422	+	Primary	E0E12_RS14860	ctrl, vanco
TSS	2798963	2798963	+	Primary	E0E12_RS14865	ctrl, vanco
TSS	2801715	2801715	-	Primary	E0E12_RS14870	ctrl, vanco
TSS	2801889	2801889	-	Orphan	orphan	ctrl, vanco
TSS	2801914	2801914	+	Orphan	orphan	ctrl, vanco
TSS	2803917	2803917	-	Primary	E0E12_RS14880	ctrl, vanco
TSS	2808769	2808769	-	Primary, Antisense	E0E12_RS14900, E0E12_RS14905	ctrl, vanco
TSS	2808930	2808930	+	Primary	E0E12_RS14910	ctrl, vanco
TSS	2811405	2811405	-	Primary, Antisense	E0E12_RS14915, E0E12_RS14920	ctrl, vanco
TSS	2815938	2815938	-	Primary	E0E12_RS14940	ctrl, vanco
TSS	2816983	2816983	-	Primary	E0E12_RS14950	ctrl, vanco
TSS	2818027	2818027	+	Antisense	E0E12_RS14955	ctrl, vanco
TSS	2825908	2825908	-	Primary	E0E12_RS15005	ctrl, vanco
TSS	2827703	2827703	-	Antisense	E0E12_RS15575	ctrl, vanco
TSS	2828252	2828252	-	Primary	E0E12_RS15020	ctrl, vanco
TSS	2831892	2831892	-	Primary	E0E12_RS15030	ctrl, vanco
TSS	2832683	2832683	+	Antisense	E0E12_RS15035	ctrl, vanco
TSS	2840500	2840500	-	Primary	E0E12_RS15070	ctrl, vanco
TSS	2841500	2841500	+	Primary, Antisense	E0E12_RS15080, E0E12_RS15075	ctrl, vanco
TSS	2842321	2842321	+	Primary	E0E12_RS15085	ctrl, vanco
TSS	2845231	2845231	+	Internal	E0E12_RS15090	ctrl, vanco
TSS	2850415	2850415	+	Primary, Antisense	E0E12_RS15105, E0E12_RS15100	ctrl, vanco
TSS	2850483	2850483	-	Primary, Antisense	E0E12_RS15100, E0E12_RS15105	ctrl, vanco
TSS	2853254	2853254	-	Primary	E0E12_RS15110	ctrl, vanco
TSS	2855307	2855307	-	Primary	E0E12_RS15115	ctrl, vanco
TSS	2855311	2855311	-	Secondary	E0E12_RS15115	ctrl, vanco
TSS	2860268	2860268	-	Internal	E0E12_RS15130	ctrl, vanco
TSS	2860602	2860602	-	Internal	E0E12_RS15130	ctrl, vanco
TSS	2868639	2868639	+	Antisense	E0E12_RS15155	ctrl, vanco
TSS	2871627	2871627	+	Orphan	orphan	ctrl, vanco
TSS	2871806	2871806	-	Orphan	orphan	ctrl, vanco
TSS	2872711	2872711	-	Primary	E0E12_RS15160	ctrl, vanco
TSS	2874338	2874338	+	Primary	E0E12_RS15180	ctrl, vanco
TSS	2875462	2875462	-	Primary	E0E12_RS15185	ctrl, vanco
TSS	2879593	2879593	-	Orphan	orphan	ctrl, vanco
TSS	2880399	2880399	+	Primary	E0E12_RS15220	ctrl, vanco
TSS	2886498	2886498	-	Primary	E0E12_RS15245	ctrl, vanco
TSS	2887110	2887110	-	Orphan	orphan	ctrl, vanco
TSS	2900654	2900654	+	Secondary	E0E12_RS15325	ctrl, vanco
TSS	2900755	2900755	+	Primary	E0E12_RS15325	ctrl, vanco
TSS	2902525	2902525	-	Primary	E0E12_RS15330	ctrl, vanco
TSS	2907628	2907628	-	Primary	E0E12_RS15350	ctrl, vanco
TSS	2910899	2910899	-	Primary	E0E12_RS15360	ctrl, vanco
TSS	2911773	2911773	+	Primary	E0E12_RS15370	ctrl, vanco
TSS	2913027	2913027	+	Primary	E0E12_RS15375	ctrl, vanco
TSS	2917975	2917975	-	Orphan	orphan	ctrl, vanco
TSS	2920764	2920764	+	Antisense	E0E12_RS15415	ctrl, vanco
TSS	2921401	2921401	+	Primary	E0E12_RS15420	ctrl, vanco
TSS	2922074	2922074	-	Internal	E0E12_RS15425	ctrl, vanco
TSS	2922443	2922443	-	Primary	E0E12_RS15425	ctrl, vanco
TSS	2923002	2923002	-	Internal	E0E12_RS15430	ctrl, vanco
TSS	2929344	2929344	-	Internal	E0E12_RS15460	ctrl, vanco
TSS	2929850	2929850	-	Primary	E0E12_RS15465	ctrl, vanco
TSS	2930236	2930236	+	Orphan	orphan	ctrl, vanco
terminator	9158	9187	+		E0E12_RS00030
terminator	9158	9187	-		E0E12_RS00035
terminator	12163	12189	+		E0E12_RS00040
terminator	13637	13658	+		E0E12_RS00050
terminator	15528	15554	+		E0E12_RS00060
terminator	29060	29101	+		E0E12_RS00125
terminator	30241	30285	+		E0E12_RS00130
terminator	35089	35099	+		E0E12_RS00145
terminator	35857	35887	+		E0E12_RS00150
terminator	36339	36367	-		E0E12_RS00160
terminator	37283	37293	-		E0E12_RS00165
terminator	38540	38575	-		E0E12_RS00175
terminator	40274	40297	-		E0E12_RS00180
terminator	41887	41909	-		E0E12_RS00190
terminator	43086	43133	+		E0E12_RS00195
terminator	44612	44660	+		E0E12_RS00205
terminator	45132	45182	+		E0E12_RS00210
terminator	45132	45182	-		E0E12_RS00215
terminator	49493	49530	-		psm-mec
terminator	54809	54861	-		E0E12_RS00265
terminator	55370	55397	+		orphan
terminator	55520	55564	-		E0E12_RS00270
terminator	58462	58491	-		E0E12_RS00280
terminator	66684	66701	+		orphan
terminator	74555	74586	-		orphan
terminator	80581	80606	+		E0E12_RS00410
terminator	80652	80672	-		E0E12_RS00415
terminator	83351	83372	+		E0E12_RS00430
terminator	87336	87362	+		E0E12_RS00440
terminator	91855	91883	+		E0E12_RS00455
terminator	94955	94991	-		E0E12_RS00470
terminator	99850	99866	+		E0E12_RS00480
terminator	101541	101595	+		E0E12_RS00485
terminator	101680	101711	-		E0E12_RS00490
terminator	103458	103505	-		sarS
terminator	119156	119195	+		E0E12_RS00560
terminator	119971	119998	+		E0E12_RS00570
terminator	133900	133952	+		deoB
terminator	140945	140968	+		E0E12_RS00675
terminator	143051	143085	+		E0E12_RS00685
terminator	163126	163181	+		wecB
terminator	165959	166000	+		E0E12_RS00785
terminator	167439	167470	+		E0E12_RS00790
terminator	167449	167460	-		E0E12_RS00795
terminator	168648	168668	+		E0E12_RS00800
terminator	172844	172854	+		E0E12_RS00825
terminator	175950	175960	+		E0E12_RS00835
terminator	184197	184255	-		E0E12_RS00850
terminator	189540	189574	-		E0E12_RS00875
terminator	191178	191202	-		E0E12_RS00880
terminator	200826	200849	+		E0E12_RS00915
terminator	204160	204187	+		E0E12_RS00925
terminator	205197	205225	+		E0E12_RS00930
terminator	205197	205225	-		E0E12_RS00935
terminator	215437	215475	+		E0E12_RS00965
terminator	223801	223842	+		E0E12_RS01000
terminator	226271	226335	+		uhpT
terminator	233352	233391	+		E0E12_RS01035
terminator	249180	249230	+		E0E12_RS01090
terminator	251636	251663	-		E0E12_RS01110
terminator	253588	253602	+		E0E12_RS01120
terminator	254608	254652	+		E0E12_RS01125
terminator	264759	264813	+		E0E12_RS01180
terminator	268799	268840	+		E0E12_RS01195
terminator	276254	276288	+		E0E12_RS01225
terminator	279798	279818	+		E0E12_RS01240
terminator	283862	283907	-		E0E12_RS01260
terminator	290929	290955	-		E0E12_RS01310
terminator	292780	292825	+		E0E12_RS01315
terminator	295659	295670	+		E0E12_RS01325
terminator	296774	296820	+		lytM
terminator	296822	296843	-		E0E12_RS01335
terminator	299596	299629	-		E0E12_RS01350
terminator	301427	301473	-		E0E12_RS01355
terminator	302946	302975	+		E0E12_RS01360
terminator	320590	320620	+		E0E12_RS01455
terminator	324132	324150	+		E0E12_RS01480
terminator	325387	325418	-		E0E12_RS01490
terminator	328226	328257	+		E0E12_RS01500
terminator	330211	330229	+		E0E12_RS01515
terminator	338625	338637	+		E0E12_RS01555
terminator	340524	340555	-		E0E12_RS01570
terminator	345862	345897	-		E0E12_RS01585
terminator	346877	346887	-		E0E12_RS01590
terminator	364967	365014	+		E0E12_RS01685
terminator	366994	367022	+		E0E12_RS01700
terminator	371014	371042	-		tatC
terminator	375224	375273	+		E0E12_RS01750
terminator	375487	375519	-		E0E12_RS01755
terminator	378418	378459	+		E0E12_RS01760
terminator	387246	387263	+		E0E12_RS01795
terminator	389511	389534	+		E0E12_RS01810
terminator	389511	389534	-		E0E12_RS01815
terminator	391126	391149	+		E0E12_RS01835
terminator	391230	391247	-		E0E12_RS01840
terminator	392130	392161	-		E0E12_RS01845
terminator	401216	401236	+		E0E12_RS01915
terminator	403955	403972	+		E0E12_RS01940
terminator	404501	404513	+		E0E12_RS01945
terminator	405397	405422	+		E0E12_RS01950
terminator	405954	406002	+		orphan
terminator	406028	406080	-		E0E12_RS01960
terminator	411104	411123	+		E0E12_RS01995
terminator	412097	412122	-		E0E12_RS02010
terminator	412637	412678	-		E0E12_RS02015
terminator	413652	413683	-		ahpF
terminator	413805	413837	-		E0E12_RS02025
terminator	417227	417274	+		E0E12_RS02035
terminator	417227	417274	-		E0E12_RS02040
terminator	419636	419647	-		E0E12_RS02055
terminator	421479	421506	-		E0E12_RS02065
terminator	427375	427429	+		guaA
terminator	428632	428661	-		E0E12_RS02095
terminator	430916	430957	-		E0E12_RS02125
terminator	444045	444068	-		E0E12_RS02190
terminator	449817	449836	-		E0E12_RS02230
terminator	456484	456511	-		E0E12_RS02255
terminator	474532	474553	+		E0E12_RS02350
terminator	477036	477094	-		spn
terminator	487578	487588	-		E0E12_RS02430
terminator	489908	489936	-		E0E12_RS02440
terminator	495710	495758	+		E0E12_RS02470
terminator	506162	506217	-		E0E12_RS02530
terminator	506170	506211	+		E0E12_RS02525
terminator	507523	507571	+		E0E12_RS02540
terminator	507612	507649	-		E0E12_RS02545
terminator	519009	519031	+		E0E12_RS02575
terminator	521781	521809	+		E0E12_RS02585
terminator	534444	534460	+		E0E12_RS02655
terminator	536826	536850	+		E0E12_RS02670
terminator	538916	538928	+		E0E12_RS02685
terminator	541997	542009	+		E0E12_RS02695
terminator	543551	543561	+		E0E12_RS02705
terminator	543951	543977	+		E0E12_RS02710
terminator	546705	546735	+		E0E12_RS02730
terminator	549570	549580	+		E0E12_RS02745
terminator	550308	550339	+		E0E12_RS02755
terminator	558625	558650	+		E0E12_RS02790
terminator	562922	562958	+		E0E12_RS02805
terminator	566976	566986	+		E0E12_RS02830
terminator	569019	569051	+		E0E12_RS02840
terminator	570284	570298	+		E0E12_RS02880
terminator	579008	579037	+		pdxT
terminator	579200	579229	-		E0E12_RS02925
terminator	585092	585121	+		E0E12_RS02945
terminator	588356	588366	+		E0E12_RS02955
terminator	590361	590396	+		E0E12_RS02960
terminator	597573	597599	+		E0E12_RS03020
terminator	598637	598668	+		E0E12_RS03035
terminator	603141	603176	+		E0E12_RS03045
terminator	606881	606911	+		E0E12_RS03050
terminator	607267	607289	+		E0E12_RS03055
terminator	610654	610686	+		E0E12_RS03070
terminator	611939	611977	+		tuf
terminator	612099	612147	-		E0E12_RS03080
terminator	614742	614766	+		E0E12_RS03085
terminator	615892	615920	+		E0E12_RS03090
terminator	619095	619105	+		E0E12_RS03100
terminator	620506	620522	+		E0E12_RS03105
terminator	636217	636235	+		E0E12_RS03160
terminator	637899	637924	-		E0E12_RS03170
terminator	639652	639671	-		E0E12_RS03175
terminator	641230	641249	-		E0E12_RS03185
terminator	642636	642654	+		E0E12_RS03190
terminator	643926	643966	+		E0E12_RS03200
terminator	646616	646654	+		E0E12_RS03210
terminator	650230	650249	-		E0E12_RS03240
terminator	650651	650667	+		E0E12_RS03235
terminator	651044	651093	-		thiD
terminator	653756	653790	+		E0E12_RS03260
terminator	655290	655336	-		E0E12_RS03270
terminator	655293	655333	+		E0E12_RS03265
terminator	657144	657171	-		E0E12_RS03285
terminator	659959	659994	+		E0E12_RS03295
terminator	664041	664100	+		E0E12_RS03315
terminator	664054	664088	-		E0E12_RS03320
terminator	679639	679664	+		E0E12_RS03430
terminator	683889	683899	+		E0E12_RS03455
terminator	686024	686067	+		E0E12_RS03465
terminator	687215	687243	+		E0E12_RS03475
terminator	688316	688359	+		E0E12_RS03480
terminator	691618	691652	+		E0E12_RS03500
terminator	692488	692525	+		E0E12_RS03505
terminator	693476	693523	+		E0E12_RS03510
terminator	693478	693522	-		E0E12_RS03515
terminator	694104	694159	+		orphan
terminator	694646	694700	-		E0E12_RS03520
terminator	705534	705594	+		E0E12_RS03575
terminator	705724	705765	-		orphan
terminator	706355	706371	-		E0E12_RS03580
terminator	711531	711575	-		tagH
terminator	711541	711570	+		E0E12_RS03605
terminator	713553	713583	+		E0E12_RS03615
terminator	716310	716363	-		E0E12_RS03635
terminator	720119	720130	+		E0E12_RS03640
terminator	721439	721499	+		E0E12_RS03645
terminator	721551	721591	-		orphan
terminator	722794	722838	+		E0E12_RS03655
terminator	728737	728757	+		E0E12_RS03690
terminator	730271	730303	+		E0E12_RS03695
terminator	731574	731585	+		E0E12_RS03700
terminator	732174	732229	+		E0E12_RS03710
terminator	738434	738480	+		E0E12_RS03740
terminator	740800	740876	+		E0E12_RS03750
terminator	741308	741358	-		E0E12_RS03755
terminator	743560	743582	+		E0E12_RS03760
terminator	747918	747960	+		E0E12_RS03780
terminator	749884	749896	+		E0E12_RS03795
terminator	751865	751889	+		E0E12_RS03810
terminator	754133	754162	+		E0E12_RS03830
terminator	754759	754816	+		E0E12_RS03835
terminator	754766	754808	-		E0E12_RS03840
terminator	761115	761159	-		E0E12_RS03870
terminator	762897	762907	+		E0E12_RS03875
terminator	763846	763859	+		E0E12_RS03880
terminator	767532	767576	-		E0E12_RS03900
terminator	767540	767573	+		E0E12_RS03895
terminator	768583	768599	-		E0E12_RS03910
terminator	770623	770639	+		E0E12_RS03915
terminator	771257	771281	+		E0E12_RS03920
terminator	771936	771985	+		E0E12_RS03925
terminator	778873	778906	+		E0E12_RS03950
terminator	781033	781076	-		E0E12_RS03965
terminator	783503	783541	-		E0E12_RS03980
terminator	784296	784347	-		E0E12_RS03985
terminator	788922	788932	+		E0E12_RS04010
terminator	794019	794045	+		E0E12_RS04035
terminator	797958	797989	+		E0E12_RS04045
terminator	800662	800710	+		E0E12_RS04055
terminator	803132	803152	+		E0E12_RS04065
terminator	803270	803329	+		orphan
terminator	803454	803489	-		E0E12_RS04075
terminator	804657	804703	-		E0E12_RS04085
terminator	811233	811285	+		E0E12_RS04115
terminator	815780	815790	+		E0E12_RS04145
terminator	816858	816927	+		E0E12_RS04150
terminator	816931	816971	-		E0E12_RS04155
terminator	820101	820121	+		E0E12_RS04170
terminator	823540	823589	+		E0E12_RS04185
terminator	823541	823590	-		pepT
terminator	826278	826329	-		E0E12_RS04205
terminator	830637	830649	+		E0E12_RS04220
terminator	833364	833387	+		E0E12_RS04235
terminator	836517	836527	+		E0E12_RS04245
terminator	837736	837758	+		E0E12_RS04250
terminator	840135	840161	+		E0E12_RS04270
terminator	845143	845177	+		E0E12_RS04280
terminator	851008	851027	+		E0E12_RS04305
terminator	854303	854332	+		E0E12_RS04325
terminator	855500	855525	+		clpP
terminator	855580	855621	-		E0E12_RS04340
terminator	860719	860749	+		E0E12_RS04355
terminator	865929	865956	+		E0E12_RS04375
terminator	866916	866938	+		E0E12_RS04385
terminator	871120	871144	+		E0E12_RS04400
terminator	871924	871965	-		E0E12_RS04415
terminator	872632	872650	-		E0E12_RS04425
terminator	873985	873999	+		E0E12_RS04430
terminator	883200	883237	+		E0E12_RS04465
terminator	883799	883849	+		E0E12_RS04470
terminator	883892	883951	-		E0E12_RS04475
terminator	885603	885635	-		E0E12_RS04490
terminator	886374	886395	-		E0E12_RS04505
terminator	886882	886900	+		E0E12_RS04500
terminator	887715	887766	-		E0E12_RS04515
terminator	888474	888498	-		E0E12_RS04520
terminator	889372	889393	-		E0E12_RS04525
terminator	892881	892903	+		E0E12_RS04550
terminator	898134	898186	+		E0E12_RS04575
terminator	898136	898182	-		erm(A)
terminator	900179	900218	+		E0E12_RS04595
terminator	902206	902241	+		E0E12_RS04615
terminator	904841	904886	+		E0E12_RS04630
terminator	915607	915627	+		E0E12_RS04715
terminator	917454	917475	+		E0E12_RS04730
terminator	919406	919430	+		E0E12_RS04745
terminator	919965	920015	+		E0E12_RS04750
terminator	926913	926939	+		sufB
terminator	934249	934265	+		E0E12_RS04830
terminator	937527	937556	+		E0E12_RS04855
terminator	937798	937812	+		E0E12_RS04860
terminator	942099	942138	+		E0E12_RS04885
terminator	943029	943078	-		E0E12_RS04900
terminator	943037	943068	+		E0E12_RS04895
terminator	945131	945150	+		E0E12_RS04910
terminator	946779	946809	+		E0E12_RS04915
terminator	951196	951253	+		E0E12_RS04935
terminator	952576	952617	-		E0E12_RS04945
terminator	959686	959707	+		E0E12_RS04985
terminator	960452	960490	+		E0E12_RS04990
terminator	961888	961922	+		E0E12_RS04995
terminator	964820	964838	+		E0E12_RS05005
terminator	964840	964861	-		E0E12_RS05015
terminator	966292	966326	-		E0E12_RS05020
terminator	970670	970711	+		E0E12_RS05030
terminator	972630	972673	+		E0E12_RS05045
terminator	980992	981019	+		E0E12_RS05060
terminator	981715	981762	+		E0E12_RS05065
terminator	981778	981815	-		E0E12_RS05070
terminator	984577	984622	+		E0E12_RS05080
terminator	986856	986887	+		E0E12_RS05085
terminator	994313	994326	+		E0E12_RS05115
terminator	994886	994920	-		E0E12_RS05125
terminator	997747	997804	+		fabF
terminator	1004135	1004156	+		E0E12_RS05165
terminator	1009911	1009958	-		trpS
terminator	1011677	1011700	+		E0E12_RS05200
terminator	1012753	1012770	+		E0E12_RS05205
terminator	1015855	1015876	+		E0E12_RS05220
terminator	1016096	1016137	-		E0E12_RS05225
terminator	1016100	1016141	+		orphan
terminator	1026653	1026709	-		E0E12_RS05280
terminator	1026666	1026693	+		fabI
terminator	1029719	1029737	+		E0E12_RS05285
terminator	1031375	1031418	+		E0E12_RS05295
terminator	1031375	1031418	-		E0E12_RS05300
terminator	1037739	1037766	+		E0E12_RS05320
terminator	1038624	1038653	+		E0E12_RS05325
terminator	1042537	1042583	+		E0E12_RS05335
terminator	1045697	1045734	+		E0E12_RS05360
terminator	1047727	1047759	+		E0E12_RS05375
terminator	1048178	1048208	+		orphan
terminator	1052008	1052064	-		E0E12_RS05410
terminator	1054478	1054502	-		E0E12_RS05425
terminator	1056303	1056350	-		E0E12_RS05440
terminator	1057475	1057513	-		E0E12_RS05450
terminator	1057824	1057835	+		E0E12_RS05445
terminator	1063279	1063342	+		menB
terminator	1069747	1069803	-		E0E12_RS05520
terminator	1073789	1073807	-		E0E12_RS05525
terminator	1075675	1075725	-		E0E12_RS05535
terminator	1079588	1079635	-		qoxC
terminator	1079592	1079627	-		qoxD
terminator	1084126	1084179	-		E0E12_RS05575
terminator	1085000	1085058	-		E0E12_RS05585
terminator	1097625	1097683	+		E0E12_RS05640
terminator	1097744	1097794	-		E0E12_RS05645
terminator	1101215	1101243	-		E0E12_RS05665
terminator	1102886	1102903	+		E0E12_RS05670
terminator	1107196	1107240	+		E0E12_RS05695
terminator	1107199	1107237	-		E0E12_RS05700
terminator	1110241	1110252	+		E0E12_RS05710
terminator	1111078	1111097	+		E0E12_RS05715
terminator	1113700	1113726	-		E0E12_RS05735
terminator	1115302	1115344	+		E0E12_RS05740
terminator	1120384	1120403	+		E0E12_RS05760
terminator	1120858	1120875	+		E0E12_RS05765
terminator	1126366	1126406	+		E0E12_RS05795
terminator	1127078	1127128	+		E0E12_RS05800
terminator	1127078	1127128	-		E0E12_RS05805
terminator	1128468	1128492	+		orphan
terminator	1128612	1128654	-		E0E12_RS05810
terminator	1130276	1130326	+		E0E12_RS05815
terminator	1132576	1132618	+		typA
terminator	1132581	1132614	-		E0E12_RS05830
terminator	1133862	1133900	+		E0E12_RS05840
terminator	1139330	1139371	+		E0E12_RS05850
terminator	1139401	1139449	-		E0E12_RS05855
terminator	1142276	1142315	+		E0E12_RS05865
terminator	1144042	1144058	-		E0E12_RS05885
terminator	1147000	1147041	+		E0E12_RS05905
terminator	1149140	1149192	+		rpmF
terminator	1157768	1157782	+		E0E12_RS05970
terminator	1158834	1158869	+		E0E12_RS05975
terminator	1162408	1162455	+		E0E12_RS05985
terminator	1162408	1162455	-		E0E12_RS05995
terminator	1168918	1168928	+		E0E12_RS06015
terminator	1169301	1169358	+		trxA
terminator	1177086	1177119	+		E0E12_RS06060
terminator	1177922	1177980	+		ecb
terminator	1180743	1180755	+		E0E12_RS06090
terminator	1181133	1181171	+		scb
terminator	1181663	1181707	-		E0E12_RS06105
terminator	1182448	1182460	-		E0E12_RS06115
terminator	1185250	1185292	+		E0E12_RS06130
terminator	1185252	1185290	-		E0E12_RS06135
terminator	1190522	1190566	+		E0E12_RS06155
terminator	1192233	1192276	+		E0E12_RS06160
terminator	1192957	1192999	+		E0E12_RS06165
terminator	1194440	1194476	-		orphan
terminator	1194447	1194472	+		E0E12_RS06175
terminator	1195673	1195723	+		E0E12_RS06190
terminator	1196524	1196568	-		E0E12_RS06200
terminator	1196676	1196696	+		E0E12_RS06195
terminator	1203130	1203146	+		E0E12_RS06225
terminator	1209687	1209709	+		E0E12_RS06250
terminator	1212270	1212300	+		E0E12_RS06270
terminator	1213887	1213899	+		E0E12_RS06280
terminator	1220418	1220444	+		E0E12_RS06310
terminator	1221166	1221193	+		E0E12_RS06315
terminator	1229019	1229067	+		E0E12_RS06340
terminator	1231685	1231743	+		E0E12_RS06360
terminator	1231691	1231738	-		E0E12_RS06365
terminator	1234635	1234652	+		E0E12_RS06375
terminator	1238474	1238523	+		E0E12_RS06385
terminator	1239887	1239940	-		E0E12_RS06395
terminator	1247092	1247121	+		E0E12_RS06425
terminator	1249558	1249605	+		E0E12_RS06440
terminator	1249770	1249795	-		E0E12_RS06445
terminator	1252534	1252561	+		E0E12_RS06455
terminator	1258667	1258692	+		E0E12_RS06490
terminator	1266214	1266262	+		E0E12_RS06515
terminator	1266991	1267009	+		E0E12_RS06520
terminator	1268815	1268903	+		rplS
terminator	1268953	1268985	-		E0E12_RS06540
terminator	1273668	1273693	+		E0E12_RS06550
terminator	1275884	1275924	+		E0E12_RS06560
terminator	1287356	1287397	+		E0E12_RS06605
terminator	1287472	1287484	+		E0E12_RS06610
terminator	1291198	1291223	+		E0E12_RS06635
terminator	1292920	1292956	+		E0E12_RS06645
terminator	1296276	1296286	+		E0E12_RS06655
terminator	1300927	1300945	+		E0E12_RS06660
terminator	1305418	1305470	+		E0E12_RS06690
terminator	1308588	1308621	+		E0E12_RS06710
terminator	1311049	1311077	+		E0E12_RS06715
terminator	1313002	1313014	+		E0E12_RS06725
terminator	1321546	1321573	+		E0E12_RS06765
terminator	1324156	1324166	+		E0E12_RS06775
terminator	1326038	1326069	+		rny
terminator	1326265	1326293	-		E0E12_RS06785
terminator	1330291	1330337	+		E0E12_RS06800
terminator	1333220	1333230	+		E0E12_RS06820
terminator	1338844	1338883	+		E0E12_RS06835
terminator	1341699	1341757	+		E0E12_RS06845
terminator	1343481	1343506	+		E0E12_RS06850
terminator	1345871	1345920	+		hfq
terminator	1345871	1345920	-		E0E12_RS06870
terminator	1349040	1349073	+		E0E12_RS06880
terminator	1349630	1349642	+		E0E12_RS06885
terminator	1351036	1351060	+		E0E12_RS06890
terminator	1355888	1355936	+		E0E12_RS06925
terminator	1357673	1357694	+		E0E12_RS06950
terminator	1361890	1361920	+		E0E12_RS07000
terminator	1363433	1363453	+		E0E12_RS07005
terminator	1368791	1368810	+		orphan
terminator	1371107	1371159	+		E0E12_RS07050
terminator	1376861	1376925	+		E0E12_RS07075
terminator	1377089	1377137	-		E0E12_RS07085
terminator	1377632	1377668	-		E0E12_RS07090
terminator	1381132	1381162	+		E0E12_RS07100
terminator	1381891	1381926	+		E0E12_RS07105
terminator	1384136	1384165	+		E0E12_RS07120
terminator	1384270	1384324	-		lexA
terminator	1387882	1387910	+		E0E12_RS07140
terminator	1389027	1389075	+		E0E12_RS07155
terminator	1393355	1393368	+		E0E12_RS07165
terminator	1395608	1395651	+		E0E12_RS07175
terminator	1399271	1399281	+		E0E12_RS07185
terminator	1399965	1399991	-		E0E12_RS07200
terminator	1400298	1400315	+		E0E12_RS07190
terminator	1400651	1400689	-		E0E12_RS07210
terminator	1406007	1406025	+		E0E12_RS07220
terminator	1407664	1407699	+		E0E12_RS07230
terminator	1411983	1411997	+		E0E12_RS07255
terminator	1414652	1414705	+		mprF
terminator	1414727	1414781	-		msrA
terminator	1416480	1416538	-		E0E12_RS07275
terminator	1416486	1416532	+		E0E12_RS07270
terminator	1418283	1418330	-		E0E12_RS07285
terminator	1421022	1421058	+		E0E12_RS07290
terminator	1427486	1427517	+		E0E12_RS07325
terminator	1430276	1430304	+		E0E12_RS07335
terminator	1431710	1431759	-		E0E12_RS07345
terminator	1431716	1431752	+		E0E12_RS07340
terminator	1438310	1438361	+		pepF
terminator	1443932	1443951	-		E0E12_RS07415
terminator	1446899	1446937	+		E0E12_RS07420
terminator	1452109	1452134	+		E0E12_RS07445
terminator	1455737	1455782	+		lysA
terminator	1456507	1456528	-		E0E12_RS07470
terminator	1456794	1456809	-		E0E12_RS07480
terminator	1459560	1459593	+		E0E12_RS07495
terminator	1460416	1460457	-		E0E12_RS07505
terminator	1460422	1460450	+		orphan
terminator	1461926	1461938	-		E0E12_RS07510
terminator	1466465	1466505	-		E0E12_RS07530
terminator	1478332	1478380	-		E0E12_RS07590
terminator	1480042	1480080	-		E0E12_RS07595
terminator	1483331	1483348	-		E0E12_RS07625
terminator	1484702	1484717	-		E0E12_RS07630
terminator	1488241	1488268	+		E0E12_RS07650
terminator	1488745	1488795	+		E0E12_RS07660
terminator	1519637	1519666	+		orphan
terminator	1532153	1532203	+		E0E12_RS07700
terminator	1532211	1532284	-		E0E12_RS07705
terminator	1534016	1534037	-		E0E12_RS07720
terminator	1539119	1539216	+		E0E12_RS07750
terminator	1539518	1539545	-		E0E12_RS07755
terminator	1541607	1541635	-		E0E12_RS07770
terminator	1543243	1543281	-		E0E12_RS07775
terminator	1550143	1550173	-		E0E12_RS07800
terminator	1553159	1553185	-		aroA
terminator	1557061	1557082	-		E0E12_RS07835
terminator	1557651	1557699	-		E0E12_RS07840
terminator	1560942	1560968	-		E0E12_RS07865
terminator	1563919	1563946	-		E0E12_RS07880
terminator	1568972	1569019	-		E0E12_RS07920
terminator	1570577	1570588	-		E0E12_RS07925
terminator	1573338	1573361	+		orphan
terminator	1573384	1573417	-		E0E12_RS07940
terminator	1574039	1574067	-		E0E12_RS07945
terminator	1575497	1575514	-		E0E12_RS07955
terminator	1576700	1576715	-		E0E12_RS07965
terminator	1577688	1577716	-		E0E12_RS07970
terminator	1580998	1581036	-		E0E12_RS07980
terminator	1586256	1586307	-		xerD
terminator	1587229	1587251	-		E0E12_RS08015
terminator	1587696	1587710	-		E0E12_RS08020
terminator	1589361	1589418	+		E0E12_RS08025
terminator	1589471	1589485	-		E0E12_RS08030
terminator	1591534	1591597	+		proC
terminator	1591536	1591597	-		rnz
terminator	1595473	1595525	+		E0E12_RS08055
terminator	1595473	1595525	-		E0E12_RS08060
terminator	1598972	1598993	-		E0E12_RS08080
terminator	1602123	1602150	+		prli42
terminator	1602126	1602147	-		E0E12_RS08095
terminator	1602559	1602579	+		orphan
terminator	1616811	1616825	-		E0E12_RS08170
terminator	1620973	1621022	-		gcvPB
terminator	1621154	1621164	-		E0E12_RS08200
terminator	1625262	1625283	-		E0E12_RS08215
terminator	1629622	1629651	-		E0E12_RS08255
terminator	1633944	1633972	-		E0E12_RS08285
terminator	1636429	1636448	-		E0E12_RS08295
terminator	1637232	1637336	-		E0E12_RS08300
terminator	1639462	1639472	-		E0E12_RS08315
terminator	1641869	1641910	-		E0E12_RS08325
terminator	1643716	1643746	-		E0E12_RS08335
terminator	1650235	1650280	+		E0E12_RS08355
terminator	1650282	1650331	-		recO
terminator	1654456	1654483	-		E0E12_RS08390
terminator	1657060	1657094	-		E0E12_RS08405
terminator	1659710	1659724	-		E0E12_RS08420
terminator	1661872	1661900	-		E0E12_RS08430
terminator	1669690	1669728	+		E0E12_RS08460
terminator	1674196	1674240	-		E0E12_RS08485
terminator	1683235	1683261	-		E0E12_RS08545
terminator	1684619	1684635	-		E0E12_RS08550
terminator	1689191	1689227	-		E0E12_RS08575
terminator	1693458	1693494	-		E0E12_RS08600
terminator	1697336	1697360	-		E0E12_RS08620
terminator	1701043	1701080	-		E0E12_RS08630
terminator	1704895	1704951	-		E0E12_RS08645
terminator	1704979	1704999	-		E0E12_RS08650
terminator	1705282	1705325	+		orphan
terminator	1705363	1705400	-		E0E12_RS08655
terminator	1707240	1707269	+		E0E12_RS08660
terminator	1707284	1707340	-		E0E12_RS08665
terminator	1708337	1708359	-		E0E12_RS08680
terminator	1711788	1711818	-		E0E12_RS08690
terminator	1719060	1719094	-		E0E12_RS08715
terminator	1721615	1721639	-		E0E12_RS08720
terminator	1727857	1727879	-		E0E12_RS08755
terminator	1730549	1730561	-		E0E12_RS08780
terminator	1731618	1731640	-		E0E12_RS08795
terminator	1734338	1734390	-		E0E12_RS08825
terminator	1734342	1734388	+		erm(A)
terminator	1740342	1740387	-		E0E12_RS08860
terminator	1745300	1745356	+		E0E12_RS08870
terminator	1745404	1745421	-		E0E12_RS08875
terminator	1746726	1746756	-		hemL
terminator	1753812	1753857	-		E0E12_RS08920
terminator	1755234	1755268	-		E0E12_RS08925
terminator	1758433	1758451	-		E0E12_RS08950
terminator	1759664	1759694	-		E0E12_RS08965
terminator	1761449	1761479	-		E0E12_RS08970
terminator	1763861	1763885	-		E0E12_RS08975
terminator	1767086	1767109	-		E0E12_RS08995
terminator	1768261	1768305	-		E0E12_RS09000
terminator	1777465	1777498	-		E0E12_RS09035
terminator	1781271	1781284	-		E0E12_RS09050
terminator	1781702	1781752	+		E0E12_RS09045
terminator	1783942	1783972	-		E0E12_RS09055
terminator	1790373	1790435	-		E0E12_RS09080
terminator	1795033	1795051	-		E0E12_RS09095
terminator	1797253	1797276	-		E0E12_RS09105
terminator	1799618	1799629	+		E0E12_RS09110
terminator	1801347	1801380	+		E0E12_RS09125
terminator	1801457	1801548	-		E0E12_RS09130
terminator	1803840	1803854	-		E0E12_RS09140
terminator	1807957	1807987	-		E0E12_RS09165
terminator	1811214	1811231	+		E0E12_RS09180
terminator	1812693	1812727	+		E0E12_RS09195
terminator	1815684	1815710	-		orphan
terminator	1816773	1816804	-		E0E12_RS09220
terminator	1818442	1818453	-		E0E12_RS09225
terminator	1820614	1820662	+		E0E12_RS09230
terminator	1820617	1820659	-		E0E12_RS09235
terminator	1823284	1823331	+		E0E12_RS09240
terminator	1826366	1826422	-		E0E12_RS09260
terminator	1828138	1828191	+		orphan
terminator	1832295	1832352	-		ccpA
terminator	1832305	1832350	+		E0E12_RS09275
terminator	1833770	1833812	-		E0E12_RS09290
terminator	1836916	1836937	-		E0E12_RS09310
terminator	1838394	1838436	-		E0E12_RS09315
terminator	1845737	1845770	-		E0E12_RS09340
terminator	1847660	1847723	+		E0E12_RS09350
[truncated: 378 more rows]

## Sheet: Sup Tab 1. TSS and Terminators in GFF Format
##gff-version 3
NZ_LR027876.1	ANNOgesic	TSS	3134	3134	.	+	.	Name=TSS:3134_f;ID=NZ_LR027876.1_tss0;type=Primary;utr_length=Primary_20;associated_gene=E0E12_RS00015;libs=ctrl,vanco;method=TSSpredator
NZ_LR027876.1	ANNOgesic	TSS	3643	3643	.	-	.	Name=TSS:3643_r;ID=NZ_LR027876.1_tss1;type=Antisense;utr_length=Antisense_NA;associated_gene=E0E12_RS00020;libs=ctrl,vanco;method=TSSpredator
NZ_LR027876.1	ANNOgesic	TSS	10169	10169	.	-	.	Name=TSS:10169_r;ID=NZ_LR027876.1_tss2;type=Primary;utr_length=Primary_120;associated_gene=E0E12_RS00035;libs=ctrl,vanco;method=TSSpredator
NZ_LR027876.1	ANNOgesic	TSS	11955	11955	.	+	.	Name=TSS:11955_f;ID=NZ_LR027876.1_tss3;type=Orphan;utr_length=Orphan_NA;associated_gene=orphan;libs=ctrl,vanco;method=TSSpredator
NZ_LR027876.1	ANNOgesic	TSS	12564	12564	.	+	.	Name=TSS:12564_f;ID=NZ_LR027876.1_tss4;type=Internal;utr_length=Internal_NA;associated_gene=E0E12_RS00050;libs=ctrl,vanco;method=TSSpredator
NZ_LR027876.1	ANNOgesic	TSS	14146	14146	.	+	.	Name=TSS:14146_f;ID=NZ_LR027876.1_tss5;type=Primary;utr_length=Primary_51;associated_gene=E0E12_RS00055;libs=ctrl,vanco;method=TSSpredator
NZ_LR027876.1	ANNOgesic	TSS	15270	15270	.	+	.	Name=TSS:15270_f;ID=NZ_LR027876.1_tss6;type=Orphan;utr_length=Orphan_NA;associated_gene=orphan;libs=ctrl,vanco;method=TSSpredator
NZ_LR027876.1	ANNOgesic	TSS	16187	16187	.	+	.	Name=TSS:16187_f;ID=NZ_LR027876.1_tss7;type=Internal;utr_length=Internal_NA;associated_gene=E0E12_RS00065;libs=ctrl;method=TSSpredator
NZ_LR027876.1	ANNOgesic	TSS	16827	16827	.	+	.	Name=TSS:16827_f;ID=NZ_LR027876.1_tss8;type=Primary;utr_length=Primary_14;associated_gene=E0E12_RS00070;libs=ctrl,vanco;method=TSSpredator
NZ_LR027876.1	ANNOgesic	TSS	17194	17194	.	-	.	Name=TSS:17194_r;ID=NZ_LR027876.1_tss9;type=Antisense;utr_length=Antisense_NA;associated_gene=E0E12_RS00070;libs=ctrl,vanco;method=TSSpredator
NZ_LR027876.1	ANNOgesic	TSS	17593	17593	.	+	.	Name=TSS:17593_f;ID=NZ_LR027876.1_tss10;type=Primary,Internal;utr_length=Primary_201,Internal_NA;associated_gene=E0E12_RS00075,E0E12_RS00070;libs=ctrl,vanco;method=TSSpredator
NZ_LR027876.1	ANNOgesic	TSS	19538	19538	.	+	.	Name=TSS:19538_f;ID=NZ_LR027876.1_tss11;type=Primary,Internal;utr_length=Primary_220,Internal_NA;associated_gene=E0E12_RS00080,E0E12_RS00075;libs=ctrl,vanco;method=TSSpredator
NZ_LR027876.1	ANNOgesic	TSS	23393	23393	.	+	.	Name=TSS:23393_f;ID=NZ_LR027876.1_tss12;type=Secondary;utr_length=Secondary_235;associated_gene=E0E12_RS00100;libs=ctrl,vanco;method=TSSpredator
NZ_LR027876.1	ANNOgesic	TSS	23616	23616	.	+	.	Name=TSS:23616_f;ID=NZ_LR027876.1_tss13;type=Primary;utr_length=Primary_12;associated_gene=E0E12_RS00100;libs=ctrl,vanco;method=TSSpredator
NZ_LR027876.1	ANNOgesic	TSS	24144	24144	.	+	.	Name=TSS:24144_f;ID=NZ_LR027876.1_tss14;type=Secondary;utr_length=Secondary_244;associated_gene=E0E12_RS00110;libs=ctrl,vanco;method=TSSpredator
NZ_LR027876.1	ANNOgesic	TSS	24243	24243	.	+	.	Name=TSS:24243_f;ID=NZ_LR027876.1_tss15;type=Primary;utr_length=Primary_145;associated_gene=E0E12_RS00110;libs=ctrl,vanco;method=TSSpredator
NZ_LR027876.1	ANNOgesic	TSS	24360	24360	.	+	.	Name=TSS:24360_f;ID=NZ_LR027876.1_tss16;type=Secondary;utr_length=Secondary_28;associated_gene=E0E12_RS00110;libs=ctrl,vanco;method=TSSpredator
NZ_LR027876.1	ANNOgesic	TSS	29251	29251	.	+	.	Name=TSS:29251_f;ID=NZ_LR027876.1_tss17;type=Primary;utr_length=Primary_181;associated_gene=E0E12_RS00130;libs=ctrl,vanco;method=TSSpredator
NZ_LR027876.1	ANNOgesic	TSS	30433	30433	.	+	.	Name=TSS:30433_f;ID=NZ_LR027876.1_tss18;type=Primary;utr_length=Primary_26;associated_gene=E0E12_RS00135;libs=ctrl,vanco;method=TSSpredator
NZ_LR027876.1	ANNOgesic	TSS	33075	33075	.	+	.	Name=TSS:33075_f;ID=NZ_LR027876.1_tss19;type=Primary;utr_length=Primary_70;associated_gene=E0E12_RS00140;libs=ctrl,vanco;method=TSSpredator
NZ_LR027876.1	ANNOgesic	TSS	35092	35092	.	-	.	Name=TSS:35092_r;ID=NZ_LR027876.1_tss20;type=Antisense;utr_length=Antisense_NA;associated_gene=E0E12_RS00145;libs=ctrl,vanco;method=TSSpredator
NZ_LR027876.1	ANNOgesic	TSS	36212	36212	.	-	.	Name=TSS:36212_r;ID=NZ_LR027876.1_tss21;type=Primary;utr_length=Primary_143;associated_gene=E0E12_RS00155;libs=ctrl,vanco;method=TSSpredator
NZ_LR027876.1	ANNOgesic	TSS	37290	37290	.	+	.	Name=TSS:37290_f;ID=NZ_LR027876.1_tss22;type=Antisense;utr_length=Antisense_NA;associated_gene=E0E12_RS00160;libs=ctrl,vanco;method=TSSpredator
NZ_LR027876.1	ANNOgesic	TSS	38329	38329	.	+	.	Name=TSS:38329_f;ID=NZ_LR027876.1_tss23;type=Antisense;utr_length=Antisense_NA;associated_gene=E0E12_RS00170;libs=ctrl,vanco;method=TSSpredator
NZ_LR027876.1	ANNOgesic	TSS	39906	39906	.	-	.	Name=TSS:39906_r;ID=NZ_LR027876.1_tss24;type=Primary;utr_length=Primary_67;associated_gene=E0E12_RS00175;libs=ctrl,vanco;method=TSSpredator
NZ_LR027876.1	ANNOgesic	TSS	42636	42636	.	+	.	Name=TSS:42636_f;ID=NZ_LR027876.1_tss25;type=Antisense;utr_length=Antisense_NA;associated_gene=E0E12_RS00190;libs=ctrl,vanco;method=TSSpredator
NZ_LR027876.1	ANNOgesic	TSS	42991	42991	.	+	.	Name=TSS:42991_f;ID=NZ_LR027876.1_tss26;type=Orphan;utr_length=Orphan_NA;associated_gene=orphan;libs=ctrl,vanco;method=TSSpredator
NZ_LR027876.1	ANNOgesic	TSS	43586	43586	.	+	.	Name=TSS:43586_f;ID=NZ_LR027876.1_tss27;type=Secondary;utr_length=Secondary_280;associated_gene=E0E12_RS00205;libs=ctrl,vanco;method=TSSpredator
NZ_LR027876.1	ANNOgesic	TSS	43828	43828	.	+	.	Name=TSS:43828_f;ID=NZ_LR027876.1_tss28;type=Primary;utr_length=Primary_38;associated_gene=E0E12_RS00205;libs=ctrl,vanco;method=TSSpredator
NZ_LR027876.1	ANNOgesic	TSS	44439	44439	.	+	.	Name=TSS:44439_f;ID=NZ_LR027876.1_tss29;type=Primary,Internal;utr_length=Primary_267,Internal_NA;associated_gene=E0E12_RS00210,E0E12_RS00205;libs=ctrl,vanco;method=TSSpredator
NZ_LR027876.1	ANNOgesic	TSS	47211	47211	.	-	.	Name=TSS:47211_r;ID=NZ_LR027876.1_tss30;type=Primary,Antisense;utr_length=Primary_22,Antisense_NA;associated_gene=E0E12_RS00215,E0E12_RS00220;libs=ctrl,vanco;method=TSSpredator
NZ_LR027876.1	ANNOgesic	TSS	47268	47268	.	+	.	Name=TSS:47268_f;ID=NZ_LR027876.1_tss31;type=Primary,Antisense;utr_length=Primary_18,Antisense_NA;associated_gene=E0E12_RS00220,E0E12_RS00215;libs=ctrl,vanco;method=TSSpredator
NZ_LR027876.1	ANNOgesic	TSS	49593	49593	.	-	.	Name=TSS:49593_r;ID=NZ_LR027876.1_tss32;type=Primary;utr_length=Primary_26;associated_gene=E0E12_RS00230;libs=ctrl,vanco;method=TSSpredator
NZ_LR027876.1	ANNOgesic	TSS	49829	49829	.	+	.	Name=TSS:49829_f;ID=NZ_LR027876.1_tss33;type=Primary;utr_length=Primary_72;associated_gene=E0E12_RS00235;libs=ctrl,vanco;method=TSSpredator
NZ_LR027876.1	ANNOgesic	TSS	53686	53686	.	+	.	Name=TSS:53686_f;ID=NZ_LR027876.1_tss34;type=Primary;utr_length=Primary_26;associated_gene=E0E12_RS00250;libs=ctrl,vanco;method=TSSpredator
NZ_LR027876.1	ANNOgesic	TSS	58390	58390	.	-	.	Name=TSS:58390_r;ID=NZ_LR027876.1_tss35;type=Secondary;utr_length=Secondary_36;associated_gene=E0E12_RS00275;libs=ctrl,vanco;method=TSSpredator
NZ_LR027876.1	ANNOgesic	TSS	58593	58593	.	-	.	Name=TSS:58593_r;ID=NZ_LR027876.1_tss36;type=Primary,Internal;utr_length=Primary_239,Internal_NA;associated_gene=E0E12_RS00275,E0E12_RS00280;libs=ctrl,vanco;method=TSSpredator
NZ_LR027876.1	ANNOgesic	TSS	60973	60973	.	-	.	Name=TSS:60973_r;ID=NZ_LR027876.1_tss37;type=Primary;utr_length=Primary_105;associated_gene=E0E12_RS00285;libs=ctrl,vanco;method=TSSpredator
NZ_LR027876.1	ANNOgesic	TSS	62286	62286	.	+	.	Name=TSS:62286_f;ID=NZ_LR027876.1_tss38;type=Antisense;utr_length=Antisense_NA;associated_gene=E0E12_RS00305;libs=ctrl,vanco;method=TSSpredator
NZ_LR027876.1	ANNOgesic	TSS	67396	67396	.	-	.	Name=TSS:67396_r;ID=NZ_LR027876.1_tss39;type=Internal;utr_length=Internal_NA;associated_gene=E0E12_RS00335;libs=ctrl,vanco;method=TSSpredator
NZ_LR027876.1	ANNOgesic	TSS	68793	68793	.	-	.	Name=TSS:68793_r;ID=NZ_LR027876.1_tss40;type=Primary,Internal;utr_length=Primary_109,Internal_NA;associated_gene=E0E12_RS00335,E0E12_RS00340;libs=ctrl,vanco;method=TSSpredator
NZ_LR027876.1	ANNOgesic	TSS	76328	76328	.	-	.	Name=TSS:76328_r;ID=NZ_LR027876.1_tss41;type=Primary,Internal;utr_length=Primary_63,Internal_NA;associated_gene=E0E12_RS00375,E0E12_RS00380;libs=ctrl,vanco;method=TSSpredator
NZ_LR027876.1	ANNOgesic	TSS	77769	77769	.	-	.	Name=TSS:77769_r;ID=NZ_LR027876.1_tss42;type=Internal;utr_length=Internal_NA;associated_gene=E0E12_RS00385;libs=ctrl,vanco;method=TSSpredator
NZ_LR027876.1	ANNOgesic	TSS	78137	78137	.	-	.	Name=TSS:78137_r;ID=NZ_LR027876.1_tss43;type=Primary,Antisense;utr_length=Primary_37,Antisense_NA;associated_gene=E0E12_RS00385,E0E12_RS00390;libs=ctrl,vanco;method=TSSpredator
NZ_LR027876.1	ANNOgesic	TSS	78204	78204	.	+	.	Name=TSS:78204_f;ID=NZ_LR027876.1_tss44;type=Primary;utr_length=Primary_10;associated_gene=E0E12_RS00390;libs=ctrl,vanco;method=TSSpredator
NZ_LR027876.1	ANNOgesic	TSS	78843	78843	.	+	.	Name=TSS:78843_f;ID=NZ_LR027876.1_tss45;type=Primary;utr_length=Primary_224;associated_gene=E0E12_RS00400;libs=ctrl,vanco;method=TSSpredator
NZ_LR027876.1	ANNOgesic	TSS	81724	81724	.	-	.	Name=TSS:81724_r;ID=NZ_LR027876.1_tss46;type=Primary;utr_length=Primary_46;associated_gene=E0E12_RS00415;libs=ctrl,vanco;method=TSSpredator
NZ_LR027876.1	ANNOgesic	TSS	81897	81897	.	+	.	Name=TSS:81897_f;ID=NZ_LR027876.1_tss47;type=Orphan;utr_length=Orphan_NA;associated_gene=orphan;libs=ctrl,vanco;method=TSSpredator
NZ_LR027876.1	ANNOgesic	TSS	82648	82648	.	+	.	Name=TSS:82648_f;ID=NZ_LR027876.1_tss48;type=Primary;utr_length=Primary_94;associated_gene=E0E12_RS00430;libs=ctrl,vanco;method=TSSpredator
NZ_LR027876.1	ANNOgesic	TSS	86252	86252	.	+	.	Name=TSS:86252_f;ID=NZ_LR027876.1_tss49;type=Internal;utr_length=Internal_NA;associated_gene=E0E12_RS00435;libs=ctrl,vanco;method=TSSpredator
NZ_LR027876.1	ANNOgesic	TSS	89578	89578	.	+	.	Name=TSS:89578_f;ID=NZ_LR027876.1_tss50;type=Primary;utr_length=Primary_27;associated_gene=E0E12_RS00455;libs=ctrl,vanco;method=TSSpredator
NZ_LR027876.1	ANNOgesic	TSS	91955	91955	.	+	.	Name=TSS:91955_f;ID=NZ_LR027876.1_tss51;type=Primary;utr_length=Primary_38;associated_gene=E0E12_RS00460;libs=ctrl,vanco;method=TSSpredator
NZ_LR027876.1	ANNOgesic	TSS	96738	96738	.	-	.	Name=TSS:96738_r;ID=NZ_LR027876.1_tss52;type=Primary;utr_length=Primary_30;associated_gene=E0E12_RS00470;libs=ctrl,vanco;method=TSSpredator
NZ_LR027876.1	ANNOgesic	TSS	98837	98837	.	-	.	Name=TSS:98837_r;ID=NZ_LR027876.1_tss53;type=Primary;utr_length=Primary_29;associated_gene=E0E12_RS00475;libs=ctrl,vanco;method=TSSpredator
NZ_LR027876.1	ANNOgesic	TSS	99810	99810	.	+	.	Name=TSS:99810_f;ID=NZ_LR027876.1_tss54;type=Primary;utr_length=Primary_84;associated_gene=E0E12_RS00485;libs=ctrl,vanco;method=TSSpredator
NZ_LR027876.1	ANNOgesic	TSS	103120	103120	.	-	.	Name=TSS:103120_r;ID=NZ_LR027876.1_tss55;type=Primary;utr_length=Primary_25;associated_gene=E0E12_RS00490;libs=ctrl,vanco;method=TSSpredator
NZ_LR027876.1	ANNOgesic	TSS	105026	105026	.	-	.	Name=TSS:105026_r;ID=NZ_LR027876.1_tss56;type=Internal;utr_length=Internal_NA;associated_gene=E0E12_RS00505;libs=ctrl,vanco;method=TSSpredator
NZ_LR027876.1	ANNOgesic	TSS	107681	107681	.	-	.	Name=TSS:107681_r;ID=NZ_LR027876.1_tss57;type=Primary;utr_length=Primary_47;associated_gene=E0E12_RS00515;libs=ctrl,vanco;method=TSSpredator
NZ_LR027876.1	ANNOgesic	TSS	114666	114666	.	+	.	Name=TSS:114666_f;ID=NZ_LR027876.1_tss58;type=Internal;utr_length=Internal_NA;associated_gene=E0E12_RS00545;libs=ctrl,vanco;method=TSSpredator
NZ_LR027876.1	ANNOgesic	TSS	119062	119062	.	+	.	Name=TSS:119062_f;ID=NZ_LR027876.1_tss59;type=Primary,Internal;utr_length=Primary_216,Internal_NA;associated_gene=E0E12_RS00570,E0E12_RS00560;libs=ctrl,vanco;method=TSSpredator
NZ_LR027876.1	ANNOgesic	TSS	127115	127115	.	+	.	Name=TSS:127115_f;ID=NZ_LR027876.1_tss60;type=Primary;utr_length=Primary_26;associated_gene=E0E12_RS00610;libs=ctrl,vanco;method=TSSpredator
NZ_LR027876.1	ANNOgesic	TSS	128437	128437	.	+	.	Name=TSS:128437_f;ID=NZ_LR027876.1_tss61;type=Internal;utr_length=Internal_NA;associated_gene=E0E12_RS00615;libs=ctrl,vanco;method=TSSpredator
NZ_LR027876.1	ANNOgesic	TSS	129645	129645	.	-	.	Name=TSS:129645_r;ID=NZ_LR027876.1_tss62;type=Primary;utr_length=Primary_14;associated_gene=E0E12_RS00620;libs=ctrl,vanco;method=TSSpredator
NZ_LR027876.1	ANNOgesic	TSS	131647	131647	.	+	.	Name=TSS:131647_f;ID=NZ_LR027876.1_tss63;type=Internal;utr_length=Internal_NA;associated_gene=E0E12_RS00635;libs=ctrl,vanco;method=TSSpredator
NZ_LR027876.1	ANNOgesic	TSS	141061	141061	.	+	.	Name=TSS:141061_f;ID=NZ_LR027876.1_tss64;type=Primary;utr_length=Primary_25;associated_gene=E0E12_RS00680;libs=ctrl,vanco;method=TSSpredator
NZ_LR027876.1	ANNOgesic	TSS	142388	142388	.	+	.	Name=TSS:142388_f;ID=NZ_LR027876.1_tss65;type=Internal;utr_length=Internal_NA;associated_gene=E0E12_RS00685;libs=ctrl,vanco;method=TSSpredator
NZ_LR027876.1	ANNOgesic	TSS	142419	142419	.	+	.	Name=TSS:142419_f;ID=NZ_LR027876.1_tss66;type=Internal;utr_length=Internal_NA;associated_gene=E0E12_RS00685;libs=ctrl,vanco;method=TSSpredator
NZ_LR027876.1	ANNOgesic	TSS	146246	146246	.	+	.	Name=TSS:146246_f;ID=NZ_LR027876.1_tss67;type=Primary;utr_length=Primary_128;associated_gene=E0E12_RS00695;libs=ctrl,vanco;method=TSSpredator
NZ_LR027876.1	ANNOgesic	TSS	151276	151276	.	-	.	Name=TSS:151276_r;ID=NZ_LR027876.1_tss68;type=Antisense;utr_length=Antisense_NA;associated_gene=E0E12_RS00715;libs=ctrl,vanco;method=TSSpredator
NZ_LR027876.1	ANNOgesic	TSS	164258	164258	.	+	.	Name=TSS:164258_f;ID=NZ_LR027876.1_tss69;type=Primary;utr_length=Primary_74;associated_gene=E0E12_RS00785;libs=ctrl,vanco;method=TSSpredator
NZ_LR027876.1	ANNOgesic	TSS	166205	166205	.	-	.	Name=TSS:166205_r;ID=NZ_LR027876.1_tss70;type=Orphan;utr_length=Orphan_NA;associated_gene=orphan;libs=ctrl,vanco;method=TSSpredator
NZ_LR027876.1	ANNOgesic	TSS	167844	167844	.	+	.	Name=TSS:167844_f;ID=NZ_LR027876.1_tss71;type=Primary;utr_length=Primary_26;associated_gene=E0E12_RS00800;libs=ctrl,vanco;method=TSSpredator
NZ_LR027876.1	ANNOgesic	TSS	171217	171217	.	+	.	Name=TSS:171217_f;ID=NZ_LR027876.1_tss72;type=Primary;utr_length=Primary_6;associated_gene=E0E12_RS00820;libs=ctrl,vanco;method=TSSpredator
NZ_LR027876.1	ANNOgesic	TSS	172434	172434	.	+	.	Name=TSS:172434_f;ID=NZ_LR027876.1_tss73;type=Primary;utr_length=Primary_34;associated_gene=E0E12_RS00825;libs=ctrl,vanco;method=TSSpredator
NZ_LR027876.1	ANNOgesic	TSS	174240	174240	.	+	.	Name=TSS:174240_f;ID=NZ_LR027876.1_tss74;type=Orphan;utr_length=Orphan_NA;associated_gene=orphan;libs=ctrl,vanco;method=TSSpredator
NZ_LR027876.1	ANNOgesic	TSS	175811	175811	.	+	.	Name=TSS:175811_f;ID=NZ_LR027876.1_tss75;type=Primary;utr_length=Primary_298;associated_gene=E0E12_RS00840;libs=ctrl,vanco;method=TSSpredator
NZ_LR027876.1	ANNOgesic	TSS	177415	177415	.	-	.	Name=TSS:177415_r;ID=NZ_LR027876.1_tss76;type=Antisense;utr_length=Antisense_NA;associated_gene=E0E12_RS00840;libs=ctrl,vanco;method=TSSpredator
NZ_LR027876.1	ANNOgesic	TSS	182218	182218	.	+	.	Name=TSS:182218_f;ID=NZ_LR027876.1_tss77;type=Internal;utr_length=Internal_NA;associated_gene=E0E12_RS00840;libs=ctrl,vanco;method=TSSpredator
NZ_LR027876.1	ANNOgesic	TSS	183580	183580	.	+	.	Name=TSS:183580_f;ID=NZ_LR027876.1_tss78;type=Internal;utr_length=Internal_NA;associated_gene=E0E12_RS00845;libs=ctrl,vanco;method=TSSpredator
NZ_LR027876.1	ANNOgesic	TSS	184788	184788	.	-	.	Name=TSS:184788_r;ID=NZ_LR027876.1_tss79;type=Primary;utr_length=Primary_39;associated_gene=E0E12_RS00850;libs=ctrl,vanco;method=TSSpredator
NZ_LR027876.1	ANNOgesic	TSS	193505	193505	.	-	.	Name=TSS:193505_r;ID=NZ_LR027876.1_tss80;type=Primary;utr_length=Primary_28;associated_gene=E0E12_RS00885;libs=ctrl,vanco;method=TSSpredator
NZ_LR027876.1	ANNOgesic	TSS	196026	196026	.	-	.	Name=TSS:196026_r;ID=NZ_LR027876.1_tss81;type=Primary;utr_length=Primary_232;associated_gene=E0E12_RS00895;libs=ctrl,vanco;method=TSSpredator
NZ_LR027876.1	ANNOgesic	TSS	196106	196106	.	-	.	Name=TSS:196106_r;ID=NZ_LR027876.1_tss82;type=Orphan;utr_length=Orphan_NA;associated_gene=orphan;libs=ctrl,vanco;method=TSSpredator
NZ_LR027876.1	ANNOgesic	TSS	196324	196324	.	+	.	Name=TSS:196324_f;ID=NZ_LR027876.1_tss83;type=Primary;utr_length=Primary_55;associated_gene=E0E12_RS00900;libs=ctrl,vanco;method=TSSpredator
NZ_LR027876.1	ANNOgesic	TSS	204303	204303	.	+	.	Name=TSS:204303_f;ID=NZ_LR027876.1_tss84;type=Secondary;utr_length=Secondary_49;associated_gene=E0E12_RS00930;libs=ctrl,vanco;method=TSSpredator
NZ_LR027876.1	ANNOgesic	TSS	204312	204312	.	+	.	Name=TSS:204312_f;ID=NZ_LR027876.1_tss85;type=Primary;utr_length=Primary_40;associated_gene=E0E12_RS00930;libs=ctrl,vanco;method=TSSpredator
NZ_LR027876.1	ANNOgesic	TSS	205305	205305	.	-	.	Name=TSS:205305_r;ID=NZ_LR027876.1_tss86;type=Antisense;utr_length=Antisense_NA;associated_gene=E0E12_RS00930;libs=ctrl,vanco;method=TSSpredator
NZ_LR027876.1	ANNOgesic	TSS	207066	207066	.	+	.	Name=TSS:207066_f;ID=NZ_LR027876.1_tss87;type=Internal,Antisense;utr_length=Internal_NA,Antisense_NA;associated_gene=E0E12_RS00940,E0E12_RS00935;libs=ctrl,vanco;method=TSSpredator
NZ_LR027876.1	ANNOgesic	TSS	214653	214653	.	-	.	Name=TSS:214653_r;ID=NZ_LR027876.1_tss88;type=Primary;utr_length=Primary_37;associated_gene=E0E12_RS00960;libs=ctrl,vanco;method=TSSpredator
NZ_LR027876.1	ANNOgesic	TSS	224069	224069	.	-	.	Name=TSS:224069_r;ID=NZ_LR027876.1_tss89;type=Internal;utr_length=Internal_NA;associated_gene=E0E12_RS01005;libs=ctrl,vanco;method=TSSpredator
NZ_LR027876.1	ANNOgesic	TSS	224521	224521	.	-	.	Name=TSS:224521_r;ID=NZ_LR027876.1_tss90;type=Primary;utr_length=Primary_48;associated_gene=E0E12_RS01005;libs=ctrl,vanco;method=TSSpredator
NZ_LR027876.1	ANNOgesic	TSS	224681	224681	.	+	.	Name=TSS:224681_f;ID=NZ_LR027876.1_tss91;type=Primary;utr_length=Primary_25;associated_gene=E0E12_RS01010;libs=ctrl,vanco;method=TSSpredator
NZ_LR027876.1	ANNOgesic	TSS	226138	226138	.	+	.	Name=TSS:226138_f;ID=NZ_LR027876.1_tss92;type=Orphan;utr_length=Orphan_NA;associated_gene=orphan;libs=ctrl,vanco;method=TSSpredator
NZ_LR027876.1	ANNOgesic	TSS	229747	229747	.	-	.	Name=TSS:229747_r;ID=NZ_LR027876.1_tss93;type=Primary;utr_length=Primary_31;associated_gene=E0E12_RS01025;libs=ctrl,vanco;method=TSSpredator
NZ_LR027876.1	ANNOgesic	TSS	233626	233626	.	+	.	Name=TSS:233626_f;ID=NZ_LR027876.1_tss94;type=Primary;utr_length=Primary_27;associated_gene=E0E12_RS01040;libs=ctrl,vanco;method=TSSpredator
NZ_LR027876.1	ANNOgesic	TSS	235954	235954	.	-	.	Name=TSS:235954_r;ID=NZ_LR027876.1_tss95;type=Primary;utr_length=Primary_30;associated_gene=E0E12_RS01045;libs=ctrl,vanco;method=TSSpredator
NZ_LR027876.1	ANNOgesic	TSS	236084	236084	.	+	.	Name=TSS:236084_f;ID=NZ_LR027876.1_tss96;type=Primary;utr_length=Primary_30;associated_gene=E0E12_RS01050;libs=ctrl,vanco;method=TSSpredator
NZ_LR027876.1	ANNOgesic	TSS	246830	246830	.	-	.	Name=TSS:246830_r;ID=NZ_LR027876.1_tss97;type=Primary;utr_length=Primary_45;associated_gene=E0E12_RS01080;libs=ctrl,vanco;method=TSSpredator
NZ_LR027876.1	ANNOgesic	TSS	247106	247106	.	+	.	Name=TSS:247106_f;ID=NZ_LR027876.1_tss98;type=Primary;utr_length=Primary_38;associated_gene=E0E12_RS01085;libs=ctrl,vanco;method=TSSpredator
NZ_LR027876.1	ANNOgesic	TSS	247924	247924	.	+	.	Name=TSS:247924_f;ID=NZ_LR027876.1_tss99;type=Primary;utr_length=Primary_115;associated_gene=E0E12_RS01090;libs=ctrl,vanco;method=TSSpredator
NZ_LR027876.1	ANNOgesic	TSS	249091	249091	.	+	.	Name=TSS:249091_f;ID=NZ_LR027876.1_tss100;type=Internal;utr_length=Internal_NA;associated_gene=E0E12_RS01090;libs=ctrl,vanco;method=TSSpredator
NZ_LR027876.1	ANNOgesic	TSS	249361	249361	.	+	.	Name=TSS:249361_f;ID=NZ_LR027876.1_tss101;type=Orphan;utr_length=Orphan_NA;associated_gene=orphan;libs=ctrl,vanco;method=TSSpredator
NZ_LR027876.1	ANNOgesic	TSS	249627	249627	.	-	.	Name=TSS:249627_r;ID=NZ_LR027876.1_tss102;type=Internal;utr_length=Internal_NA;associated_gene=E0E12_RS01095;libs=ctrl,vanco;method=TSSpredator
NZ_LR027876.1	ANNOgesic	TSS	249668	249668	.	-	.	Name=TSS:249668_r;ID=NZ_LR027876.1_tss103;type=Internal;utr_length=Internal_NA;associated_gene=E0E12_RS01095;libs=ctrl,vanco;method=TSSpredator
NZ_LR027876.1	ANNOgesic	TSS	251008	251008	.	-	.	Name=TSS:251008_r;ID=NZ_LR027876.1_tss104;type=Primary;utr_length=Primary_41;associated_gene=E0E12_RS01095;libs=ctrl;method=TSSpredator
NZ_LR027876.1	ANNOgesic	TSS	251011	251011	.	-	.	Name=TSS:251011_r;ID=NZ_LR027876.1_tss105;type=Secondary;utr_length=Secondary_44;associated_gene=E0E12_RS01095;libs=vanco;method=TSSpredator
NZ_LR027876.1	ANNOgesic	TSS	256259	256259	.	+	.	Name=TSS:256259_f;ID=NZ_LR027876.1_tss106;type=Orphan;utr_length=Orphan_NA;associated_gene=orphan;libs=ctrl,vanco;method=TSSpredator
NZ_LR027876.1	ANNOgesic	TSS	256410	256410	.	-	.	Name=TSS:256410_r;ID=NZ_LR027876.1_tss107;type=Orphan;utr_length=Orphan_NA;associated_gene=orphan;libs=ctrl,vanco;method=TSSpredator
NZ_LR027876.1	ANNOgesic	TSS	264695	264695	.	+	.	Name=TSS:264695_f;ID=NZ_LR027876.1_tss108;type=Orphan;utr_length=Orphan_NA;associated_gene=orphan;libs=ctrl,vanco;method=TSSpredator
NZ_LR027876.1	ANNOgesic	TSS	264922	264922	.	+	.	Name=TSS:264922_f;ID=NZ_LR027876.1_tss109;type=Primary;utr_length=Primary_259;associated_gene=E0E12_RS01185;libs=ctrl,vanco;method=TSSpredator
NZ_LR027876.1	ANNOgesic	TSS	269540	269540	.	+	.	Name=TSS:269540_f;ID=NZ_LR027876.1_tss110;type=Primary;utr_length=Primary_61;associated_gene=E0E12_RS01205;libs=ctrl,vanco;method=TSSpredator
NZ_LR027876.1	ANNOgesic	TSS	270860	270860	.	+	.	Name=TSS:270860_f;ID=NZ_LR027876.1_tss111;type=Primary;utr_length=Primary_186;associated_gene=E0E12_RS01210;libs=ctrl,vanco;method=TSSpredator
NZ_LR027876.1	ANNOgesic	TSS	277287	277287	.	+	.	Name=TSS:277287_f;ID=NZ_LR027876.1_tss112;type=Primary;utr_length=Primary_25;associated_gene=E0E12_RS01235;libs=ctrl,vanco;method=TSSpredator
NZ_LR027876.1	ANNOgesic	TSS	288297	288297	.	-	.	Name=TSS:288297_r;ID=NZ_LR027876.1_tss113;type=Primary,Antisense;utr_length=Primary_30,Antisense_NA;associated_gene=E0E12_RS01285,E0E12_RS01290;libs=ctrl,vanco;method=TSSpredator
NZ_LR027876.1	ANNOgesic	TSS	290801	290801	.	-	.	Name=TSS:290801_r;ID=NZ_LR027876.1_tss114;type=Primary;utr_length=Primary_41;associated_gene=E0E12_RS01305;libs=ctrl,vanco;method=TSSpredator
NZ_LR027876.1	ANNOgesic	TSS	292025	292025	.	-	.	Name=TSS:292025_r;ID=NZ_LR027876.1_tss115;type=Primary;utr_length=Primary_35;associated_gene=E0E12_RS01310;libs=ctrl,vanco;method=TSSpredator
NZ_LR027876.1	ANNOgesic	TSS	292046	292046	.	-	.	Name=TSS:292046_r;ID=NZ_LR027876.1_tss116;type=Secondary;utr_length=Secondary_56;associated_gene=E0E12_RS01310;libs=ctrl,vanco;method=TSSpredator
NZ_LR027876.1	ANNOgesic	TSS	292310	292310	.	+	.	Name=TSS:292310_f;ID=NZ_LR027876.1_tss117;type=Secondary;utr_length=Secondary_59;associated_gene=E0E12_RS01315;libs=vanco;method=TSSpredator
NZ_LR027876.1	ANNOgesic	TSS	292312	292312	.	+	.	Name=TSS:292312_f;ID=NZ_LR027876.1_tss118;type=Primary;utr_length=Primary_57;associated_gene=E0E12_RS01315;libs=ctrl;method=TSSpredator
NZ_LR027876.1	ANNOgesic	TSS	295769	295769	.	+	.	Name=TSS:295769_f;ID=NZ_LR027876.1_tss119;type=Primary;utr_length=Primary_49;associated_gene=E0E12_RS01330;libs=ctrl,vanco;method=TSSpredator
NZ_LR027876.1	ANNOgesic	TSS	301190	301190	.	-	.	Name=TSS:301190_r;ID=NZ_LR027876.1_tss120;type=Primary;utr_length=Primary_23;associated_gene=E0E12_RS01350;libs=ctrl,vanco;method=TSSpredator
NZ_LR027876.1	ANNOgesic	TSS	302564	302564	.	+	.	Name=TSS:302564_f;ID=NZ_LR027876.1_tss121;type=Primary;utr_length=Primary_74;associated_gene=E0E12_RS01360;libs=ctrl,vanco;method=TSSpredator
NZ_LR027876.1	ANNOgesic	TSS	314324	314324	.	+	.	Name=TSS:314324_f;ID=NZ_LR027876.1_tss122;type=Internal;utr_length=Internal_NA;associated_gene=E0E12_RS01400;libs=ctrl,vanco;method=TSSpredator
NZ_LR027876.1	ANNOgesic	TSS	317196	317196	.	+	.	Name=TSS:317196_f;ID=NZ_LR027876.1_tss123;type=Primary;utr_length=Primary_69;associated_gene=E0E12_RS01425;libs=ctrl,vanco;method=TSSpredator
NZ_LR027876.1	ANNOgesic	TSS	320176	320176	.	+	.	Name=TSS:320176_f;ID=NZ_LR027876.1_tss124;type=Primary,Internal;utr_length=Primary_5,Internal_NA;associated_gene=E0E12_RS01455,E0E12_RS01450;libs=ctrl,vanco;method=TSSpredator
NZ_LR027876.1	ANNOgesic	TSS	322881	322881	.	+	.	Name=TSS:322881_f;ID=NZ_LR027876.1_tss125;type=Orphan;utr_length=Orphan_NA;associated_gene=orphan;libs=ctrl,vanco;method=TSSpredator
NZ_LR027876.1	ANNOgesic	TSS	326826	326826	.	-	.	Name=TSS:326826_r;ID=NZ_LR027876.1_tss126;type=Primary;utr_length=Primary_88;associated_gene=E0E12_RS01490;libs=ctrl,vanco;method=TSSpredator
NZ_LR027876.1	ANNOgesic	TSS	327291	327291	.	+	.	Name=TSS:327291_f;ID=NZ_LR027876.1_tss127;type=Primary;utr_length=Primary_31;associated_gene=E0E12_RS01500;libs=ctrl,vanco;method=TSSpredator
NZ_LR027876.1	ANNOgesic	TSS	330346	330346	.	+	.	Name=TSS:330346_f;ID=NZ_LR027876.1_tss128;type=Primary;utr_length=Primary_62;associated_gene=E0E12_RS01525;libs=ctrl,vanco;method=TSSpredator
NZ_LR027876.1	ANNOgesic	TSS	330719	330719	.	+	.	Name=TSS:330719_f;ID=NZ_LR027876.1_tss129;type=Internal;utr_length=Internal_NA;associated_gene=E0E12_RS01525;libs=ctrl,vanco;method=TSSpredator
NZ_LR027876.1	ANNOgesic	TSS	337627	337627	.	-	.	Name=TSS:337627_r;ID=NZ_LR027876.1_tss130;type=Primary;utr_length=Primary_40;associated_gene=E0E12_RS01550;libs=ctrl,vanco;method=TSSpredator
NZ_LR027876.1	ANNOgesic	TSS	339704	339704	.	-	.	Name=TSS:339704_r;ID=NZ_LR027876.1_tss131;type=Primary;utr_length=Primary_22;associated_gene=E0E12_RS01560;libs=ctrl,vanco;method=TSSpredator
NZ_LR027876.1	ANNOgesic	TSS	343623	343623	.	+	.	Name=TSS:343623_f;ID=NZ_LR027876.1_tss132;type=Primary;utr_length=Primary_55;associated_gene=E0E12_RS01580;libs=ctrl,vanco;method=TSSpredator
NZ_LR027876.1	ANNOgesic	TSS	345986	345986	.	+	.	Name=TSS:345986_f;ID=NZ_LR027876.1_tss133;type=Antisense;utr_length=Antisense_NA;associated_gene=E0E12_RS01585;libs=ctrl,vanco;method=TSSpredator
NZ_LR027876.1	ANNOgesic	TSS	346851	346851	.	-	.	Name=TSS:346851_r;ID=NZ_LR027876.1_tss134;type=Primary;utr_length=Primary_29;associated_gene=E0E12_RS01585;libs=ctrl,vanco;method=TSSpredator
NZ_LR027876.1	ANNOgesic	TSS	348121	348121	.	-	.	Name=TSS:348121_r;ID=NZ_LR027876.1_tss135;type=Primary,Antisense;utr_length=Primary_27,Antisense_NA;associated_gene=E0E12_RS01590,E0E12_RS01595;libs=ctrl,vanco;method=TSSpredator
NZ_LR027876.1	ANNOgesic	TSS	352676	352676	.	+	.	Name=TSS:352676_f;ID=NZ_LR027876.1_tss136;type=Primary;utr_length=Primary_144;associated_gene=E0E12_RS01625;libs=ctrl,vanco;method=TSSpredator
NZ_LR027876.1	ANNOgesic	TSS	358174	358174	.	+	.	Name=TSS:358174_f;ID=NZ_LR027876.1_tss137;type=Primary;utr_length=Primary_27;associated_gene=E0E12_RS01655;libs=ctrl,vanco;method=TSSpredator
NZ_LR027876.1	ANNOgesic	TSS	359605	359605	.	+	.	Name=TSS:359605_f;ID=NZ_LR027876.1_tss138;type=Internal;utr_length=Internal_NA;associated_gene=E0E12_RS01660;libs=ctrl,vanco;method=TSSpredator
NZ_LR027876.1	ANNOgesic	TSS	362108	362108	.	-	.	Name=TSS:362108_r;ID=NZ_LR027876.1_tss139;type=Primary;utr_length=Primary_41;associated_gene=E0E12_RS01670;libs=ctrl,vanco;method=TSSpredator
NZ_LR027876.1	ANNOgesic	TSS	362321	362321	.	+	.	Name=TSS:362321_f;ID=NZ_LR027876.1_tss140;type=Primary;utr_length=Primary_54;associated_gene=E0E12_RS01675;libs=ctrl,vanco;method=TSSpredator
NZ_LR027876.1	ANNOgesic	TSS	362814	362814	.	-	.	Name=TSS:362814_r;ID=NZ_LR027876.1_tss141;type=Antisense;utr_length=Antisense_NA;associated_gene=E0E12_RS01675;libs=ctrl,vanco;method=TSSpredator
NZ_LR027876.1	ANNOgesic	TSS	366388	366388	.	+	.	Name=TSS:366388_f;ID=NZ_LR027876.1_tss142;type=Primary;utr_length=Primary_42;associated_gene=E0E12_RS01700;libs=ctrl,vanco;method=TSSpredator
NZ_LR027876.1	ANNOgesic	TSS	372600	372600	.	-	.	Name=TSS:372600_r;ID=NZ_LR027876.1_tss143;type=Primary;utr_length=Primary_61;associated_gene=E0E12_RS01730;libs=ctrl,vanco;method=TSSpredator
NZ_LR027876.1	ANNOgesic	TSS	374925	374925	.	+	.	Name=TSS:374925_f;ID=NZ_LR027876.1_tss144;type=Internal;utr_length=Internal_NA;associated_gene=E0E12_RS01750;libs=ctrl,vanco;method=TSSpredator
NZ_LR027876.1	ANNOgesic	TSS	376722	376722	.	-	.	Name=TSS:376722_r;ID=NZ_LR027876.1_tss145;type=Primary;utr_length=Primary_33;associated_gene=E0E12_RS01755;libs=ctrl,vanco;method=TSSpredator
NZ_LR027876.1	ANNOgesic	TSS	377001	377001	.	+	.	Name=TSS:377001_f;ID=NZ_LR027876.1_tss146;type=Secondary;utr_length=Secondary_227;associated_gene=E0E12_RS01760;libs=ctrl,vanco;method=TSSpredator
NZ_LR027876.1	ANNOgesic	TSS	377096	377096	.	+	.	Name=TSS:377096_f;ID=NZ_LR027876.1_tss147;type=Primary;utr_length=Primary_132;associated_gene=E0E12_RS01760;libs=ctrl,vanco;method=TSSpredator
NZ_LR027876.1	ANNOgesic	TSS	380403	380403	.	-	.	Name=TSS:380403_r;ID=NZ_LR027876.1_tss148;type=Internal;utr_length=Internal_NA;associated_gene=E0E12_RS01770;libs=ctrl,vanco;method=TSSpredator
NZ_LR027876.1	ANNOgesic	TSS	381885	381885	.	+	.	Name=TSS:381885_f;ID=NZ_LR027876.1_tss149;type=Antisense;utr_length=Antisense_NA;associated_gene=E0E12_RS01775;libs=ctrl,vanco;method=TSSpredator
NZ_LR027876.1	ANNOgesic	TSS	386040	386040	.	-	.	Name=TSS:386040_r;ID=NZ_LR027876.1_tss150;type=Orphan;utr_length=Orphan_NA;associated_gene=orphan;libs=ctrl,vanco;method=TSSpredator
NZ_LR027876.1	ANNOgesic	TSS	387219	387219	.	+	.	Name=TSS:387219_f;ID=NZ_LR027876.1_tss151;type=Primary;utr_length=Primary_29;associated_gene=E0E12_RS01800;libs=ctrl,vanco;method=TSSpredator
NZ_LR027876.1	ANNOgesic	TSS	389909	389909	.	+	.	Name=TSS:389909_f;ID=NZ_LR027876.1_tss152;type=Primary;utr_length=Primary_83;associated_gene=E0E12_RS01825;libs=ctrl,vanco;method=TSSpredator
NZ_LR027876.1	ANNOgesic	TSS	391301	391301	.	-	.	Name=TSS:391301_r;ID=NZ_LR027876.1_tss153;type=Orphan;utr_length=Orphan_NA;associated_gene=orphan;libs=ctrl,vanco;method=TSSpredator
NZ_LR027876.1	ANNOgesic	TSS	394183	394183	.	-	.	Name=TSS:394183_r;ID=NZ_LR027876.1_tss154;type=Primary;utr_length=Primary_15;associated_gene=E0E12_RS01850;libs=ctrl,vanco;method=TSSpredator
NZ_LR027876.1	ANNOgesic	TSS	394263	394263	.	+	.	Name=TSS:394263_f;ID=NZ_LR027876.1_tss155;type=Primary,Antisense;utr_length=Primary_54,Antisense_NA;associated_gene=E0E12_RS01855,E0E12_RS01850;libs=ctrl,vanco;method=TSSpredator
NZ_LR027876.1	ANNOgesic	TSS	395835	395835	.	-	.	Name=TSS:395835_r;ID=NZ_LR027876.1_tss156;type=Antisense;utr_length=Antisense_NA;associated_gene=E0E12_RS01880;libs=ctrl,vanco;method=TSSpredator
NZ_LR027876.1	ANNOgesic	TSS	404610	404610	.	+	.	Name=TSS:404610_f;ID=NZ_LR027876.1_tss157;type=Primary;utr_length=Primary_27;associated_gene=E0E12_RS01950;libs=ctrl,vanco;method=TSSpredator
NZ_LR027876.1	ANNOgesic	TSS	409495	409495	.	+	.	Name=TSS:409495_f;ID=NZ_LR027876.1_tss158;type=Primary;utr_length=Primary_54;associated_gene=E0E12_RS01985;libs=ctrl,vanco;method=TSSpredator
NZ_LR027876.1	ANNOgesic	TSS	409603	409603	.	-	.	Name=TSS:409603_r;ID=NZ_LR027876.1_tss159;type=Antisense;utr_length=Antisense_NA;associated_gene=E0E12_RS01985;libs=ctrl,vanco;method=TSSpredator
NZ_LR027876.1	ANNOgesic	TSS	410574	410574	.	-	.	Name=TSS:410574_r;ID=NZ_LR027876.1_tss160;type=Primary;utr_length=Primary_52;associated_gene=E0E12_RS01990;libs=ctrl,vanco;method=TSSpredator
NZ_LR027876.1	ANNOgesic	TSS	410785	410785	.	+	.	Name=TSS:410785_f;ID=NZ_LR027876.1_tss161;type=Primary;utr_length=Primary_37;associated_gene=E0E12_RS01995;libs=ctrl,vanco;method=TSSpredator
NZ_LR027876.1	ANNOgesic	TSS	411332	411332	.	-	.	Name=TSS:411332_r;ID=NZ_LR027876.1_tss162;type=Primary;utr_length=Primary_11;associated_gene=E0E12_RS02000;libs=ctrl,vanco;method=TSSpredator
NZ_LR027876.1	ANNOgesic	TSS	413765	413765	.	-	.	Name=TSS:413765_r;ID=NZ_LR027876.1_tss163;type=Orphan;utr_length=Orphan_NA;associated_gene=orphan;libs=ctrl,vanco;method=TSSpredator
NZ_LR027876.1	ANNOgesic	TSS	416411	416411	.	+	.	Name=TSS:416411_f;ID=NZ_LR027876.1_tss164;type=Primary;utr_length=Primary_44;associated_gene=E0E12_RS02035;libs=ctrl,vanco;method=TSSpredator
NZ_LR027876.1	ANNOgesic	TSS	418720	418720	.	-	.	Name=TSS:418720_r;ID=NZ_LR027876.1_tss165;type=Primary,Antisense;utr_length=Primary_41,Antisense_NA;associated_gene=E0E12_RS02040,E0E12_RS02045;libs=ctrl,vanco;method=TSSpredator
NZ_LR027876.1	ANNOgesic	TSS	421983	421983	.	-	.	Name=TSS:421983_r;ID=NZ_LR027876.1_tss166;type=Primary;utr_length=Primary_41;associated_gene=E0E12_RS02065;libs=ctrl,vanco;method=TSSpredator
NZ_LR027876.1	ANNOgesic	TSS	422127	422127	.	+	.	Name=TSS:422127_f;ID=NZ_LR027876.1_tss167;type=Orphan;utr_length=Orphan_NA;associated_gene=orphan;libs=ctrl,vanco;method=TSSpredator
NZ_LR027876.1	ANNOgesic	TSS	430525	430525	.	+	.	Name=TSS:430525_f;ID=NZ_LR027876.1_tss168;type=Primary;utr_length=Primary_12;associated_gene=E0E12_RS02120;libs=ctrl,vanco;method=TSSpredator
NZ_LR027876.1	ANNOgesic	TSS	430730	430730	.	+	.	Name=TSS:430730_f;ID=NZ_LR027876.1_tss169;type=Internal;utr_length=Internal_NA;associated_gene=E0E12_RS02120;libs=ctrl,vanco;method=TSSpredator
NZ_LR027876.1	ANNOgesic	TSS	443475	443475	.	-	.	Name=TSS:443475_r;ID=NZ_LR027876.1_tss170;type=Primary;utr_length=Primary_239;associated_gene=E0E12_RS02180;libs=ctrl,vanco;method=TSSpredator
NZ_LR027876.1	ANNOgesic	TSS	444623	444623	.	-	.	Name=TSS:444623_r;ID=NZ_LR027876.1_tss171;type=Internal;utr_length=Internal_NA;associated_gene=E0E12_RS02190;libs=ctrl,vanco;method=TSSpredator
NZ_LR027876.1	ANNOgesic	TSS	444856	444856	.	-	.	Name=TSS:444856_r;ID=NZ_LR027876.1_tss172;type=Primary;utr_length=Primary_12;associated_gene=E0E12_RS02190;libs=ctrl,vanco;method=TSSpredator
NZ_LR027876.1	ANNOgesic	TSS	445220	445220	.	-	.	Name=TSS:445220_r;ID=NZ_LR027876.1_tss173;type=Primary,Internal;utr_length=Primary_113,Internal_NA;associated_gene=E0E12_RS02195,E0E12_RS02200;libs=ctrl,vanco;method=TSSpredator
NZ_LR027876.1	ANNOgesic	TSS	447903	447903	.	+	.	Name=TSS:447903_f;ID=NZ_LR027876.1_tss174;type=Antisense;utr_length=Antisense_NA;associated_gene=E0E12_RS02210;libs=ctrl,vanco;method=TSSpredator
NZ_LR027876.1	ANNOgesic	TSS	449519	449519	.	+	.	Name=TSS:449519_f;ID=NZ_LR027876.1_tss175;type=Antisense;utr_length=Antisense_NA;associated_gene=E0E12_RS02225;libs=ctrl,vanco;method=TSSpredator
NZ_LR027876.1	ANNOgesic	TSS	453093	453093	.	+	.	Name=TSS:453093_f;ID=NZ_LR027876.1_tss176;type=Antisense;utr_length=Antisense_NA;associated_gene=E0E12_RS02235;libs=ctrl,vanco;method=TSSpredator
NZ_LR027876.1	ANNOgesic	TSS	453892	453892	.	-	.	Name=TSS:453892_r;ID=NZ_LR027876.1_tss177;type=Primary;utr_length=Primary_36;associated_gene=E0E12_RS02235;libs=ctrl,vanco;method=TSSpredator
NZ_LR027876.1	ANNOgesic	TSS	455277	455277	.	-	.	Name=TSS:455277_r;ID=NZ_LR027876.1_tss178;type=Orphan;utr_length=Orphan_NA;associated_gene=orphan;libs=vanco;method=TSSpredator
NZ_LR027876.1	ANNOgesic	TSS	456578	456578	.	-	.	Name=TSS:456578_r;ID=NZ_LR027876.1_tss179;type=Orphan;utr_length=Orphan_NA;associated_gene=orphan;libs=ctrl,vanco;method=TSSpredator
NZ_LR027876.1	ANNOgesic	TSS	456753	456753	.	-	.	Name=TSS:456753_r;ID=NZ_LR027876.1_tss180;type=Internal;utr_length=Internal_NA;associated_gene=E0E12_RS02255;libs=ctrl,vanco;method=TSSpredator
NZ_LR027876.1	ANNOgesic	TSS	456758	456758	.	+	.	Name=TSS:456758_f;ID=NZ_LR027876.1_tss181;type=Antisense;utr_length=Antisense_NA;associated_gene=E0E12_RS02255;libs=ctrl,vanco;method=TSSpredator
NZ_LR027876.1	ANNOgesic	TSS	458435	458435	.	-	.	Name=TSS:458435_r;ID=NZ_LR027876.1_tss182;type=Primary;utr_length=Primary_37;associated_gene=E0E12_RS02270;libs=ctrl,vanco;method=TSSpredator
NZ_LR027876.1	ANNOgesic	TSS	460168	460168	.	-	.	Name=TSS:460168_r;ID=NZ_LR027876.1_tss183;type=Primary;utr_length=Primary_23;associated_gene=E0E12_RS02280;libs=ctrl,vanco;method=TSSpredator
NZ_LR027876.1	ANNOgesic	TSS	465869	465869	.	+	.	Name=TSS:465869_f;ID=NZ_LR027876.1_tss184;type=Internal;utr_length=Internal_NA;associated_gene=E0E12_RS02310;libs=ctrl,vanco;method=TSSpredator
NZ_LR027876.1	ANNOgesic	TSS	466692	466692	.	-	.	Name=TSS:466692_r;ID=NZ_LR027876.1_tss185;type=Orphan;utr_length=Orphan_NA;associated_gene=orphan;libs=ctrl,vanco;method=TSSpredator
NZ_LR027876.1	ANNOgesic	TSS	467743	467743	.	+	.	Name=TSS:467743_f;ID=NZ_LR027876.1_tss186;type=Internal;utr_length=Internal_NA;associated_gene=E0E12_RS02320;libs=ctrl,vanco;method=TSSpredator
NZ_LR027876.1	ANNOgesic	TSS	471630	471630	.	+	.	Name=TSS:471630_f;ID=NZ_LR027876.1_tss187;type=Primary,Antisense;utr_length=Primary_45,Antisense_NA;associated_gene=E0E12_RS02345,E0E12_RS02340;libs=ctrl,vanco;method=TSSpredator
NZ_LR027876.1	ANNOgesic	TSS	477461	477461	.	-	.	Name=TSS:477461_r;ID=NZ_LR027876.1_tss188;type=Primary;utr_length=Primary_24;associated_gene=E0E12_RS02365;libs=ctrl,vanco;method=TSSpredator
NZ_LR027876.1	ANNOgesic	TSS	482912	482912	.	+	.	Name=TSS:482912_f;ID=NZ_LR027876.1_tss189;type=Internal;utr_length=Internal_NA;associated_gene=E0E12_RS02400;libs=ctrl,vanco;method=TSSpredator
NZ_LR027876.1	ANNOgesic	TSS	490441	490441	.	-	.	Name=TSS:490441_r;ID=NZ_LR027876.1_tss190;type=Primary;utr_length=Primary_27;associated_gene=E0E12_RS02455;libs=ctrl,vanco;method=TSSpredator
NZ_LR027876.1	ANNOgesic	TSS	491336	491336	.	+	.	Name=TSS:491336_f;ID=NZ_LR027876.1_tss191;type=Internal;utr_length=Internal_NA;associated_gene=E0E12_RS02460;libs=ctrl,vanco;method=TSSpredator
NZ_LR027876.1	ANNOgesic	TSS	494342	494342	.	+	.	Name=TSS:494342_f;ID=NZ_LR027876.1_tss192;type=Internal;utr_length=Internal_NA;associated_gene=E0E12_RS02465;libs=ctrl,vanco;method=TSSpredator
NZ_LR027876.1	ANNOgesic	TSS	495903	495903	.	+	.	Name=TSS:495903_f;ID=NZ_LR027876.1_tss193;type=Antisense;utr_length=Antisense_NA;associated_gene=E0E12_RS02475;libs=ctrl,vanco;method=TSSpredator
NZ_LR027876.1	ANNOgesic	TSS	496196	496196	.	-	.	Name=TSS:496196_r;ID=NZ_LR027876.1_tss194;type=Internal;utr_length=Internal_NA;associated_gene=E0E12_RS02475;libs=ctrl,vanco;method=TSSpredator
NZ_LR027876.1	ANNOgesic	TSS	496296	496296	.	+	.	Name=TSS:496296_f;ID=NZ_LR027876.1_tss195;type=Primary,Antisense;utr_length=Primary_48,Antisense_NA;associated_gene=E0E12_RS02480,E0E12_RS02475;libs=ctrl,vanco;method=TSSpredator
NZ_LR027876.1	ANNOgesic	TSS	499721	499721	.	+	.	Name=TSS:499721_f;ID=NZ_LR027876.1_tss196;type=Primary;utr_length=Primary_78;associated_gene=E0E12_RS02500;libs=ctrl,vanco;method=TSSpredator
NZ_LR027876.1	ANNOgesic	TSS	502093	502093	.	+	.	Name=TSS:502093_f;ID=NZ_LR027876.1_tss197;type=Primary;utr_length=Primary_40;associated_gene=E0E12_RS02510;libs=ctrl,vanco;method=TSSpredator
NZ_LR027876.1	ANNOgesic	TSS	504874	504874	.	+	.	Name=TSS:504874_f;ID=NZ_LR027876.1_tss198;type=Secondary;utr_length=Secondary_158;associated_gene=E0E12_RS02525;libs=ctrl,vanco;method=TSSpredator
NZ_LR027876.1	ANNOgesic	TSS	504973	504973	.	+	.	Name=TSS:504973_f;ID=NZ_LR027876.1_tss199;type=Primary;utr_length=Primary_59;associated_gene=E0E12_RS02525;libs=ctrl,vanco;method=TSSpredator
NZ_LR027876.1	ANNOgesic	TSS	506570	506570	.	-	.	Name=TSS:506570_r;ID=NZ_LR027876.1_tss200;type=Primary,Antisense;utr_length=Primary_80,Antisense_NA;associated_gene=E0E12_RS02530,E0E12_RS02535;libs=ctrl,vanco;method=TSSpredator
NZ_LR027876.1	ANNOgesic	TSS	506581	506581	.	-	.	Name=TSS:506581_r;ID=NZ_LR027876.1_tss201;type=Secondary,Antisense;utr_length=Secondary_91,Antisense_NA;associated_gene=E0E12_RS02530,E0E12_RS02535;libs=ctrl,vanco;method=TSSpredator
NZ_LR027876.1	ANNOgesic	TSS	506593	506593	.	+	.	Name=TSS:506593_f;ID=NZ_LR027876.1_tss202;type=Primary;utr_length=Primary_46;associated_gene=E0E12_RS02535;libs=ctrl,vanco;method=TSSpredator
NZ_LR027876.1	ANNOgesic	TSS	509601	509601	.	-	.	Name=TSS:509601_r;ID=NZ_LR027876.1_tss203;type=Primary;utr_length=Primary_26;associated_gene=E0E12_RS02550;libs=ctrl,vanco;method=TSSpredator
NZ_LR027876.1	ANNOgesic	TSS	516133	516133	.	+	.	Name=TSS:516133_f;ID=NZ_LR027876.1_tss204;type=Internal;utr_length=Internal_NA;associated_gene=E0E12_RS02565;libs=ctrl,vanco;method=TSSpredator
NZ_LR027876.1	ANNOgesic	TSS	516743	516743	.	+	.	Name=TSS:516743_f;ID=NZ_LR027876.1_tss205;type=Secondary;utr_length=Secondary_261;associated_gene=E0E12_RS02570;libs=ctrl,vanco;method=TSSpredator
NZ_LR027876.1	ANNOgesic	TSS	516997	516997	.	+	.	Name=TSS:516997_f;ID=NZ_LR027876.1_tss206;type=Primary;utr_length=Primary_7;associated_gene=E0E12_RS02570;libs=ctrl,vanco;method=TSSpredator
NZ_LR027876.1	ANNOgesic	TSS	520479	520479	.	+	.	Name=TSS:520479_f;ID=NZ_LR027876.1_tss207;type=Primary,Internal;utr_length=Primary_245,Internal_NA;associated_gene=E0E12_RS02585,E0E12_RS02580;libs=ctrl,vanco;method=TSSpredator
NZ_LR027876.1	ANNOgesic	TSS	521502	521502	.	+	.	Name=TSS:521502_f;ID=NZ_LR027876.1_tss208;type=Secondary;utr_length=Secondary_12;associated_gene=E0E12_RS02590;libs=ctrl,vanco;method=TSSpredator
NZ_LR027876.1	ANNOgesic	TSS	521513	521513	.	+	.	Name=TSS:521513_f;ID=NZ_LR027876.1_tss209;type=Primary;utr_length=Primary_1;associated_gene=E0E12_RS02590;libs=ctrl,vanco;method=TSSpredator
NZ_LR027876.1	ANNOgesic	TSS	522040	522040	.	+	.	Name=TSS:522040_f;ID=NZ_LR027876.1_tss210;type=Primary;utr_length=Primary_51;associated_gene=E0E12_RS02600;libs=ctrl,vanco;method=TSSpredator
NZ_LR027876.1	ANNOgesic	TSS	522662	522662	.	+	.	Name=TSS:522662_f;ID=NZ_LR027876.1_tss211;type=Primary;utr_length=Primary_22;associated_gene=E0E12_RS02605;libs=ctrl,vanco;method=TSSpredator
NZ_LR027876.1	ANNOgesic	TSS	526014	526014	.	+	.	Name=TSS:526014_f;ID=NZ_LR027876.1_tss212;type=Secondary;utr_length=Secondary_232;associated_gene=E0E12_RS02630;libs=ctrl,vanco;method=TSSpredator
NZ_LR027876.1	ANNOgesic	TSS	526124	526124	.	+	.	Name=TSS:526124_f;ID=NZ_LR027876.1_tss213;type=Primary;utr_length=Primary_122;associated_gene=E0E12_RS02630;libs=ctrl,vanco;method=TSSpredator
NZ_LR027876.1	ANNOgesic	TSS	532098	532098	.	+	.	Name=TSS:532098_f;ID=NZ_LR027876.1_tss214;type=Primary;utr_length=Primary_55;associated_gene=E0E12_RS02645;libs=ctrl,vanco;method=TSSpredator
NZ_LR027876.1	ANNOgesic	TSS	533420	533420	.	+	.	Name=TSS:533420_f;ID=NZ_LR027876.1_tss215;type=Primary,Internal;utr_length=Primary_72,Internal_NA;associated_gene=E0E12_RS02650,E0E12_RS02645;libs=ctrl,vanco;method=TSSpredator
NZ_LR027876.1	ANNOgesic	TSS	534015	534015	.	+	.	Name=TSS:534015_f;ID=NZ_LR027876.1_tss216;type=Primary,Internal;utr_length=Primary_122,Internal_NA;associated_gene=E0E12_RS02655,E0E12_RS02650;libs=ctrl,vanco;method=TSSpredator
NZ_LR027876.1	ANNOgesic	TSS	537803	537803	.	+	.	Name=TSS:537803_f;ID=NZ_LR027876.1_tss217;type=Primary,Internal;utr_length=Primary_213,Internal_NA;associated_gene=E0E12_RS02685,E0E12_RS02680;libs=ctrl,vanco;method=TSSpredator
NZ_LR027876.1	ANNOgesic	TSS	538146	538146	.	+	.	Name=TSS:538146_f;ID=NZ_LR027876.1_tss218;type=Internal;utr_length=Internal_NA;associated_gene=E0E12_RS02685;libs=ctrl,vanco;method=TSSpredator
NZ_LR027876.1	ANNOgesic	TSS	539010	539010	.	+	.	Name=TSS:539010_f;ID=NZ_LR027876.1_tss219;type=Primary;utr_length=Primary_130;associated_gene=E0E12_RS02690;libs=ctrl,vanco;method=TSSpredator
NZ_LR027876.1	ANNOgesic	TSS	543606	543606	.	+	.	Name=TSS:543606_f;ID=NZ_LR027876.1_tss220;type=Primary;utr_length=Primary_18;associated_gene=E0E12_RS02710;libs=ctrl,vanco;method=TSSpredator
NZ_LR027876.1	ANNOgesic	TSS	544170	544170	.	+	.	Name=TSS:544170_f;ID=NZ_LR027876.1_tss221;type=Primary;utr_length=Primary_27;associated_gene=E0E12_RS02715;libs=ctrl,vanco;method=TSSpredator
NZ_LR027876.1	ANNOgesic	TSS	548469	548469	.	+	.	Name=TSS:548469_f;ID=NZ_LR027876.1_tss222;type=Primary;utr_length=Primary_28;associated_gene=E0E12_RS02745;libs=ctrl,vanco;method=TSSpredator
NZ_LR027876.1	ANNOgesic	TSS	549512	549512	.	+	.	Name=TSS:549512_f;ID=NZ_LR027876.1_tss223;type=Primary;utr_length=Primary_100;associated_gene=E0E12_RS02755;libs=ctrl,vanco;method=TSSpredator
NZ_LR027876.1	ANNOgesic	TSS	555873	555873	.	+	.	Name=TSS:555873_f;ID=NZ_LR027876.1_tss224;type=Primary,Internal;utr_length=Primary_297,Internal_NA;associated_gene=E0E12_RS02775,E0E12_RS02770;libs=ctrl,vanco;method=TSSpredator
NZ_LR027876.1	ANNOgesic	TSS	559669	559669	.	+	.	Name=TSS:559669_f;ID=NZ_LR027876.1_tss225;type=Internal;utr_length=Internal_NA;associated_gene=E0E12_RS02795;libs=ctrl,vanco;method=TSSpredator
NZ_LR027876.1	ANNOgesic	TSS	560623	560623	.	+	.	Name=TSS:560623_f;ID=NZ_LR027876.1_tss226;type=Primary;utr_length=Primary_192;associated_gene=E0E12_RS02805;libs=ctrl,vanco;method=TSSpredator
NZ_LR027876.1	ANNOgesic	TSS	560782	560782	.	+	.	Name=TSS:560782_f;ID=NZ_LR027876.1_tss227;type=Secondary;utr_length=Secondary_33;associated_gene=E0E12_RS02805;libs=ctrl,vanco;method=TSSpredator
NZ_LR027876.1	ANNOgesic	TSS	563073	563073	.	+	.	Name=TSS:563073_f;ID=NZ_LR027876.1_tss228;type=Primary;utr_length=Primary_64;associated_gene=E0E12_RS02810;libs=ctrl,vanco;method=TSSpredator
NZ_LR027876.1	ANNOgesic	TSS	564143	564143	.	+	.	Name=TSS:564143_f;ID=NZ_LR027876.1_tss229;type=Primary;utr_length=Primary_54;associated_gene=E0E12_RS02815;libs=ctrl,vanco;method=TSSpredator
NZ_LR027876.1	ANNOgesic	TSS	565268	565268	.	+	.	Name=TSS:565268_f;ID=NZ_LR027876.1_tss230;type=Primary;utr_length=Primary_77;associated_gene=E0E12_RS02820;libs=ctrl,vanco;method=TSSpredator
NZ_LR027876.1	ANNOgesic	TSS	565819	565819	.	+	.	Name=TSS:565819_f;ID=NZ_LR027876.1_tss231;type=Internal;utr_length=Internal_NA;associated_gene=E0E12_RS02820;libs=ctrl,vanco;method=TSSpredator
NZ_LR027876.1	ANNOgesic	TSS	566047	566047	.	+	.	Name=TSS:566047_f;ID=NZ_LR027876.1_tss232;type=Primary,Internal;utr_length=Primary_85,Internal_NA;associated_gene=E0E12_RS02825,E0E12_RS02820;libs=ctrl,vanco;method=TSSpredator
NZ_LR027876.1	ANNOgesic	TSS	566405	566405	.	+	.	Name=TSS:566405_f;ID=NZ_LR027876.1_tss233;type=Primary,Internal;utr_length=Primary_89,Internal_NA;associated_gene=E0E12_RS02830,E0E12_RS02825;libs=ctrl,vanco;method=TSSpredator
NZ_LR027876.1	ANNOgesic	TSS	567106	567106	.	+	.	Name=TSS:567106_f;ID=NZ_LR027876.1_tss234;type=Primary;utr_length=Primary_258;associated_gene=E0E12_RS02835;libs=ctrl,vanco;method=TSSpredator
NZ_LR027876.1	ANNOgesic	TSS	567322	567322	.	+	.	Name=TSS:567322_f;ID=NZ_LR027876.1_tss235;type=Secondary;utr_length=Secondary_42;associated_gene=E0E12_RS02835;libs=ctrl,vanco;method=TSSpredator
NZ_LR027876.1	ANNOgesic	TSS	569335	569335	.	+	.	Name=TSS:569335_f;ID=NZ_LR027876.1_tss236;type=Primary;utr_length=Primary_219;associated_gene=E0E12_RS02845;libs=ctrl,vanco;method=TSSpredator
NZ_LR027876.1	ANNOgesic	TSS	577510	577510	.	+	.	Name=TSS:577510_f;ID=NZ_LR027876.1_tss237;type=Primary,Antisense;utr_length=Primary_29,Antisense_NA;associated_gene=E0E12_RS02915,E0E12_RS02910;libs=ctrl,vanco;method=TSSpredator
NZ_LR027876.1	ANNOgesic	TSS	582428	582428	.	+	.	Name=TSS:582428_f;ID=NZ_LR027876.1_tss238;type=Primary,Internal;utr_length=Primary_199,Internal_NA;associated_gene=E0E12_RS02945,E0E12_RS02940;libs=ctrl,vanco;method=TSSpredator
NZ_LR027876.1	ANNOgesic	TSS	585542	585542	.	+	.	Name=TSS:585542_f;ID=NZ_LR027876.1_tss239;type=Primary;utr_length=Primary_26;associated_gene=E0E12_RS02950;libs=ctrl,vanco;method=TSSpredator
NZ_LR027876.1	ANNOgesic	TSS	588438	588438	.	+	.	Name=TSS:588438_f;ID=NZ_LR027876.1_tss240;type=Primary;utr_length=Primary_149;associated_gene=E0E12_RS02960;libs=ctrl,vanco;method=TSSpredator
NZ_LR027876.1	ANNOgesic	TSS	590107	590107	.	+	.	Name=TSS:590107_f;ID=NZ_LR027876.1_tss241;type=Orphan;utr_length=Orphan_NA;associated_gene=orphan;libs=ctrl,vanco;method=TSSpredator
NZ_LR027876.1	ANNOgesic	TSS	594907	594907	.	+	.	Name=TSS:594907_f;ID=NZ_LR027876.1_tss242;type=Primary;utr_length=Primary_28;associated_gene=E0E12_RS03000;libs=ctrl,vanco;method=TSSpredator
NZ_LR027876.1	ANNOgesic	TSS	595959	595959	.	+	.	Name=TSS:595959_f;ID=NZ_LR027876.1_tss243;type=Primary;utr_length=Primary_99;associated_gene=E0E12_RS03015;libs=ctrl,vanco;method=TSSpredator
NZ_LR027876.1	ANNOgesic	TSS	597474	597474	.	+	.	Name=TSS:597474_f;ID=NZ_LR027876.1_tss244;type=Primary;utr_length=Primary_178;associated_gene=E0E12_RS03030;libs=ctrl,vanco;method=TSSpredator
NZ_LR027876.1	ANNOgesic	TSS	599378	599378	.	+	.	Name=TSS:599378_f;ID=NZ_LR027876.1_tss245;type=Primary;utr_length=Primary_183;associated_gene=E0E12_RS03045;libs=ctrl,vanco;method=TSSpredator
NZ_LR027876.1	ANNOgesic	TSS	606975	606975	.	+	.	Name=TSS:606975_f;ID=NZ_LR027876.1_tss246;type=Primary;utr_length=Primary_34;associated_gene=E0E12_RS03055;libs=ctrl,vanco;method=TSSpredator
NZ_LR027876.1	ANNOgesic	TSS	609253	609253	.	-	.	Name=TSS:609253_r;ID=NZ_LR027876.1_tss247;type=Antisense;utr_length=Antisense_NA;associated_gene=E0E12_RS03070;libs=ctrl,vanco;method=TSSpredator
NZ_LR027876.1	ANNOgesic	TSS	610122	610122	.	-	.	Name=TSS:610122_r;ID=NZ_LR027876.1_tss248;type=Antisense;utr_length=Antisense_NA;associated_gene=E0E12_RS03070;libs=ctrl,vanco;method=TSSpredator
NZ_LR027876.1	ANNOgesic	TSS	610624	610624	.	+	.	Name=TSS:610624_f;ID=NZ_LR027876.1_tss249;type=Primary;utr_length=Primary_107;associated_gene=E0E12_RS03075;libs=ctrl,vanco;method=TSSpredator
NZ_LR027876.1	ANNOgesic	TSS	613397	613397	.	-	.	Name=TSS:613397_r;ID=NZ_LR027876.1_tss250;type=Primary;utr_length=Primary_25;associated_gene=E0E12_RS03080;libs=ctrl,vanco;method=TSSpredator
NZ_LR027876.1	ANNOgesic	TSS	613509	613509	.	+	.	Name=TSS:613509_f;ID=NZ_LR027876.1_tss251;type=Primary;utr_length=Primary_34;associated_gene=E0E12_RS03085;libs=ctrl,vanco;method=TSSpredator
NZ_LR027876.1	ANNOgesic	TSS	614957	614957	.	+	.	Name=TSS:614957_f;ID=NZ_LR027876.1_tss252;type=Secondary;utr_length=Secondary_39;associated_gene=E0E12_RS03090;libs=ctrl,vanco;method=TSSpredator
NZ_LR027876.1	ANNOgesic	TSS	614968	614968	.	+	.	Name=TSS:614968_f;ID=NZ_LR027876.1_tss253;type=Primary;utr_length=Primary_28;associated_gene=E0E12_RS03090;libs=ctrl,vanco;method=TSSpredator
NZ_LR027876.1	ANNOgesic	TSS	615965	615965	.	+	.	Name=TSS:615965_f;ID=NZ_LR027876.1_tss254;type=Orphan;utr_length=Orphan_NA;associated_gene=orphan;libs=ctrl,vanco;method=TSSpredator
NZ_LR027876.1	ANNOgesic	TSS	619058	619058	.	+	.	Name=TSS:619058_f;ID=NZ_LR027876.1_tss255;type=Primary;utr_length=Primary_127;associated_gene=E0E12_RS03105;libs=ctrl,vanco;method=TSSpredator
NZ_LR027876.1	ANNOgesic	TSS	623150	623150	.	-	.	Name=TSS:623150_r;ID=NZ_LR027876.1_tss256;type=Antisense;utr_length=Antisense_NA;associated_gene=E0E12_RS03130;libs=ctrl,vanco;method=TSSpredator
NZ_LR027876.1	ANNOgesic	TSS	623160	623160	.	+	.	Name=TSS:623160_f;ID=NZ_LR027876.1_tss257;type=Primary;utr_length=Primary_106;associated_gene=E0E12_RS03135;libs=ctrl,vanco;method=TSSpredator
NZ_LR027876.1	ANNOgesic	TSS	626534	626534	.	+	.	Name=TSS:626534_f;ID=NZ_LR027876.1_tss258;type=Internal;utr_length=Internal_NA;associated_gene=E0E12_RS03150;libs=ctrl,vanco;method=TSSpredator
NZ_LR027876.1	ANNOgesic	TSS	632741	632741	.	+	.	Name=TSS:632741_f;ID=NZ_LR027876.1_tss259;type=Primary;utr_length=Primary_63;associated_gene=E0E12_RS03160;libs=ctrl,vanco;method=TSSpredator
NZ_LR027876.1	ANNOgesic	TSS	633712	633712	.	-	.	Name=TSS:633712_r;ID=NZ_LR027876.1_tss260;type=Antisense;utr_length=Antisense_NA;associated_gene=E0E12_RS03160;libs=ctrl,vanco;method=TSSpredator
NZ_LR027876.1	ANNOgesic	TSS	641843	641843	.	+	.	Name=TSS:641843_f;ID=NZ_LR027876.1_tss261;type=Primary;utr_length=Primary_57;associated_gene=E0E12_RS03190;libs=ctrl,vanco;method=TSSpredator
NZ_LR027876.1	ANNOgesic	TSS	642606	642606	.	+	.	Name=TSS:642606_f;ID=NZ_LR027876.1_tss262;type=Primary,Internal;utr_length=Primary_129,Internal_NA;associated_gene=E0E12_RS03195,E0E12_RS03190;libs=ctrl,vanco;method=TSSpredator
NZ_LR027876.1	ANNOgesic	TSS	644006	644006	.	+	.	Name=TSS:644006_f;ID=NZ_LR027876.1_tss263;type=Primary;utr_length=Primary_24;associated_gene=E0E12_RS03205;libs=ctrl,vanco;method=TSSpredator
NZ_LR027876.1	ANNOgesic	TSS	644314	644314	.	+	.	Name=TSS:644314_f;ID=NZ_LR027876.1_tss264;type=Internal;utr_length=Internal_NA;associated_gene=E0E12_RS03205;libs=ctrl,vanco;method=TSSpredator
NZ_LR027876.1	ANNOgesic	TSS	645155	645155	.	+	.	Name=TSS:645155_f;ID=NZ_LR027876.1_tss265;type=Primary;utr_length=Primary_24;associated_gene=E0E12_RS03210;libs=ctrl,vanco;method=TSSpredator
NZ_LR027876.1	ANNOgesic	TSS	646952	646952	.	-	.	Name=TSS:646952_r;ID=NZ_LR027876.1_tss266;type=Orphan;utr_length=Orphan_NA;associated_gene=orphan;libs=ctrl,vanco;method=TSSpredator
NZ_LR027876.1	ANNOgesic	TSS	647808	647808	.	-	.	Name=TSS:647808_r;ID=NZ_LR027876.1_tss267;type=Antisense;utr_length=Antisense_NA;associated_gene=E0E12_RS03220;libs=ctrl,vanco;method=TSSpredator
NZ_LR027876.1	ANNOgesic	TSS	650649	650649	.	-	.	Name=TSS:650649_r;ID=NZ_LR027876.1_tss268;type=Primary;utr_length=Primary_29;associated_gene=E0E12_RS03240;libs=ctrl,vanco;method=TSSpredator
NZ_LR027876.1	ANNOgesic	TSS	651984	651984	.	-	.	Name=TSS:651984_r;ID=NZ_LR027876.1_tss269;type=Primary;utr_length=Primary_27;associated_gene=E0E12_RS03245;libs=ctrl,vanco;method=TSSpredator
NZ_LR027876.1	ANNOgesic	TSS	652128	652128	.	+	.	Name=TSS:652128_f;ID=NZ_LR027876.1_tss270;type=Primary;utr_length=Primary_13;associated_gene=E0E12_RS03250;libs=ctrl,vanco;method=TSSpredator
NZ_LR027876.1	ANNOgesic	TSS	653780	653780	.	+	.	Name=TSS:653780_f;ID=NZ_LR027876.1_tss271;type=Primary;utr_length=Primary_20;associated_gene=E0E12_RS03265;libs=ctrl,vanco;method=TSSpredator
NZ_LR027876.1	ANNOgesic	TSS	656896	656896	.	+	.	Name=TSS:656896_f;ID=NZ_LR027876.1_tss272;type=Orphan;utr_length=Orphan_NA;associated_gene=orphan;libs=ctrl,vanco;method=TSSpredator
NZ_LR027876.1	ANNOgesic	TSS	657040	657040	.	-	.	Name=TSS:657040_r;ID=NZ_LR027876.1_tss273;type=Orphan;utr_length=Orphan_NA;associated_gene=orphan;libs=ctrl,vanco;method=TSSpredator
NZ_LR027876.1	ANNOgesic	TSS	658086	658086	.	+	.	Name=TSS:658086_f;ID=NZ_LR027876.1_tss274;type=Primary;utr_length=Primary_38;associated_gene=E0E12_RS03290;libs=ctrl,vanco;method=TSSpredator
NZ_LR027876.1	ANNOgesic	TSS	660156	660156	.	+	.	Name=TSS:660156_f;ID=NZ_LR027876.1_tss275;type=Orphan;utr_length=Orphan_NA;associated_gene=orphan;libs=ctrl,vanco;method=TSSpredator
NZ_LR027876.1	ANNOgesic	TSS	660253	660253	.	+	.	Name=TSS:660253_f;ID=NZ_LR027876.1_tss276;type=Primary;utr_length=Primary_283;associated_gene=E0E12_RS03300;libs=ctrl,vanco;method=TSSpredator
NZ_LR027876.1	ANNOgesic	TSS	661940	661940	.	+	.	Name=TSS:661940_f;ID=NZ_LR027876.1_tss277;type=Internal;utr_length=Internal_NA;associated_gene=E0E12_RS03305;libs=ctrl,vanco;method=TSSpredator
NZ_LR027876.1	ANNOgesic	TSS	663649	663649	.	+	.	Name=TSS:663649_f;ID=NZ_LR027876.1_tss278;type=Primary;utr_length=Primary_61;associated_gene=E0E12_RS03315;libs=ctrl,vanco;method=TSSpredator
NZ_LR027876.1	ANNOgesic	TSS	664198	664198	.	-	.	Name=TSS:664198_r;ID=NZ_LR027876.1_tss279;type=Internal;utr_length=Internal_NA;associated_gene=E0E12_RS03320;libs=ctrl,vanco;method=TSSpredator
NZ_LR027876.1	ANNOgesic	TSS	664857	664857	.	-	.	Name=TSS:664857_r;ID=NZ_LR027876.1_tss280;type=Internal;utr_length=Internal_NA;associated_gene=E0E12_RS03320;libs=ctrl,vanco;method=TSSpredator
NZ_LR027876.1	ANNOgesic	TSS	665882	665882	.	-	.	Name=TSS:665882_r;ID=NZ_LR027876.1_tss281;type=Primary,Antisense;utr_length=Primary_30,Antisense_NA;associated_gene=E0E12_RS03325,E0E12_RS03330;libs=ctrl,vanco;method=TSSpredator
NZ_LR027876.1	ANNOgesic	TSS	667921	667921	.	+	.	Name=TSS:667921_f;ID=NZ_LR027876.1_tss282;type=Internal;utr_length=Internal_NA;associated_gene=E0E12_RS03340;libs=ctrl,vanco;method=TSSpredator
NZ_LR027876.1	ANNOgesic	TSS	679038	679038	.	+	.	Name=TSS:679038_f;ID=NZ_LR027876.1_tss283;type=Primary;utr_length=Primary_49;associated_gene=E0E12_RS03430;libs=ctrl,vanco;method=TSSpredator
NZ_LR027876.1	ANNOgesic	TSS	679762	679762	.	+	.	Name=TSS:679762_f;ID=NZ_LR027876.1_tss284;type=Primary;utr_length=Primary_30;associated_gene=E0E12_RS03435;libs=ctrl,vanco;method=TSSpredator
NZ_LR027876.1	ANNOgesic	TSS	683907	683907	.	+	.	Name=TSS:683907_f;ID=NZ_LR027876.1_tss285;type=Primary;utr_length=Primary_29;associated_gene=E0E12_RS03460;libs=ctrl,vanco;method=TSSpredator
NZ_LR027876.1	ANNOgesic	TSS	686212	686212	.	+	.	Name=TSS:686212_f;ID=NZ_LR027876.1_tss286;type=Primary;utr_length=Primary_187;associated_gene=E0E12_RS03475;libs=ctrl,vanco;method=TSSpredator
NZ_LR027876.1	ANNOgesic	TSS	688420	688420	.	+	.	Name=TSS:688420_f;ID=NZ_LR027876.1_tss287;type=Primary;utr_length=Primary_28;associated_gene=E0E12_RS03485;libs=ctrl,vanco;method=TSSpredator
NZ_LR027876.1	ANNOgesic	TSS	691055	691055	.	+	.	Name=TSS:691055_f;ID=NZ_LR027876.1_tss288;type=Primary;utr_length=Primary_37;associated_gene=E0E12_RS03500;libs=ctrl,vanco;method=TSSpredator
NZ_LR027876.1	ANNOgesic	TSS	692630	692630	.	+	.	Name=TSS:692630_f;ID=NZ_LR027876.1_tss289;type=Primary;utr_length=Primary_15;associated_gene=E0E12_RS03510;libs=ctrl,vanco;method=TSSpredator
NZ_LR027876.1	ANNOgesic	TSS	694768	694768	.	-	.	Name=TSS:694768_r;ID=NZ_LR027876.1_tss290;type=Orphan;utr_length=Orphan_NA;associated_gene=orphan;libs=ctrl,vanco;method=TSSpredator
NZ_LR027876.1	ANNOgesic	TSS	695976	695976	.	-	.	Name=TSS:695976_r;ID=NZ_LR027876.1_tss291;type=Primary;utr_length=Primary_41;associated_gene=E0E12_RS03520;libs=ctrl,vanco;method=TSSpredator
NZ_LR027876.1	ANNOgesic	TSS	696238	696238	.	-	.	Name=TSS:696238_r;ID=NZ_LR027876.1_tss292;type=Internal;utr_length=Internal_NA;associated_gene=E0E12_RS03525;libs=ctrl,vanco;method=TSSpredator
NZ_LR027876.1	ANNOgesic	TSS	696675	696675	.	+	.	Name=TSS:696675_f;ID=NZ_LR027876.1_tss293;type=Primary;utr_length=Primary_58;associated_gene=E0E12_RS03535;libs=ctrl,vanco;method=TSSpredator
NZ_LR027876.1	ANNOgesic	TSS	698730	698730	.	-	.	Name=TSS:698730_r;ID=NZ_LR027876.1_tss294;type=Antisense;utr_length=Antisense_NA;associated_gene=E0E12_RS03540;libs=ctrl,vanco;method=TSSpredator
NZ_LR027876.1	ANNOgesic	TSS	700726	700726	.	-	.	Name=TSS:700726_r;ID=NZ_LR027876.1_tss295;type=Antisense;utr_length=Antisense_NA;associated_gene=E0E12_RS03555;libs=ctrl,vanco;method=TSSpredator
NZ_LR027876.1	ANNOgesic	TSS	702009	702009	.	+	.	Name=TSS:702009_f;ID=NZ_LR027876.1_tss296;type=Internal;utr_length=Internal_NA;associated_gene=E0E12_RS03560;libs=ctrl,vanco;method=TSSpredator
NZ_LR027876.1	ANNOgesic	TSS	706297	706297	.	+	.	Name=TSS:706297_f;ID=NZ_LR027876.1_tss297;type=Orphan;utr_length=Orphan_NA;associated_gene=orphan;libs=ctrl,vanco;method=TSSpredator
NZ_LR027876.1	ANNOgesic	TSS	708963	708963	.	-	.	Name=TSS:708963_r;ID=NZ_LR027876.1_tss298;type=Primary,Antisense;utr_length=Primary_41,Antisense_NA;associated_gene=E0E12_RS03590,E0E12_RS03595;libs=ctrl,vanco;method=TSSpredator
NZ_LR027876.1	ANNOgesic	TSS	709024	709024	.	+	.	Name=TSS:709024_f;ID=NZ_LR027876.1_tss299;type=Primary;utr_length=Primary_20;associated_gene=E0E12_RS03595;libs=ctrl,vanco;method=TSSpredator
NZ_LR027876.1	ANNOgesic	TSS	712517	712517	.	-	.	Name=TSS:712517_r;ID=NZ_LR027876.1_tss300;type=Primary;utr_length=Primary_142;associated_gene=E0E12_RS03610;libs=ctrl,vanco;method=TSSpredator
NZ_LR027876.1	ANNOgesic	TSS	712555	712555	.	-	.	Name=TSS:712555_r;ID=NZ_LR027876.1_tss301;type=Secondary;utr_length=Secondary_180;associated_gene=E0E12_RS03610;libs=ctrl,vanco;method=TSSpredator
NZ_LR027876.1	ANNOgesic	TSS	712583	712583	.	+	.	Name=TSS:712583_f;ID=NZ_LR027876.1_tss302;type=Primary;utr_length=Primary_139;associated_gene=E0E12_RS03615;libs=ctrl,vanco;method=TSSpredator
NZ_LR027876.1	ANNOgesic	TSS	712652	712652	.	-	.	Name=TSS:712652_r;ID=NZ_LR027876.1_tss303;type=Secondary,Antisense;utr_length=Secondary_277,Antisense_NA;associated_gene=E0E12_RS03610,E0E12_RS03615;libs=ctrl,vanco;method=TSSpredator
NZ_LR027876.1	ANNOgesic	TSS	717854	717854	.	+	.	Name=TSS:717854_f;ID=NZ_LR027876.1_tss304;type=Primary;utr_length=Primary_234;associated_gene=E0E12_RS03640;libs=ctrl,vanco;method=TSSpredator
NZ_LR027876.1	ANNOgesic	TSS	717935	717935	.	-	.	Name=TSS:717935_r;ID=NZ_LR027876.1_tss305;type=Primary;utr_length=Primary_268;associated_gene=E0E12_RS03635;libs=ctrl,vanco;method=TSSpredator
NZ_LR027876.1	ANNOgesic	TSS	721711	721711	.	-	.	Name=TSS:721711_r;ID=NZ_LR027876.1_tss306;type=Antisense;utr_length=Antisense_NA;associated_gene=E0E12_RS03650;libs=ctrl,vanco;method=TSSpredator
NZ_LR027876.1	ANNOgesic	TSS	721897	721897	.	+	.	Name=TSS:721897_f;ID=NZ_LR027876.1_tss307;type=Primary;utr_length=Primary_31;associated_gene=E0E12_RS03655;libs=ctrl,vanco;method=TSSpredator
NZ_LR027876.1	ANNOgesic	TSS	722941	722941	.	+	.	Name=TSS:722941_f;ID=NZ_LR027876.1_tss308;type=Primary;utr_length=Primary_102;associated_gene=E0E12_RS03660;libs=ctrl,vanco;method=TSSpredator
NZ_LR027876.1	ANNOgesic	TSS	724733	724733	.	+	.	Name=TSS:724733_f;ID=NZ_LR027876.1_tss309;type=Primary,Internal;utr_length=Primary_144,Internal_NA;associated_gene=E0E12_RS03670,E0E12_RS03665;libs=ctrl,vanco;method=TSSpredator
NZ_LR027876.1	ANNOgesic	TSS	726105	726105	.	+	.	Name=TSS:726105_f;ID=NZ_LR027876.1_tss310;type=Primary;utr_length=Primary_22;associated_gene=E0E12_RS03675;libs=ctrl,vanco;method=TSSpredator
NZ_LR027876.1	ANNOgesic	TSS	729116	729116	.	+	.	Name=TSS:729116_f;ID=NZ_LR027876.1_tss311;type=Primary;utr_length=Primary_29;associated_gene=E0E12_RS03695;libs=ctrl,vanco;method=TSSpredator
NZ_LR027876.1	ANNOgesic	TSS	730273	730273	.	+	.	Name=TSS:730273_f;ID=NZ_LR027876.1_tss312;type=Primary;utr_length=Primary_90;associated_gene=E0E12_RS03700;libs=ctrl,vanco;method=TSSpredator
NZ_LR027876.1	ANNOgesic	TSS	731433	731433	.	+	.	Name=TSS:731433_f;ID=NZ_LR027876.1_tss313;type=Orphan;utr_length=Orphan_NA;associated_gene=orphan;libs=ctrl,vanco;method=TSSpredator
NZ_LR027876.1	ANNOgesic	TSS	732374	732374	.	+	.	Name=TSS:732374_f;ID=NZ_LR027876.1_tss314;type=Antisense;utr_length=Antisense_NA;associated_gene=E0E12_RS03715;libs=ctrl,vanco;method=TSSpredator
NZ_LR027876.1	ANNOgesic	TSS	732929	732929	.	+	.	Name=TSS:732929_f;ID=NZ_LR027876.1_tss315;type=Primary,Antisense;utr_length=Primary_62,Antisense_NA;associated_gene=E0E12_RS03720,E0E12_RS03715;libs=ctrl,vanco;method=TSSpredator
NZ_LR027876.1	ANNOgesic	TSS	738684	738684	.	+	.	Name=TSS:738684_f;ID=NZ_LR027876.1_tss316;type=Orphan;utr_length=Orphan_NA;associated_gene=orphan;libs=ctrl,vanco;method=TSSpredator
NZ_LR027876.1	ANNOgesic	TSS	738963	738963	.	+	.	Name=TSS:738963_f;ID=NZ_LR027876.1_tss317;type=Primary;utr_length=Primary_183;associated_gene=E0E12_RS03745;libs=ctrl,vanco;method=TSSpredator
NZ_LR027876.1	ANNOgesic	TSS	741123	741123	.	+	.	Name=TSS:741123_f;ID=NZ_LR027876.1_tss318;type=Orphan;utr_length=Orphan_NA;associated_gene=orphan;libs=ctrl,vanco;method=TSSpredator
NZ_LR027876.1	ANNOgesic	TSS	741191	741191	.	+	.	Name=TSS:741191_f;ID=NZ_LR027876.1_tss319;type=Orphan;utr_length=Orphan_NA;associated_gene=orphan;libs=ctrl,vanco;method=TSSpredator
NZ_LR027876.1	ANNOgesic	TSS	742259	742259	.	-	.	Name=TSS:742259_r;ID=NZ_LR027876.1_tss320;type=Primary;utr_length=Primary_88;associated_gene=E0E12_RS03755;libs=ctrl,vanco;method=TSSpredator
NZ_LR027876.1	ANNOgesic	TSS	742503	742503	.	+	.	Name=TSS:742503_f;ID=NZ_LR027876.1_tss321;type=Primary;utr_length=Primary_29;associated_gene=E0E12_RS03760;libs=ctrl,vanco;method=TSSpredator
NZ_LR027876.1	ANNOgesic	TSS	744409	744409	.	+	.	Name=TSS:744409_f;ID=NZ_LR027876.1_tss322;type=Internal;utr_length=Internal_NA;associated_gene=E0E12_RS03765;libs=ctrl,vanco;method=TSSpredator
NZ_LR027876.1	ANNOgesic	TSS	746685	746685	.	+	.	Name=TSS:746685_f;ID=NZ_LR027876.1_tss323;type=Primary;utr_length=Primary_33;associated_gene=E0E12_RS03775;libs=ctrl,vanco;method=TSSpredator
NZ_LR027876.1	ANNOgesic	TSS	748245	748245	.	+	.	Name=TSS:748245_f;ID=NZ_LR027876.1_tss324;type=Primary;utr_length=Primary_15;associated_gene=E0E12_RS03790;libs=ctrl,vanco;method=TSSpredator
NZ_LR027876.1	ANNOgesic	TSS	748364	748364	.	+	.	Name=TSS:748364_f;ID=NZ_LR027876.1_tss325;type=Internal;utr_length=Internal_NA;associated_gene=E0E12_RS03790;libs=ctrl,vanco;method=TSSpredator
NZ_LR027876.1	ANNOgesic	TSS	751078	751078	.	+	.	Name=TSS:751078_f;ID=NZ_LR027876.1_tss326;type=Primary,Internal;utr_length=Primary_295,Internal_NA;associated_gene=E0E12_RS03810,E0E12_RS03805;libs=ctrl,vanco;method=TSSpredator
NZ_LR027876.1	ANNOgesic	TSS	752711	752711	.	+	.	Name=TSS:752711_f;ID=NZ_LR027876.1_tss327;type=Primary,Antisense;utr_length=Primary_65,Antisense_NA;associated_gene=E0E12_RS03820,E0E12_RS03815;libs=ctrl,vanco;method=TSSpredator
NZ_LR027876.1	ANNOgesic	TSS	752718	752718	.	-	.	Name=TSS:752718_r;ID=NZ_LR027876.1_tss328;type=Primary,Antisense;utr_length=Primary_69,Antisense_NA;associated_gene=E0E12_RS03815,E0E12_RS03820;libs=ctrl,vanco;method=TSSpredator
NZ_LR027876.1	ANNOgesic	TSS	756575	756575	.	-	.	Name=TSS:756575_r;ID=NZ_LR027876.1_tss329;type=Primary;utr_length=Primary_27;associated_gene=E0E12_RS03850;libs=ctrl,vanco;method=TSSpredator
NZ_LR027876.1	ANNOgesic	TSS	756583	756583	.	-	.	Name=TSS:756583_r;ID=NZ_LR027876.1_tss330;type=Secondary;utr_length=Secondary_35;associated_gene=E0E12_RS03850;libs=ctrl,vanco;method=TSSpredator
NZ_LR027876.1	ANNOgesic	TSS	757646	757646	.	-	.	Name=TSS:757646_r;ID=NZ_LR027876.1_tss331;type=Primary;utr_length=Primary_51;associated_gene=E0E12_RS03855;libs=ctrl,vanco;method=TSSpredator
NZ_LR027876.1	ANNOgesic	TSS	757801	757801	.	+	.	Name=TSS:757801_f;ID=NZ_LR027876.1_tss332;type=Primary;utr_length=Primary_13;associated_gene=E0E12_RS03860;libs=ctrl,vanco;method=TSSpredator
NZ_LR027876.1	ANNOgesic	TSS	761586	761586	.	+	.	Name=TSS:761586_f;ID=NZ_LR027876.1_tss333;type=Antisense;utr_length=Antisense_NA;associated_gene=E0E12_RS03870;libs=ctrl,vanco;method=TSSpredator
NZ_LR027876.1	ANNOgesic	TSS	761808	761808	.	-	.	Name=TSS:761808_r;ID=NZ_LR027876.1_tss334;type=Primary;utr_length=Primary_123;associated_gene=E0E12_RS03870;libs=ctrl,vanco;method=TSSpredator
NZ_LR027876.1	ANNOgesic	TSS	761985	761985	.	-	.	Name=TSS:761985_r;ID=NZ_LR027876.1_tss335;type=Secondary,Antisense;utr_length=Secondary_300,Antisense_NA;associated_gene=E0E12_RS03870,E0E12_RS03875;libs=ctrl,vanco;method=TSSpredator
NZ_LR027876.1	ANNOgesic	TSS	763247	763247	.	+	.	Name=TSS:763247_f;ID=NZ_LR027876.1_tss336;type=Internal;utr_length=Internal_NA;associated_gene=E0E12_RS03880;libs=ctrl,vanco;method=TSSpredator
NZ_LR027876.1	ANNOgesic	TSS	768654	768654	.	-	.	Name=TSS:768654_r;ID=NZ_LR027876.1_tss337;type=Primary;utr_length=Primary_135;associated_gene=E0E12_RS03905;libs=ctrl,vanco;method=TSSpredator
NZ_LR027876.1	ANNOgesic	TSS	769153	769153	.	-	.	Name=TSS:769153_r;ID=NZ_LR027876.1_tss338;type=Primary;utr_length=Primary_26;associated_gene=E0E12_RS03910;libs=ctrl,vanco;method=TSSpredator
NZ_LR027876.1	ANNOgesic	TSS	769243	769243	.	+	.	Name=TSS:769243_f;ID=NZ_LR027876.1_tss339;type=Primary;utr_length=Primary_93;associated_gene=E0E12_RS03915;libs=ctrl,vanco;method=TSSpredator
NZ_LR027876.1	ANNOgesic	TSS	772142	772142	.	+	.	Name=TSS:772142_f;ID=NZ_LR027876.1_tss340;type=Primary;utr_length=Primary_11;associated_gene=E0E12_RS03930;libs=ctrl,vanco;method=TSSpredator
NZ_LR027876.1	ANNOgesic	TSS	776066	776066	.	+	.	Name=TSS:776066_f;ID=NZ_LR027876.1_tss341;type=Primary;utr_length=Primary_40;associated_gene=E0E12_RS03945;libs=ctrl,vanco;method=TSSpredator
NZ_LR027876.1	ANNOgesic	TSS	777365	777365	.	+	.	Name=TSS:777365_f;ID=NZ_LR027876.1_tss342;type=Primary;utr_length=Primary_143;associated_gene=E0E12_RS03950;libs=ctrl,vanco;method=TSSpredator
NZ_LR027876.1	ANNOgesic	TSS	779047	779047	.	+	.	Name=TSS:779047_f;ID=NZ_LR027876.1_tss343;type=Primary;utr_length=Primary_32;associated_gene=E0E12_RS03955;libs=ctrl,vanco;method=TSSpredator
NZ_LR027876.1	ANNOgesic	TSS	784103	784103	.	-	.	Name=TSS:784103_r;ID=NZ_LR027876.1_tss344;type=Primary;utr_length=Primary_27;associated_gene=E0E12_RS03980;libs=ctrl,vanco;method=TSSpredator
NZ_LR027876.1	ANNOgesic	TSS	787073	787073	.	-	.	Name=TSS:787073_r;ID=NZ_LR027876.1_tss345;type=Primary;utr_length=Primary_228;associated_gene=E0E12_RS04000;libs=ctrl,vanco;method=TSSpredator
NZ_LR027876.1	ANNOgesic	TSS	788787	788787	.	+	.	Name=TSS:788787_f;ID=NZ_LR027876.1_tss346;type=Primary,Internal;utr_length=Primary_137,Internal_NA;associated_gene=E0E12_RS04015,E0E12_RS04010;libs=ctrl,vanco;method=TSSpredator
NZ_LR027876.1	ANNOgesic	TSS	789543	789543	.	+	.	Name=TSS:789543_f;ID=NZ_LR027876.1_tss347;type=Primary;utr_length=Primary_55;associated_gene=E0E12_RS04020;libs=ctrl,vanco;method=TSSpredator
NZ_LR027876.1	ANNOgesic	TSS	791656	791656	.	+	.	Name=TSS:791656_f;ID=NZ_LR027876.1_tss348;type=Orphan;utr_length=Orphan_NA;associated_gene=orphan;libs=ctrl,vanco;method=TSSpredator
NZ_LR027876.1	ANNOgesic	TSS	794234	794234	.	+	.	Name=TSS:794234_f;ID=NZ_LR027876.1_tss349;type=Primary;utr_length=Primary_41;associated_gene=E0E12_RS04040;libs=ctrl,vanco;method=TSSpredator
NZ_LR027876.1	ANNOgesic	TSS	798123	798123	.	+	.	Name=TSS:798123_f;ID=NZ_LR027876.1_tss350;type=Primary;utr_length=Primary_50;associated_gene=E0E12_RS04050;libs=ctrl,vanco;method=TSSpredator
NZ_LR027876.1	ANNOgesic	TSS	801831	801831	.	+	.	Name=TSS:801831_f;ID=NZ_LR027876.1_tss351;type=Internal;utr_length=Internal_NA;associated_gene=E0E12_RS04060;libs=ctrl,vanco;method=TSSpredator
NZ_LR027876.1	ANNOgesic	TSS	802278	802278	.	+	.	Name=TSS:802278_f;ID=NZ_LR027876.1_tss352;type=Primary;utr_length=Primary_28;associated_gene=E0E12_RS04065;libs=ctrl,vanco;method=TSSpredator
NZ_LR027876.1	ANNOgesic	TSS	803264	803264	.	-	.	Name=TSS:803264_r;ID=NZ_LR027876.1_tss353;type=Orphan;utr_length=Orphan_NA;associated_gene=orphan;libs=ctrl,vanco;method=TSSpredator
NZ_LR027876.1	ANNOgesic	TSS	804477	804477	.	-	.	Name=TSS:804477_r;ID=NZ_LR027876.1_tss354;type=Primary,Antisense;utr_length=Primary_32,Antisense_NA;associated_gene=E0E12_RS04075,E0E12_RS04080;libs=ctrl,vanco;method=TSSpredator
NZ_LR027876.1	ANNOgesic	TSS	806364	806364	.	-	.	Name=TSS:806364_r;ID=NZ_LR027876.1_tss355;type=Primary;utr_length=Primary_144;associated_gene=E0E12_RS04085;libs=ctrl,vanco;method=TSSpredator
NZ_LR027876.1	ANNOgesic	TSS	806376	806376	.	+	.	Name=TSS:806376_f;ID=NZ_LR027876.1_tss356;type=Orphan;utr_length=Orphan_NA;associated_gene=orphan;libs=ctrl,vanco;method=TSSpredator
NZ_LR027876.1	ANNOgesic	TSS	807976	807976	.	-	.	Name=TSS:807976_r;ID=NZ_LR027876.1_tss357;type=Primary;utr_length=Primary_29;associated_gene=E0E12_RS04100;libs=ctrl,vanco;method=TSSpredator
NZ_LR027876.1	ANNOgesic	TSS	808106	808106	.	+	.	Name=TSS:808106_f;ID=NZ_LR027876.1_tss358;type=Orphan;utr_length=Orphan_NA;associated_gene=orphan;libs=ctrl,vanco;method=TSSpredator
NZ_LR027876.1	ANNOgesic	TSS	808357	808357	.	+	.	Name=TSS:808357_f;ID=NZ_LR027876.1_tss359;type=Orphan;utr_length=Orphan_NA;associated_gene=orphan;libs=ctrl,vanco;method=TSSpredator
NZ_LR027876.1	ANNOgesic	TSS	818479	818479	.	-	.	Name=TSS:818479_r;ID=NZ_LR027876.1_tss360;type=Primary;utr_length=Primary_34;associated_gene=E0E12_RS04160;libs=ctrl,vanco;method=TSSpredator
NZ_LR027876.1	ANNOgesic	TSS	818555	818555	.	+	.	Name=TSS:818555_f;ID=NZ_LR027876.1_tss361;type=Antisense;utr_length=Antisense_NA;associated_gene=E0E12_RS04165;libs=ctrl,vanco;method=TSSpredator
NZ_LR027876.1	ANNOgesic	TSS	819194	819194	.	+	.	Name=TSS:819194_f;ID=NZ_LR027876.1_tss362;type=Primary;utr_length=Primary_16;associated_gene=E0E12_RS04170;libs=ctrl,vanco;method=TSSpredator
NZ_LR027876.1	ANNOgesic	TSS	819714	819714	.	+	.	Name=TSS:819714_f;ID=NZ_LR027876.1_tss363;type=Internal;utr_length=Internal_NA;associated_gene=E0E12_RS04170;libs=ctrl,vanco;method=TSSpredator
NZ_LR027876.1	ANNOgesic	TSS	826184	826184	.	-	.	Name=TSS:826184_r;ID=NZ_LR027876.1_tss364;type=Primary;utr_length=Primary_39;associated_gene=E0E12_RS04200;libs=ctrl,vanco;method=TSSpredator
NZ_LR027876.1	ANNOgesic	TSS	827025	827025	.	-	.	Name=TSS:827025_r;ID=NZ_LR027876.1_tss365;type=Internal;utr_length=Internal_NA;associated_gene=E0E12_RS04205;libs=ctrl,vanco;method=TSSpredator
NZ_LR027876.1	ANNOgesic	TSS	827437	827437	.	-	.	Name=TSS:827437_r;ID=NZ_LR027876.1_tss366;type=Primary;utr_length=Primary_26;associated_gene=E0E12_RS04205;libs=ctrl,vanco;method=TSSpredator
NZ_LR027876.1	ANNOgesic	TSS	827548	827548	.	+	.	Name=TSS:827548_f;ID=NZ_LR027876.1_tss367;type=Primary;utr_length=Primary_181;associated_gene=E0E12_RS04210;libs=ctrl,vanco;method=TSSpredator
NZ_LR027876.1	ANNOgesic	TSS	831980	831980	.	+	.	Name=TSS:831980_f;ID=NZ_LR027876.1_tss368;type=Primary,Internal;utr_length=Primary_64,Internal_NA;associated_gene=E0E12_RS04230,E0E12_RS04225;libs=ctrl,vanco;method=TSSpredator
NZ_LR027876.1	ANNOgesic	TSS	833480	833480	.	+	.	Name=TSS:833480_f;ID=NZ_LR027876.1_tss369;type=Primary;utr_length=Primary_285;associated_gene=E0E12_RS04240;libs=ctrl,vanco;method=TSSpredator
NZ_LR027876.1	ANNOgesic	TSS	833724	833724	.	+	.	Name=TSS:833724_f;ID=NZ_LR027876.1_tss370;type=Secondary;utr_length=Secondary_41;associated_gene=E0E12_RS04240;libs=ctrl,vanco;method=TSSpredator
NZ_LR027876.1	ANNOgesic	TSS	836555	836555	.	+	.	Name=TSS:836555_f;ID=NZ_LR027876.1_tss371;type=Primary;utr_length=Primary_56;associated_gene=E0E12_RS04250;libs=ctrl,vanco;method=TSSpredator
NZ_LR027876.1	ANNOgesic	TSS	838093	838093	.	+	.	Name=TSS:838093_f;ID=NZ_LR027876.1_tss372;type=Primary;utr_length=Primary_37;associated_gene=E0E12_RS04260;libs=ctrl,vanco;method=TSSpredator
NZ_LR027876.1	ANNOgesic	TSS	838558	838558	.	-	.	Name=TSS:838558_r;ID=NZ_LR027876.1_tss373;type=Antisense;utr_length=Antisense_NA;associated_gene=E0E12_RS04260;libs=ctrl,vanco;method=TSSpredator
NZ_LR027876.1	ANNOgesic	TSS	839120	839120	.	+	.	Name=TSS:839120_f;ID=NZ_LR027876.1_tss374;type=Primary;utr_length=Primary_23;associated_gene=E0E12_RS04265;libs=ctrl,vanco;method=TSSpredator
NZ_LR027876.1	ANNOgesic	TSS	840096	840096	.	+	.	Name=TSS:840096_f;ID=NZ_LR027876.1_tss375;type=Primary;utr_length=Primary_199;associated_gene=E0E12_RS04275;libs=ctrl,vanco;method=TSSpredator
NZ_LR027876.1	ANNOgesic	TSS	845247	845247	.	+	.	Name=TSS:845247_f;ID=NZ_LR027876.1_tss376;type=Orphan;utr_length=Orphan_NA;associated_gene=orphan;libs=ctrl,vanco;method=TSSpredator
NZ_LR027876.1	ANNOgesic	TSS	845746	845746	.	+	.	Name=TSS:845746_f;ID=NZ_LR027876.1_tss377;type=Primary;utr_length=Primary_50;associated_gene=E0E12_RS04285;libs=ctrl,vanco;method=TSSpredator
NZ_LR027876.1	ANNOgesic	TSS	848942	848942	.	+	.	Name=TSS:848942_f;ID=NZ_LR027876.1_tss378;type=Internal;utr_length=Internal_NA;associated_gene=E0E12_RS04300;libs=ctrl,vanco;method=TSSpredator
NZ_LR027876.1	ANNOgesic	TSS	849550	849550	.	+	.	Name=TSS:849550_f;ID=NZ_LR027876.1_tss379;type=Primary;utr_length=Primary_30;associated_gene=E0E12_RS04305;libs=ctrl,vanco;method=TSSpredator
NZ_LR027876.1	ANNOgesic	TSS	850700	850700	.	+	.	Name=TSS:850700_f;ID=NZ_LR027876.1_tss380;type=Orphan;utr_length=Orphan_NA;associated_gene=orphan;libs=ctrl,vanco;method=TSSpredator
NZ_LR027876.1	ANNOgesic	TSS	854740	854740	.	-	.	Name=TSS:854740_r;ID=NZ_LR027876.1_tss381;type=Orphan;utr_length=Orphan_NA;associated_gene=orphan;libs=ctrl,vanco;method=TSSpredator
NZ_LR027876.1	ANNOgesic	TSS	856748	856748	.	+	.	Name=TSS:856748_f;ID=NZ_LR027876.1_tss382;type=Orphan;utr_length=Orphan_NA;associated_gene=orphan;libs=ctrl,vanco;method=TSSpredator
NZ_LR027876.1	ANNOgesic	TSS	857111	857111	.	+	.	Name=TSS:857111_f;ID=NZ_LR027876.1_tss383;type=Primary;utr_length=Primary_191;associated_gene=E0E12_RS04345;libs=ctrl,vanco;method=TSSpredator
NZ_LR027876.1	ANNOgesic	TSS	858346	858346	.	+	.	Name=TSS:858346_f;ID=NZ_LR027876.1_tss384;type=Secondary;utr_length=Secondary_228;associated_gene=E0E12_RS04350;libs=ctrl,vanco;method=TSSpredator
NZ_LR027876.1	ANNOgesic	TSS	858475	858475	.	+	.	Name=TSS:858475_f;ID=NZ_LR027876.1_tss385;type=Primary;utr_length=Primary_99;associated_gene=E0E12_RS04350;libs=ctrl,vanco;method=TSSpredator
NZ_LR027876.1	ANNOgesic	TSS	866054	866054	.	+	.	Name=TSS:866054_f;ID=NZ_LR027876.1_tss386;type=Primary;utr_length=Primary_102;associated_gene=E0E12_RS04380;libs=ctrl,vanco;method=TSSpredator
NZ_LR027876.1	ANNOgesic	TSS	866656	866656	.	+	.	Name=TSS:866656_f;ID=NZ_LR027876.1_tss387;type=Primary;utr_length=Primary_25;associated_gene=E0E12_RS04385;libs=ctrl,vanco;method=TSSpredator
NZ_LR027876.1	ANNOgesic	TSS	866961	866961	.	+	.	Name=TSS:866961_f;ID=NZ_LR027876.1_tss388;type=Primary;utr_length=Primary_69;associated_gene=E0E12_RS04390;libs=ctrl,vanco;method=TSSpredator
NZ_LR027876.1	ANNOgesic	TSS	867371	867371	.	+	.	Name=TSS:867371_f;ID=NZ_LR027876.1_tss389;type=Internal;utr_length=Internal_NA;associated_gene=E0E12_RS04390;libs=ctrl,vanco;method=TSSpredator
NZ_LR027876.1	ANNOgesic	TSS	870708	870708	.	+	.	Name=TSS:870708_f;ID=NZ_LR027876.1_tss390;type=Secondary;utr_length=Secondary_45;associated_gene=E0E12_RS04405;libs=ctrl,vanco;method=TSSpredator
NZ_LR027876.1	ANNOgesic	TSS	870753	870753	.	+	.	Name=TSS:870753_f;ID=NZ_LR027876.1_tss391;type=Primary;utr_length=Primary_0;associated_gene=E0E12_RS04405;libs=ctrl,vanco;method=TSSpredator
NZ_LR027876.1	ANNOgesic	TSS	873557	873557	.	-	.	Name=TSS:873557_r;ID=NZ_LR027876.1_tss392;type=Orphan;utr_length=Orphan_NA;associated_gene=orphan;libs=ctrl,vanco;method=TSSpredator
NZ_LR027876.1	ANNOgesic	TSS	873924	873924	.	+	.	Name=TSS:873924_f;ID=NZ_LR027876.1_tss393;type=Primary,Internal;utr_length=Primary_63,Internal_NA;associated_gene=E0E12_RS04435,E0E12_RS04430;libs=ctrl,vanco;method=TSSpredator
NZ_LR027876.1	ANNOgesic	TSS	874594	874594	.	+	.	Name=TSS:874594_f;ID=NZ_LR027876.1_tss394;type=Primary;utr_length=Primary_53;associated_gene=E0E12_RS04440;libs=ctrl,vanco;method=TSSpredator
NZ_LR027876.1	ANNOgesic	TSS	875409	875409	.	+	.	Name=TSS:875409_f;ID=NZ_LR027876.1_tss395;type=Primary;utr_length=Primary_31;associated_gene=E0E12_RS04445;libs=ctrl,vanco;method=TSSpredator
NZ_LR027876.1	ANNOgesic	TSS	882187	882187	.	+	.	Name=TSS:882187_f;ID=NZ_LR027876.1_tss396;type=Orphan;utr_length=Orphan_NA;associated_gene=orphan;libs=ctrl,vanco;method=TSSpredator
NZ_LR027876.1	ANNOgesic	TSS	882482	882482	.	+	.	Name=TSS:882482_f;ID=NZ_LR027876.1_tss397;type=Primary;utr_length=Primary_25;associated_gene=E0E12_RS04465;libs=ctrl,vanco;method=TSSpredator
NZ_LR027876.1	ANNOgesic	TSS	883437	883437	.	+	.	Name=TSS:883437_f;ID=NZ_LR027876.1_tss398;type=Primary;utr_length=Primary_113;associated_gene=E0E12_RS04470;libs=ctrl,vanco;method=TSSpredator
NZ_LR027876.1	ANNOgesic	TSS	884051	884051	.	-	.	Name=TSS:884051_r;ID=NZ_LR027876.1_tss399;type=Orphan;utr_length=Orphan_NA;associated_gene=orphan;libs=ctrl,vanco;method=TSSpredator
NZ_LR027876.1	ANNOgesic	TSS	885551	885551	.	-	.	Name=TSS:885551_r;ID=NZ_LR027876.1_tss400;type=Primary;utr_length=Primary_84;associated_gene=E0E12_RS04485;libs=ctrl,vanco;method=TSSpredator
NZ_LR027876.1	ANNOgesic	TSS	886431	886431	.	+	.	Name=TSS:886431_f;ID=NZ_LR027876.1_tss401;type=Primary;utr_length=Primary_42;associated_gene=E0E12_RS04500;libs=ctrl,vanco;method=TSSpredator
NZ_LR027876.1	ANNOgesic	TSS	889107	889107	.	-	.	Name=TSS:889107_r;ID=NZ_LR027876.1_tss402;type=Primary;utr_length=Primary_53;associated_gene=E0E12_RS04520;libs=ctrl,vanco;method=TSSpredator
NZ_LR027876.1	ANNOgesic	TSS	889901	889901	.	-	.	Name=TSS:889901_r;ID=NZ_LR027876.1_tss403;type=Primary;utr_length=Primary_26;associated_gene=E0E12_RS04525;libs=ctrl,vanco;method=TSSpredator
NZ_LR027876.1	ANNOgesic	TSS	889995	889995	.	+	.	Name=TSS:889995_f;ID=NZ_LR027876.1_tss404;type=Primary;utr_length=Primary_28;associated_gene=E0E12_RS04530;libs=ctrl,vanco;method=TSSpredator
NZ_LR027876.1	ANNOgesic	TSS	890789	890789	.	+	.	Name=TSS:890789_f;ID=NZ_LR027876.1_tss405;type=Primary;utr_length=Primary_33;associated_gene=E0E12_RS04535;libs=ctrl,vanco;method=TSSpredator
NZ_LR027876.1	ANNOgesic	TSS	891858	891858	.	-	.	Name=TSS:891858_r;ID=NZ_LR027876.1_tss406;type=Primary;utr_length=Primary_27;associated_gene=E0E12_RS04540;libs=ctrl,vanco;method=TSSpredator
NZ_LR027876.1	ANNOgesic	TSS	892394	892394	.	+	.	Name=TSS:892394_f;ID=NZ_LR027876.1_tss407;type=Secondary;utr_length=Secondary_95;associated_gene=E0E12_RS04550;libs=ctrl,vanco;method=TSSpredator
NZ_LR027876.1	ANNOgesic	TSS	892462	892462	.	+	.	Name=TSS:892462_f;ID=NZ_LR027876.1_tss408;type=Primary;utr_length=Primary_27;associated_gene=E0E12_RS04550;libs=ctrl,vanco;method=TSSpredator
NZ_LR027876.1	ANNOgesic	TSS	900504	900504	.	-	.	Name=TSS:900504_r;ID=NZ_LR027876.1_tss409;type=Orphan;utr_length=Orphan_NA;associated_gene=orphan;libs=ctrl,vanco;method=TSSpredator
NZ_LR027876.1	ANNOgesic	TSS	901320	901320	.	+	.	Name=TSS:901320_f;ID=NZ_LR027876.1_tss410;type=Primary;utr_length=Primary_34;associated_gene=E0E12_RS04610;libs=ctrl,vanco;method=TSSpredator
NZ_LR027876.1	ANNOgesic	TSS	901499	901499	.	+	.	Name=TSS:901499_f;ID=NZ_LR027876.1_tss411;type=Primary,Internal;utr_length=Primary_234,Internal_NA;associated_gene=E0E12_RS04615,E0E12_RS04610;libs=ctrl,vanco;method=TSSpredator
NZ_LR027876.1	ANNOgesic	TSS	910001	910001	.	-	.	Name=TSS:910001_r;ID=NZ_LR027876.1_tss412;type=Antisense;utr_length=Antisense_NA;associated_gene=E0E12_RS04675;libs=ctrl,vanco;method=TSSpredator
NZ_LR027876.1	ANNOgesic	TSS	915494	915494	.	+	.	Name=TSS:915494_f;ID=NZ_LR027876.1_tss413;type=Primary,Internal;utr_length=Primary_155,Internal_NA;associated_gene=E0E12_RS04720,E0E12_RS04715;libs=ctrl,vanco;method=TSSpredator
NZ_LR027876.1	ANNOgesic	TSS	918652	918652	.	-	.	Name=TSS:918652_r;ID=NZ_LR027876.1_tss414;type=Antisense;utr_length=Antisense_NA;associated_gene=E0E12_RS04745;libs=ctrl,vanco;method=TSSpredator
NZ_LR027876.1	ANNOgesic	TSS	918851	918851	.	-	.	Name=TSS:918851_r;ID=NZ_LR027876.1_tss415;type=Antisense;utr_length=Antisense_NA;associated_gene=E0E12_RS04745;libs=ctrl,vanco;method=TSSpredator
NZ_LR027876.1	ANNOgesic	TSS	919714	919714	.	+	.	Name=TSS:919714_f;ID=NZ_LR027876.1_tss416;type=Primary;utr_length=Primary_33;associated_gene=E0E12_RS04750;libs=ctrl,vanco;method=TSSpredator
NZ_LR027876.1	ANNOgesic	TSS	919737	919737	.	-	.	Name=TSS:919737_r;ID=NZ_LR027876.1_tss417;type=Antisense;utr_length=Antisense_NA;associated_gene=E0E12_RS04750;libs=ctrl,vanco;method=TSSpredator
NZ_LR027876.1	ANNOgesic	TSS	921060	921060	.	-	.	Name=TSS:921060_r;ID=NZ_LR027876.1_tss418;type=Primary;utr_length=Primary_35;associated_gene=E0E12_RS04755;libs=ctrl,vanco;method=TSSpredator
NZ_LR027876.1	ANNOgesic	TSS	921091	921091	.	-	.	Name=TSS:921091_r;ID=NZ_LR027876.1_tss419;type=Secondary;utr_length=Secondary_66;associated_gene=E0E12_RS04755;libs=ctrl,vanco;method=TSSpredator
NZ_LR027876.1	ANNOgesic	TSS	921253	921253	.	+	.	Name=TSS:921253_f;ID=NZ_LR027876.1_tss420;type=Primary;utr_length=Primary_100;associated_gene=E0E12_RS04760;libs=ctrl,vanco;method=TSSpredator
NZ_LR027876.1	ANNOgesic	TSS	925420	925420	.	+	.	Name=TSS:925420_f;ID=NZ_LR027876.1_tss421;type=Primary;utr_length=Primary_60;associated_gene=E0E12_RS04780;libs=ctrl,vanco;method=TSSpredator
NZ_LR027876.1	ANNOgesic	TSS	927611	927611	.	-	.	Name=TSS:927611_r;ID=NZ_LR027876.1_tss422;type=Primary;utr_length=Primary_90;associated_gene=E0E12_RS04795;libs=ctrl,vanco;method=TSSpredator
NZ_LR027876.1	ANNOgesic	TSS	927807	927807	.	+	.	Name=TSS:927807_f;ID=NZ_LR027876.1_tss423;type=Primary;utr_length=Primary_79;associated_gene=E0E12_RS04800;libs=ctrl,vanco;method=TSSpredator
NZ_LR027876.1	ANNOgesic	TSS	930077	930077	.	-	.	Name=TSS:930077_r;ID=NZ_LR027876.1_tss424;type=Antisense;utr_length=Antisense_NA;associated_gene=E0E12_RS04805;libs=ctrl,vanco;method=TSSpredator
NZ_LR027876.1	ANNOgesic	TSS	930210	930210	.	+	.	Name=TSS:930210_f;ID=NZ_LR027876.1_tss425;type=Primary;utr_length=Primary_10;associated_gene=E0E12_RS04815;libs=ctrl,vanco;method=TSSpredator
NZ_LR027876.1	ANNOgesic	TSS	933078	933078	.	+	.	Name=TSS:933078_f;ID=NZ_LR027876.1_tss426;type=Primary,Internal;utr_length=Primary_260,Internal_NA;associated_gene=E0E12_RS04830,E0E12_RS04825;libs=ctrl,vanco;method=TSSpredator
NZ_LR027876.1	ANNOgesic	TSS	935140	935140	.	-	.	Name=TSS:935140_r;ID=NZ_LR027876.1_tss427;type=Primary,Antisense;utr_length=Primary_27,Antisense_NA;associated_gene=E0E12_RS04840,E0E12_RS04845;libs=ctrl,vanco;method=TSSpredator
NZ_LR027876.1	ANNOgesic	TSS	935196	935196	.	+	.	Name=TSS:935196_f;ID=NZ_LR027876.1_tss428;type=Primary,Antisense;utr_length=Primary_15,Antisense_NA;associated_gene=E0E12_RS04845,E0E12_RS04840;libs=ctrl,vanco;method=TSSpredator
NZ_LR027876.1	ANNOgesic	TSS	937485	937485	.	+	.	Name=TSS:937485_f;ID=NZ_LR027876.1_tss429;type=Secondary;utr_length=Secondary_185;associated_gene=E0E12_RS04860;libs=ctrl,vanco;method=TSSpredator
NZ_LR027876.1	ANNOgesic	TSS	937636	937636	.	+	.	Name=TSS:937636_f;ID=NZ_LR027876.1_tss430;type=Primary;utr_length=Primary_34;associated_gene=E0E12_RS04860;libs=ctrl,vanco;method=TSSpredator
NZ_LR027876.1	ANNOgesic	TSS	942659	942659	.	+	.	Name=TSS:942659_f;ID=NZ_LR027876.1_tss431;type=Primary,Antisense;utr_length=Primary_37,Antisense_NA;associated_gene=E0E12_RS04895,E0E12_RS04890;libs=ctrl,vanco;method=TSSpredator
NZ_LR027876.1	ANNOgesic	TSS	944285	944285	.	-	.	Name=TSS:944285_r;ID=NZ_LR027876.1_tss432;type=Primary;utr_length=Primary_143;associated_gene=E0E12_RS04900;libs=ctrl,vanco;method=TSSpredator
NZ_LR027876.1	ANNOgesic	TSS	944435	944435	.	+	.	Name=TSS:944435_f;ID=NZ_LR027876.1_tss433;type=Primary;utr_length=Primary_24;associated_gene=E0E12_RS04905;libs=ctrl,vanco;method=TSSpredator
NZ_LR027876.1	ANNOgesic	TSS	944633	944633	.	+	.	Name=TSS:944633_f;ID=NZ_LR027876.1_tss434;type=Primary,Internal;utr_length=Primary_75,Internal_NA;associated_gene=E0E12_RS04910,E0E12_RS04905;libs=ctrl,vanco;method=TSSpredator
NZ_LR027876.1	ANNOgesic	TSS	945349	945349	.	+	.	Name=TSS:945349_f;ID=NZ_LR027876.1_tss435;type=Primary;utr_length=Primary_172;associated_gene=E0E12_RS04915;libs=ctrl,vanco;method=TSSpredator
NZ_LR027876.1	ANNOgesic	TSS	945436	945436	.	+	.	Name=TSS:945436_f;ID=NZ_LR027876.1_tss436;type=Secondary;utr_length=Secondary_85;associated_gene=E0E12_RS04915;libs=ctrl,vanco;method=TSSpredator
NZ_LR027876.1	ANNOgesic	TSS	949445	949445	.	+	.	Name=TSS:949445_f;ID=NZ_LR027876.1_tss437;type=Primary;utr_length=Primary_43;associated_gene=E0E12_RS04930;libs=ctrl,vanco;method=TSSpredator
NZ_LR027876.1	ANNOgesic	TSS	958449	958449	.	-	.	Name=TSS:958449_r;ID=NZ_LR027876.1_tss438;type=Primary;utr_length=Primary_29;associated_gene=E0E12_RS04975;libs=ctrl,vanco;method=TSSpredator
NZ_LR027876.1	ANNOgesic	TSS	958966	958966	.	-	.	Name=TSS:958966_r;ID=NZ_LR027876.1_tss439;type=Primary,Antisense;utr_length=Primary_32,Antisense_NA;associated_gene=E0E12_RS04980,E0E12_RS04985;libs=ctrl,vanco;method=TSSpredator
NZ_LR027876.1	ANNOgesic	TSS	958973	958973	.	+	.	Name=TSS:958973_f;ID=NZ_LR027876.1_tss440;type=Primary,Antisense;utr_length=Primary_25,Antisense_NA;associated_gene=E0E12_RS04985,E0E12_RS04980;libs=ctrl,vanco;method=TSSpredator
NZ_LR027876.1	ANNOgesic	TSS	959977	959977	.	+	.	Name=TSS:959977_f;ID=NZ_LR027876.1_tss441;type=Primary;utr_length=Primary_30;associated_gene=E0E12_RS04990;libs=ctrl,vanco;method=TSSpredator
NZ_LR027876.1	ANNOgesic	TSS	960721	960721	.	+	.	Name=TSS:960721_f;ID=NZ_LR027876.1_tss442;type=Primary;utr_length=Primary_25;associated_gene=E0E12_RS04995;libs=ctrl,vanco;method=TSSpredator
NZ_LR027876.1	ANNOgesic	TSS	962035	962035	.	+	.	Name=TSS:962035_f;ID=NZ_LR027876.1_tss443;type=Primary;utr_length=Primary_146;associated_gene=E0E12_RS05000;libs=ctrl,vanco;method=TSSpredator
NZ_LR027876.1	ANNOgesic	TSS	966137	966137	.	-	.	Name=TSS:966137_r;ID=NZ_LR027876.1_tss444;type=Primary;utr_length=Primary_37;associated_gene=E0E12_RS05015;libs=ctrl,vanco;method=TSSpredator
NZ_LR027876.1	ANNOgesic	TSS	968954	968954	.	-	.	Name=TSS:968954_r;ID=NZ_LR027876.1_tss445;type=Primary;utr_length=Primary_38;associated_gene=E0E12_RS05025;libs=ctrl,vanco;method=TSSpredator
NZ_LR027876.1	ANNOgesic	TSS	969240	969240	.	+	.	Name=TSS:969240_f;ID=NZ_LR027876.1_tss446;type=Primary;utr_length=Primary_27;associated_gene=E0E12_RS05030;libs=ctrl,vanco;method=TSSpredator
NZ_LR027876.1	ANNOgesic	TSS	970888	970888	.	+	.	Name=TSS:970888_f;ID=NZ_LR027876.1_tss447;type=Primary;utr_length=Primary_35;associated_gene=E0E12_RS05035;libs=ctrl,vanco;method=TSSpredator
NZ_LR027876.1	ANNOgesic	TSS	971559	971559	.	+	.	Name=TSS:971559_f;ID=NZ_LR027876.1_tss448;type=Internal;utr_length=Internal_NA;associated_gene=E0E12_RS05040;libs=ctrl,vanco;method=TSSpredator
NZ_LR027876.1	ANNOgesic	TSS	971701	971701	.	+	.	Name=TSS:971701_f;ID=NZ_LR027876.1_tss449;type=Internal;utr_length=Internal_NA;associated_gene=E0E12_RS05040;libs=ctrl,vanco;method=TSSpredator
NZ_LR027876.1	ANNOgesic	TSS	981222	981222	.	+	.	Name=TSS:981222_f;ID=NZ_LR027876.1_tss450;type=Secondary;utr_length=Secondary_83;associated_gene=E0E12_RS05065;libs=ctrl,vanco;method=TSSpredator
NZ_LR027876.1	ANNOgesic	TSS	981258	981258	.	+	.	Name=TSS:981258_f;ID=NZ_LR027876.1_tss451;type=Primary;utr_length=Primary_47;associated_gene=E0E12_RS05065;libs=ctrl,vanco;method=TSSpredator
NZ_LR027876.1	ANNOgesic	TSS	983750	983750	.	+	.	Name=TSS:983750_f;ID=NZ_LR027876.1_tss452;type=Antisense;utr_length=Antisense_NA;associated_gene=E0E12_RS05075;libs=ctrl,vanco;method=TSSpredator
NZ_LR027876.1	ANNOgesic	TSS	984091	984091	.	-	.	Name=TSS:984091_r;ID=NZ_LR027876.1_tss453;type=Primary,Antisense;utr_length=Primary_34,Antisense_NA;associated_gene=E0E12_RS05075,E0E12_RS05080;libs=ctrl,vanco;method=TSSpredator
NZ_LR027876.1	ANNOgesic	TSS	984145	984145	.	+	.	Name=TSS:984145_f;ID=NZ_LR027876.1_tss454;type=Primary,Antisense;utr_length=Primary_26,Antisense_NA;associated_gene=E0E12_RS05080,E0E12_RS05075;libs=ctrl,vanco;method=TSSpredator
NZ_LR027876.1	ANNOgesic	TSS	986977	986977	.	+	.	Name=TSS:986977_f;ID=NZ_LR027876.1_tss455;type=Primary;utr_length=Primary_66;associated_gene=E0E12_RS05090;libs=ctrl,vanco;method=TSSpredator
NZ_LR027876.1	ANNOgesic	TSS	994346	994346	.	+	.	Name=TSS:994346_f;ID=NZ_LR027876.1_tss456;type=Primary;utr_length=Primary_35;associated_gene=E0E12_RS05120;libs=ctrl,vanco;method=TSSpredator
NZ_LR027876.1	ANNOgesic	TSS	995284	995284	.	-	.	Name=TSS:995284_r;ID=NZ_LR027876.1_tss457;type=Primary;utr_length=Primary_27;associated_gene=E0E12_RS05125;libs=ctrl,vanco;method=TSSpredator
NZ_LR027876.1	ANNOgesic	TSS	995517	995517	.	+	.	Name=TSS:995517_f;ID=NZ_LR027876.1_tss458;type=Primary;utr_length=Primary_35;associated_gene=E0E12_RS05130;libs=ctrl,vanco;method=TSSpredator
NZ_LR027876.1	ANNOgesic	TSS	998351	998351	.	+	.	Name=TSS:998351_f;ID=NZ_LR027876.1_tss459;type=Primary;utr_length=Primary_67;associated_gene=E0E12_RS05145;libs=ctrl,vanco;method=TSSpredator
NZ_LR027876.1	ANNOgesic	TSS	1010974	1010974	.	-	.	Name=TSS:1010974_r;ID=NZ_LR027876.1_tss460;type=Primary;utr_length=Primary_32;associated_gene=E0E12_RS05195;libs=ctrl,vanco;method=TSSpredator
NZ_LR027876.1	ANNOgesic	TSS	1011029	1011029	.	+	.	Name=TSS:1011029_f;ID=NZ_LR027876.1_tss461;type=Secondary,Antisense;utr_length=Secondary_208,Antisense_NA;associated_gene=E0E12_RS05200,E0E12_RS05195;libs=ctrl,vanco;method=TSSpredator
NZ_LR027876.1	ANNOgesic	TSS	1011142	1011142	.	+	.	Name=TSS:1011142_f;ID=NZ_LR027876.1_tss462;type=Primary;utr_length=Primary_95;associated_gene=E0E12_RS05200;libs=ctrl,vanco;method=TSSpredator
NZ_LR027876.1	ANNOgesic	TSS	1011888	1011888	.	-	.	Name=TSS:1011888_r;ID=NZ_LR027876.1_tss463;type=Orphan;utr_length=Orphan_NA;associated_gene=orphan;libs=ctrl,vanco;method=TSSpredator
NZ_LR027876.1	ANNOgesic	TSS	1011900	1011900	.	+	.	Name=TSS:1011900_f;ID=NZ_LR027876.1_tss464;type=Primary;utr_length=Primary_103;associated_gene=E0E12_RS05205;libs=ctrl,vanco;method=TSSpredator
NZ_LR027876.1	ANNOgesic	TSS	1013846	1013846	.	+	.	Name=TSS:1013846_f;ID=NZ_LR027876.1_tss465;type=Primary;utr_length=Primary_30;associated_gene=E0E12_RS05220;libs=ctrl,vanco;method=TSSpredator
NZ_LR027876.1	ANNOgesic	TSS	1015784	1015784	.	+	.	Name=TSS:1015784_f;ID=NZ_LR027876.1_tss466;type=Orphan;utr_length=Orphan_NA;associated_gene=orphan;libs=ctrl,vanco;method=TSSpredator
NZ_LR027876.1	ANNOgesic	TSS	1017386	1017386	.	-	.	Name=TSS:1017386_r;ID=NZ_LR027876.1_tss467;type=Primary;utr_length=Primary_48;associated_gene=E0E12_RS05230;libs=ctrl,vanco;method=TSSpredator
NZ_LR027876.1	ANNOgesic	TSS	1019896	1019896	.	+	.	Name=TSS:1019896_f;ID=NZ_LR027876.1_tss468;type=Primary,Internal;utr_length=Primary_147,Internal_NA;associated_gene=E0E12_RS05255,E0E12_RS05250;libs=ctrl,vanco;method=TSSpredator
NZ_LR027876.1	ANNOgesic	TSS	1020852	1020852	.	-	.	Name=TSS:1020852_r;ID=NZ_LR027876.1_tss469;type=Antisense;utr_length=Antisense_NA;associated_gene=E0E12_RS05255;libs=ctrl,vanco;method=TSSpredator
NZ_LR027876.1	ANNOgesic	TSS	1022255	1022255	.	+	.	Name=TSS:1022255_f;ID=NZ_LR027876.1_tss470;type=Primary,Internal;utr_length=Primary_58,Internal_NA;associated_gene=E0E12_RS05265,E0E12_RS05260;libs=ctrl,vanco;method=TSSpredator
NZ_LR027876.1	ANNOgesic	TSS	1025692	1025692	.	+	.	Name=TSS:1025692_f;ID=NZ_LR027876.1_tss471;type=Primary;utr_length=Primary_75;associated_gene=E0E12_RS05275;libs=ctrl,vanco;method=TSSpredator
NZ_LR027876.1	ANNOgesic	TSS	1028134	1028134	.	+	.	Name=TSS:1028134_f;ID=NZ_LR027876.1_tss472;type=Primary;utr_length=Primary_25;associated_gene=E0E12_RS05285;libs=ctrl,vanco;method=TSSpredator
NZ_LR027876.1	ANNOgesic	TSS	1029846	1029846	.	+	.	Name=TSS:1029846_f;ID=NZ_LR027876.1_tss473;type=Primary;utr_length=Primary_23;associated_gene=E0E12_RS05290;libs=ctrl,vanco;method=TSSpredator
NZ_LR027876.1	ANNOgesic	TSS	1030797	1030797	.	+	.	Name=TSS:1030797_f;ID=NZ_LR027876.1_tss474;type=Primary;utr_length=Primary_24;associated_gene=E0E12_RS05295;libs=ctrl,vanco;method=TSSpredator
NZ_LR027876.1	ANNOgesic	TSS	1033982	1033982	.	-	.	Name=TSS:1033982_r;ID=NZ_LR027876.1_tss475;type=Primary;utr_length=Primary_196;associated_gene=E0E12_RS05305;libs=ctrl,vanco;method=TSSpredator
NZ_LR027876.1	ANNOgesic	TSS	1033996	1033996	.	+	.	Name=TSS:1033996_f;ID=NZ_LR027876.1_tss476;type=Secondary;utr_length=Secondary_223;associated_gene=E0E12_RS05310;libs=ctrl,vanco;method=TSSpredator
NZ_LR027876.1	ANNOgesic	TSS	1034032	1034032	.	+	.	Name=TSS:1034032_f;ID=NZ_LR027876.1_tss477;type=Secondary;utr_length=Secondary_187;associated_gene=E0E12_RS05310;libs=ctrl,vanco;method=TSSpredator
NZ_LR027876.1	ANNOgesic	TSS	1034194	1034194	.	+	.	Name=TSS:1034194_f;ID=NZ_LR027876.1_tss478;type=Primary;utr_length=Primary_25;associated_gene=E0E12_RS05310;libs=ctrl,vanco;method=TSSpredator
NZ_LR027876.1	ANNOgesic	TSS	1037606	1037606	.	+	.	Name=TSS:1037606_f;ID=NZ_LR027876.1_tss479;type=Primary;utr_length=Primary_202;associated_gene=E0E12_RS05325;libs=ctrl,vanco;method=TSSpredator
NZ_LR027876.1	ANNOgesic	TSS	1038819	1038819	.	+	.	Name=TSS:1038819_f;ID=NZ_LR027876.1_tss480;type=Primary;utr_length=Primary_11;associated_gene=E0E12_RS05330;libs=ctrl,vanco;method=TSSpredator
NZ_LR027876.1	ANNOgesic	TSS	1040880	1040880	.	+	.	Name=TSS:1040880_f;ID=NZ_LR027876.1_tss481;type=Primary,Internal;utr_length=Primary_291,Internal_NA;associated_gene=E0E12_RS05335,E0E12_RS05330;libs=ctrl,vanco;method=TSSpredator
NZ_LR027876.1	ANNOgesic	TSS	1042650	1042650	.	+	.	Name=TSS:1042650_f;ID=NZ_LR027876.1_tss482;type=Primary;utr_length=Primary_18;associated_gene=E0E12_RS05340;libs=ctrl,vanco;method=TSSpredator
NZ_LR027876.1	ANNOgesic	TSS	1044080	1044080	.	+	.	Name=TSS:1044080_f;ID=NZ_LR027876.1_tss483;type=Internal;utr_length=Internal_NA;associated_gene=E0E12_RS05340;libs=ctrl,vanco;method=TSSpredator
NZ_LR027876.1	ANNOgesic	TSS	1044554	1044554	.	-	.	Name=TSS:1044554_r;ID=NZ_LR027876.1_tss484;type=Primary;utr_length=Primary_30;associated_gene=E0E12_RS05350;libs=ctrl,vanco;method=TSSpredator
NZ_LR027876.1	ANNOgesic	TSS	1045295	1045295	.	-	.	Name=TSS:1045295_r;ID=NZ_LR027876.1_tss485;type=Primary;utr_length=Primary_60;associated_gene=E0E12_RS05355;libs=ctrl,vanco;method=TSSpredator
NZ_LR027876.1	ANNOgesic	TSS	1046904	1046904	.	+	.	Name=TSS:1046904_f;ID=NZ_LR027876.1_tss486;type=Primary;utr_length=Primary_25;associated_gene=E0E12_RS05370;libs=ctrl,vanco;method=TSSpredator
NZ_LR027876.1	ANNOgesic	TSS	1047798	1047798	.	-	.	Name=TSS:1047798_r;ID=NZ_LR027876.1_tss487;type=Antisense;utr_length=Antisense_NA;associated_gene=E0E12_RS05375;libs=ctrl,vanco;method=TSSpredator
NZ_LR027876.1	ANNOgesic	TSS	1047906	1047906	.	+	.	Name=TSS:1047906_f;ID=NZ_LR027876.1_tss488;type=Orphan;utr_length=Orphan_NA;associated_gene=orphan;libs=ctrl,vanco;method=TSSpredator
NZ_LR027876.1	ANNOgesic	TSS	1048038	1048038	.	+	.	Name=TSS:1048038_f;ID=NZ_LR027876.1_tss489;type=Orphan;utr_length=Orphan_NA;associated_gene=orphan;libs=ctrl,vanco;method=TSSpredator
NZ_LR027876.1	ANNOgesic	TSS	1048210	1048210	.	-	.	Name=TSS:1048210_r;ID=NZ_LR027876.1_tss490;type=Orphan;utr_length=Orphan_NA;associated_gene=orphan;libs=ctrl,vanco;method=TSSpredator
NZ_LR027876.1	ANNOgesic	TSS	1048588	1048588	.	-	.	Name=TSS:1048588_r;ID=NZ_LR027876.1_tss491;type=Antisense;utr_length=Antisense_NA;associated_gene=E0E12_RS05385;libs=ctrl,vanco;method=TSSpredator
NZ_LR027876.1	ANNOgesic	TSS	1048599	1048599	.	-	.	Name=TSS:1048599_r;ID=NZ_LR027876.1_tss492;type=Antisense;utr_length=Antisense_NA;associated_gene=E0E12_RS05385;libs=ctrl,vanco;method=TSSpredator
NZ_LR027876.1	ANNOgesic	TSS	1054901	1054901	.	-	.	Name=TSS:1054901_r;ID=NZ_LR027876.1_tss493;type=Primary;utr_length=Primary_34;associated_gene=E0E12_RS05425;libs=ctrl,vanco;method=TSSpredator
NZ_LR027876.1	ANNOgesic	TSS	1055309	1055309	.	+	.	Name=TSS:1055309_f;ID=NZ_LR027876.1_tss494;type=Primary;utr_length=Primary_35;associated_gene=E0E12_RS05430;libs=ctrl,vanco;method=TSSpredator
NZ_LR027876.1	ANNOgesic	TSS	1056897	1056897	.	+	.	Name=TSS:1056897_f;ID=NZ_LR027876.1_tss495;type=Primary;utr_length=Primary_27;associated_gene=E0E12_RS05445;libs=ctrl,vanco;method=TSSpredator
NZ_LR027876.1	ANNOgesic	TSS	1058502	1058502	.	-	.	Name=TSS:1058502_r;ID=NZ_LR027876.1_tss496;type=Primary;utr_length=Primary_37;associated_gene=E0E12_RS05450;libs=ctrl,vanco;method=TSSpredator
NZ_LR027876.1	ANNOgesic	TSS	1058612	1058612	.	+	.	Name=TSS:1058612_f;ID=NZ_LR027876.1_tss497;type=Primary;utr_length=Primary_35;associated_gene=E0E12_RS05460;libs=ctrl,vanco;method=TSSpredator
NZ_LR027876.1	ANNOgesic	TSS	1059825	1059825	.	+	.	Name=TSS:1059825_f;ID=NZ_LR027876.1_tss498;type=Primary,Internal;utr_length=Primary_170,Internal_NA;associated_gene=E0E12_RS05465,E0E12_RS05460;libs=ctrl,vanco;method=TSSpredator
NZ_LR027876.1	ANNOgesic	TSS	1066178	1066178	.	-	.	Name=TSS:1066178_r;ID=NZ_LR027876.1_tss499;type=Primary;utr_length=Primary_27;associated_gene=E0E12_RS05490;libs=ctrl,vanco;method=TSSpredator
NZ_LR027876.1	ANNOgesic	TSS	1069066	1069066	.	-	.	Name=TSS:1069066_r;ID=NZ_LR027876.1_tss500;type=Primary;utr_length=Primary_28;associated_gene=E0E12_RS05505;libs=ctrl,vanco;method=TSSpredator
NZ_LR027876.1	ANNOgesic	TSS	1072214	1072214	.	+	.	Name=TSS:1072214_f;ID=NZ_LR027876.1_tss501;type=Antisense;utr_length=Antisense_NA;associated_gene=E0E12_RS05520;libs=ctrl,vanco;method=TSSpredator
NZ_LR027876.1	ANNOgesic	TSS	1073620	1073620	.	-	.	Name=TSS:1073620_r;ID=NZ_LR027876.1_tss502;type=Primary;utr_length=Primary_33;associated_gene=E0E12_RS05520;libs=ctrl,vanco;method=TSSpredator
NZ_LR027876.1	ANNOgesic	TSS	1073868	1073868	.	-	.	Name=TSS:1073868_r;ID=NZ_LR027876.1_tss503;type=Secondary,Internal;utr_length=Secondary_281,Internal_NA;associated_gene=E0E12_RS05520,E0E12_RS05525;libs=ctrl,vanco;method=TSSpredator
NZ_LR027876.1	ANNOgesic	TSS	1074289	1074289	.	-	.	Name=TSS:1074289_r;ID=NZ_LR027876.1_tss504;type=Primary;utr_length=Primary_40;associated_gene=E0E12_RS05525;libs=ctrl,vanco;method=TSSpredator
NZ_LR027876.1	ANNOgesic	TSS	1077572	1077572	.	-	.	Name=TSS:1077572_r;ID=NZ_LR027876.1_tss505;type=Primary;utr_length=Primary_100;associated_gene=E0E12_RS05540;libs=ctrl,vanco;method=TSSpredator
NZ_LR027876.1	ANNOgesic	TSS	1077766	1077766	.	+	.	Name=TSS:1077766_f;ID=NZ_LR027876.1_tss506;type=Primary;utr_length=Primary_157;associated_gene=E0E12_RS05545;libs=ctrl,vanco;method=TSSpredator
NZ_LR027876.1	ANNOgesic	TSS	1078998	1078998	.	+	.	Name=TSS:1078998_f;ID=NZ_LR027876.1_tss507;type=Internal;utr_length=Internal_NA;associated_gene=E0E12_RS05545;libs=ctrl,vanco;method=TSSpredator
NZ_LR027876.1	ANNOgesic	TSS	1079165	1079165	.	-	.	Name=TSS:1079165_r;ID=NZ_LR027876.1_tss508;type=Antisense;utr_length=Antisense_NA;associated_gene=E0E12_RS05545;libs=ctrl,vanco;method=TSSpredator
NZ_LR027876.1	ANNOgesic	TSS	1084591	1084591	.	-	.	Name=TSS:1084591_r;ID=NZ_LR027876.1_tss509;type=Primary;utr_length=Primary_79;associated_gene=E0E12_RS05575;libs=ctrl,vanco;method=TSSpredator
NZ_LR027876.1	ANNOgesic	TSS	1086320	1086320	.	-	.	Name=TSS:1086320_r;ID=NZ_LR027876.1_tss510;type=Primary,Antisense;utr_length=Primary_143,Antisense_NA;associated_gene=E0E12_RS05585,E0E12_RS05590;libs=ctrl,vanco;method=TSSpredator
NZ_LR027876.1	ANNOgesic	TSS	1086325	1086325	.	+	.	Name=TSS:1086325_f;ID=NZ_LR027876.1_tss511;type=Primary;utr_length=Primary_53;associated_gene=E0E12_RS05590;libs=ctrl,vanco;method=TSSpredator
NZ_LR027876.1	ANNOgesic	TSS	1100855	1100855	.	-	.	Name=TSS:1100855_r;ID=NZ_LR027876.1_tss512;type=Primary;utr_length=Primary_189;associated_gene=E0E12_RS05655;libs=ctrl,vanco;method=TSSpredator
NZ_LR027876.1	ANNOgesic	TSS	1101418	1101418	.	+	.	Name=TSS:1101418_f;ID=NZ_LR027876.1_tss513;type=Secondary,Antisense;utr_length=Secondary_118,Antisense_NA;associated_gene=E0E12_RS05670,E0E12_RS05665;libs=ctrl,vanco;method=TSSpredator
NZ_LR027876.1	ANNOgesic	TSS	1101524	1101524	.	+	.	Name=TSS:1101524_f;ID=NZ_LR027876.1_tss514;type=Primary;utr_length=Primary_12;associated_gene=E0E12_RS05670;libs=ctrl,vanco;method=TSSpredator
NZ_LR027876.1	ANNOgesic	TSS	1104455	1104455	.	+	.	Name=TSS:1104455_f;ID=NZ_LR027876.1_tss515;type=Primary;utr_length=Primary_27;associated_gene=E0E12_RS05685;libs=ctrl,vanco;method=TSSpredator
NZ_LR027876.1	ANNOgesic	TSS	1107670	1107670	.	-	.	Name=TSS:1107670_r;ID=NZ_LR027876.1_tss516;type=Primary;utr_length=Primary_35;associated_gene=E0E12_RS05700;libs=ctrl,vanco;method=TSSpredator
NZ_LR027876.1	ANNOgesic	TSS	1107791	1107791	.	+	.	Name=TSS:1107791_f;ID=NZ_LR027876.1_tss517;type=Primary;utr_length=Primary_42;associated_gene=E0E12_RS05705;libs=ctrl,vanco;method=TSSpredator
NZ_LR027876.1	ANNOgesic	TSS	1110162	1110162	.	+	.	Name=TSS:1110162_f;ID=NZ_LR027876.1_tss518;type=Primary,Internal;utr_length=Primary_181,Internal_NA;associated_gene=E0E12_RS05715,E0E12_RS05710;libs=ctrl,vanco;method=TSSpredator
NZ_LR027876.1	ANNOgesic	TSS	1110360	1110360	.	+	.	Name=TSS:1110360_f;ID=NZ_LR027876.1_tss519;type=Internal;utr_length=Internal_NA;associated_gene=E0E12_RS05715;libs=ctrl,vanco;method=TSSpredator
NZ_LR027876.1	ANNOgesic	TSS	1113457	1113457	.	-	.	Name=TSS:1113457_r;ID=NZ_LR027876.1_tss520;type=Primary;utr_length=Primary_37;associated_gene=E0E12_RS05730;libs=ctrl,vanco;method=TSSpredator
NZ_LR027876.1	ANNOgesic	TSS	1114370	1114370	.	+	.	Name=TSS:1114370_f;ID=NZ_LR027876.1_tss521;type=Primary,Antisense;utr_length=Primary_296,Antisense_NA;associated_gene=E0E12_RS05740,E0E12_RS05735;libs=ctrl,vanco;method=TSSpredator
NZ_LR027876.1	ANNOgesic	TSS	1114526	1114526	.	-	.	Name=TSS:1114526_r;ID=NZ_LR027876.1_tss522;type=Primary;utr_length=Primary_225;associated_gene=E0E12_RS05735;libs=ctrl,vanco;method=TSSpredator
NZ_LR027876.1	ANNOgesic	TSS	1115416	1115416	.	+	.	Name=TSS:1115416_f;ID=NZ_LR027876.1_tss523;type=Primary;utr_length=Primary_47;associated_gene=E0E12_RS05745;libs=ctrl,vanco;method=TSSpredator
NZ_LR027876.1	ANNOgesic	TSS	1120484	1120484	.	+	.	Name=TSS:1120484_f;ID=NZ_LR027876.1_tss524;type=Primary;utr_length=Primary_33;associated_gene=E0E12_RS05765;libs=ctrl,vanco;method=TSSpredator
NZ_LR027876.1	ANNOgesic	TSS	1120875	1120875	.	+	.	Name=TSS:1120875_f;ID=NZ_LR027876.1_tss525;type=Primary;utr_length=Primary_61;associated_gene=E0E12_RS05770;libs=ctrl,vanco;method=TSSpredator
NZ_LR027876.1	ANNOgesic	TSS	1122047	1122047	.	-	.	Name=TSS:1122047_r;ID=NZ_LR027876.1_tss526;type=Antisense;utr_length=Antisense_NA;associated_gene=E0E12_RS05775;libs=ctrl,vanco;method=TSSpredator
NZ_LR027876.1	ANNOgesic	TSS	1124763	1124763	.	+	.	Name=TSS:1124763_f;ID=NZ_LR027876.1_tss527;type=Internal;utr_length=Internal_NA;associated_gene=E0E12_RS05790;libs=ctrl,vanco;method=TSSpredator
NZ_LR027876.1	ANNOgesic	TSS	1125308	1125308	.	+	.	Name=TSS:1125308_f;ID=NZ_LR027876.1_tss528;type=Primary;utr_length=Primary_26;associated_gene=E0E12_RS05795;libs=ctrl,vanco;method=TSSpredator
NZ_LR027876.1	ANNOgesic	TSS	1126565	1126565	.	+	.	Name=TSS:1126565_f;ID=NZ_LR027876.1_tss529;type=Primary;utr_length=Primary_71;associated_gene=E0E12_RS05800;libs=ctrl,vanco;method=TSSpredator
NZ_LR027876.1	ANNOgesic	TSS	1128512	1128512	.	-	.	Name=TSS:1128512_r;ID=NZ_LR027876.1_tss530;type=Primary;utr_length=Primary_23;associated_gene=E0E12_RS05805;libs=ctrl,vanco;method=TSSpredator
NZ_LR027876.1	ANNOgesic	TSS	1129428	1129428	.	+	.	Name=TSS:1129428_f;ID=NZ_LR027876.1_tss531;type=Primary;utr_length=Primary_16;associated_gene=E0E12_RS05815;libs=ctrl,vanco;method=TSSpredator
NZ_LR027876.1	ANNOgesic	TSS	1130646	1130646	.	-	.	Name=TSS:1130646_r;ID=NZ_LR027876.1_tss532;type=Primary,Antisense;utr_length=Primary_30,Antisense_NA;associated_gene=E0E12_RS05820,E0E12_RS05825;libs=ctrl,vanco;method=TSSpredator
NZ_LR027876.1	ANNOgesic	TSS	1130669	1130669	.	+	.	Name=TSS:1130669_f;ID=NZ_LR027876.1_tss533;type=Primary,Antisense;utr_length=Primary_49,Antisense_NA;associated_gene=E0E12_RS05825,E0E12_RS05820;libs=ctrl,vanco;method=TSSpredator
NZ_LR027876.1	ANNOgesic	TSS	1133381	1133381	.	-	.	Name=TSS:1133381_r;ID=NZ_LR027876.1_tss534;type=Primary;utr_length=Primary_25;associated_gene=E0E12_RS05835;libs=ctrl,vanco;method=TSSpredator
NZ_LR027876.1	ANNOgesic	TSS	1134012	1134012	.	+	.	Name=TSS:1134012_f;ID=NZ_LR027876.1_tss535;type=Primary;utr_length=Primary_74;associated_gene=E0E12_RS05845;libs=ctrl,vanco;method=TSSpredator
NZ_LR027876.1	ANNOgesic	TSS	1135591	1135591	.	+	.	Name=TSS:1135591_f;ID=NZ_LR027876.1_tss536;type=Secondary;utr_length=Secondary_275;associated_gene=E0E12_RS05850;libs=ctrl,vanco;method=TSSpredator
NZ_LR027876.1	ANNOgesic	TSS	1135820	1135820	.	+	.	Name=TSS:1135820_f;ID=NZ_LR027876.1_tss537;type=Primary;utr_length=Primary_46;associated_gene=E0E12_RS05850;libs=ctrl,vanco;method=TSSpredator
NZ_LR027876.1	ANNOgesic	TSS	1140652	1140652	.	-	.	Name=TSS:1140652_r;ID=NZ_LR027876.1_tss538;type=Primary;utr_length=Primary_283;associated_gene=E0E12_RS05855;libs=ctrl,vanco;method=TSSpredator
NZ_LR027876.1	ANNOgesic	TSS	1140727	1140727	.	-	.	Name=TSS:1140727_r;ID=NZ_LR027876.1_tss539;type=Antisense;utr_length=Antisense_NA;associated_gene=E0E12_RS05860;libs=ctrl,vanco;method=TSSpredator
NZ_LR027876.1	ANNOgesic	TSS	1140782	1140782	.	+	.	Name=TSS:1140782_f;ID=NZ_LR027876.1_tss540;type=Primary;utr_length=Primary_27;associated_gene=E0E12_RS05860;libs=ctrl,vanco;method=TSSpredator
NZ_LR027876.1	ANNOgesic	TSS	1142510	1142510	.	+	.	Name=TSS:1142510_f;ID=NZ_LR027876.1_tss541;type=Primary;utr_length=Primary_23;associated_gene=E0E12_RS05875;libs=ctrl,vanco;method=TSSpredator
NZ_LR027876.1	ANNOgesic	TSS	1145030	1145030	.	-	.	Name=TSS:1145030_r;ID=NZ_LR027876.1_tss542;type=Primary;utr_length=Primary_21;associated_gene=E0E12_RS05885;libs=ctrl,vanco;method=TSSpredator
NZ_LR027876.1	ANNOgesic	TSS	1145142	1145142	.	+	.	Name=TSS:1145142_f;ID=NZ_LR027876.1_tss543;type=Primary;utr_length=Primary_106;associated_gene=E0E12_RS05890;libs=ctrl,vanco;method=TSSpredator
NZ_LR027876.1	ANNOgesic	TSS	1148218	1148218	.	-	.	Name=TSS:1148218_r;ID=NZ_LR027876.1_tss544;type=Primary,Antisense;utr_length=Primary_27,Antisense_NA;associated_gene=E0E12_RS05910,E0E12_RS05915;libs=ctrl,vanco;method=TSSpredator
NZ_LR027876.1	ANNOgesic	TSS	1148228	1148228	.	+	.	Name=TSS:1148228_f;ID=NZ_LR027876.1_tss545;type=Secondary,Antisense;utr_length=Secondary_90,Antisense_NA;associated_gene=E0E12_RS05915,E0E12_RS05910;libs=ctrl,vanco;method=TSSpredator
NZ_LR027876.1	ANNOgesic	TSS	1148295	1148295	.	+	.	Name=TSS:1148295_f;ID=NZ_LR027876.1_tss546;type=Primary;utr_length=Primary_23;associated_gene=E0E12_RS05915;libs=ctrl,vanco;method=TSSpredator
NZ_LR027876.1	ANNOgesic	TSS	1157679	1157679	.	+	.	Name=TSS:1157679_f;ID=NZ_LR027876.1_tss547;type=Primary;utr_length=Primary_138;associated_gene=E0E12_RS05975;libs=ctrl,vanco;method=TSSpredator
NZ_LR027876.1	ANNOgesic	TSS	1158591	1158591	.	+	.	Name=TSS:1158591_f;ID=NZ_LR027876.1_tss548;type=Orphan;utr_length=Orphan_NA;associated_gene=orphan;libs=ctrl,vanco;method=TSSpredator
NZ_LR027876.1	ANNOgesic	TSS	1163545	1163545	.	-	.	Name=TSS:1163545_r;ID=NZ_LR027876.1_tss549;type=Primary;utr_length=Primary_38;associated_gene=E0E12_RS05995;libs=ctrl,vanco;method=TSSpredator
NZ_LR027876.1	ANNOgesic	TSS	1164464	1164464	.	+	.	Name=TSS:1164464_f;ID=NZ_LR027876.1_tss550;type=Primary,Internal;utr_length=Primary_274,Internal_NA;associated_gene=E0E12_RS06010,E0E12_RS06005;libs=ctrl,vanco;method=TSSpredator
NZ_LR027876.1	ANNOgesic	TSS	1168949	1168949	.	+	.	Name=TSS:1168949_f;ID=NZ_LR027876.1_tss551;type=Primary;utr_length=Primary_32;associated_gene=E0E12_RS06020;libs=ctrl,vanco;method=TSSpredator
NZ_LR027876.1	ANNOgesic	TSS	1169428	1169428	.	+	.	Name=TSS:1169428_f;ID=NZ_LR027876.1_tss552;type=Primary,Antisense;utr_length=Primary_191,Antisense_NA;associated_gene=E0E12_RS06030,E0E12_RS06025;libs=ctrl,vanco;method=TSSpredator
NZ_LR027876.1	ANNOgesic	TSS	1171004	1171004	.	+	.	Name=TSS:1171004_f;ID=NZ_LR027876.1_tss553;type=Internal;utr_length=Internal_NA;associated_gene=E0E12_RS06030;libs=ctrl,vanco;method=TSSpredator
NZ_LR027876.1	ANNOgesic	TSS	1171464	1171464	.	+	.	Name=TSS:1171464_f;ID=NZ_LR027876.1_tss554;type=Primary;utr_length=Primary_260;associated_gene=E0E12_RS06035;libs=ctrl,vanco;method=TSSpredator
NZ_LR027876.1	ANNOgesic	TSS	1175748	1175748	.	-	.	Name=TSS:1175748_r;ID=NZ_LR027876.1_tss555;type=Antisense;utr_length=Antisense_NA;associated_gene=E0E12_RS06050;libs=ctrl,vanco;method=TSSpredator
NZ_LR027876.1	ANNOgesic	TSS	1177554	1177554	.	+	.	Name=TSS:1177554_f;ID=NZ_LR027876.1_tss556;type=Primary;utr_length=Primary_37;associated_gene=E0E12_RS06070;libs=ctrl,vanco;method=TSSpredator
NZ_LR027876.1	ANNOgesic	TSS	1178737	1178737	.	-	.	Name=TSS:1178737_r;ID=NZ_LR027876.1_tss557;type=Primary;utr_length=Primary_47;associated_gene=E0E12_RS06080;libs=ctrl,vanco;method=TSSpredator
NZ_LR027876.1	ANNOgesic	TSS	1179539	1179539	.	+	.	Name=TSS:1179539_f;ID=NZ_LR027876.1_tss558;type=Internal;utr_length=Internal_NA;associated_gene=E0E12_RS06085;libs=ctrl,vanco;method=TSSpredator
NZ_LR027876.1	ANNOgesic	TSS	1180098	1180098	.	+	.	Name=TSS:1180098_f;ID=NZ_LR027876.1_tss559;type=Primary;utr_length=Primary_29;associated_gene=E0E12_RS06090;libs=ctrl,vanco;method=TSSpredator
NZ_LR027876.1	ANNOgesic	TSS	1182796	1182796	.	-	.	Name=TSS:1182796_r;ID=NZ_LR027876.1_tss560;type=Primary;utr_length=Primary_32;associated_gene=E0E12_RS06115;libs=ctrl,vanco;method=TSSpredator
NZ_LR027876.1	ANNOgesic	TSS	1184532	1184532	.	-	.	Name=TSS:1184532_r;ID=NZ_LR027876.1_tss561;type=Orphan;utr_length=Orphan_NA;associated_gene=orphan;libs=ctrl,vanco;method=TSSpredator
NZ_LR027876.1	ANNOgesic	TSS	1184755	1184755	.	+	.	Name=TSS:1184755_f;ID=NZ_LR027876.1_tss562;type=Primary;utr_length=Primary_118;associated_gene=E0E12_RS06125;libs=ctrl,vanco;method=TSSpredator
NZ_LR027876.1	ANNOgesic	TSS	1185616	1185616	.	-	.	Name=TSS:1185616_r;ID=NZ_LR027876.1_tss563;type=Orphan;utr_length=Orphan_NA;associated_gene=orphan;libs=ctrl,vanco;method=TSSpredator
NZ_LR027876.1	ANNOgesic	TSS	1190450	1190450	.	+	.	Name=TSS:1190450_f;ID=NZ_LR027876.1_tss564;type=Primary,Internal;utr_length=Primary_186,Internal_NA;associated_gene=E0E12_RS06160,E0E12_RS06155;libs=ctrl,vanco;method=TSSpredator
NZ_LR027876.1	ANNOgesic	TSS	1192410	1192410	.	+	.	Name=TSS:1192410_f;ID=NZ_LR027876.1_tss565;type=Primary;utr_length=Primary_90;associated_gene=E0E12_RS06165;libs=ctrl,vanco;method=TSSpredator
NZ_LR027876.1	ANNOgesic	TSS	1194978	1194978	.	-	.	Name=TSS:1194978_r;ID=NZ_LR027876.1_tss566;type=Secondary;utr_length=Secondary_14;associated_gene=E0E12_RS06180;libs=ctrl,vanco;method=TSSpredator
NZ_LR027876.1	ANNOgesic	TSS	1195201	1195201	.	-	.	Name=TSS:1195201_r;ID=NZ_LR027876.1_tss567;type=Primary;utr_length=Primary_237;associated_gene=E0E12_RS06180;libs=ctrl,vanco;method=TSSpredator
NZ_LR027876.1	ANNOgesic	TSS	1195238	1195238	.	+	.	Name=TSS:1195238_f;ID=NZ_LR027876.1_tss568;type=Primary;utr_length=Primary_90;associated_gene=E0E12_RS06185;libs=ctrl,vanco;method=TSSpredator
NZ_LR027876.1	ANNOgesic	TSS	1195759	1195759	.	+	.	Name=TSS:1195759_f;ID=NZ_LR027876.1_tss569;type=Primary;utr_length=Primary_18;associated_gene=E0E12_RS06195;libs=ctrl,vanco;method=TSSpredator
NZ_LR027876.1	ANNOgesic	TSS	1197047	1197047	.	-	.	Name=TSS:1197047_r;ID=NZ_LR027876.1_tss570;type=Primary;utr_length=Primary_26;associated_gene=E0E12_RS06200;libs=ctrl,vanco;method=TSSpredator
NZ_LR027876.1	ANNOgesic	TSS	1197189	1197189	.	+	.	Name=TSS:1197189_f;ID=NZ_LR027876.1_tss571;type=Primary;utr_length=Primary_27;associated_gene=E0E12_RS06205;libs=ctrl,vanco;method=TSSpredator
NZ_LR027876.1	ANNOgesic	TSS	1198955	1198955	.	+	.	Name=TSS:1198955_f;ID=NZ_LR027876.1_tss572;type=Primary;utr_length=Primary_18;associated_gene=E0E12_RS06210;libs=ctrl,vanco;method=TSSpredator
NZ_LR027876.1	ANNOgesic	TSS	1205405	1205405	.	+	.	Name=TSS:1205405_f;ID=NZ_LR027876.1_tss573;type=Primary,Internal;utr_length=Primary_204,Internal_NA;associated_gene=E0E12_RS06240,E0E12_RS06235;libs=ctrl,vanco;method=TSSpredator
NZ_LR027876.1	ANNOgesic	TSS	1206992	1206992	.	+	.	Name=TSS:1206992_f;ID=NZ_LR027876.1_tss574;type=Primary;utr_length=Primary_41;associated_gene=E0E12_RS06245;libs=ctrl,vanco;method=TSSpredator
NZ_LR027876.1	ANNOgesic	TSS	1208180	1208180	.	+	.	Name=TSS:1208180_f;ID=NZ_LR027876.1_tss575;type=Primary,Internal;utr_length=Primary_298,Internal_NA;associated_gene=E0E12_RS06250,E0E12_RS06245;libs=ctrl,vanco;method=TSSpredator
NZ_LR027876.1	ANNOgesic	TSS	1209854	1209854	.	+	.	Name=TSS:1209854_f;ID=NZ_LR027876.1_tss576;type=Primary;utr_length=Primary_56;associated_gene=E0E12_RS06255;libs=ctrl,vanco;method=TSSpredator
NZ_LR027876.1	ANNOgesic	TSS	1210838	1210838	.	+	.	Name=TSS:1210838_f;ID=NZ_LR027876.1_tss577;type=Internal;utr_length=Internal_NA;associated_gene=E0E12_RS06260;libs=ctrl,vanco;method=TSSpredator
NZ_LR027876.1	ANNOgesic	TSS	1212802	1212802	.	+	.	Name=TSS:1212802_f;ID=NZ_LR027876.1_tss578;type=Internal;utr_length=Internal_NA;associated_gene=E0E12_RS06275;libs=ctrl,vanco;method=TSSpredator
NZ_LR027876.1	ANNOgesic	TSS	1213339	1213339	.	+	.	Name=TSS:1213339_f;ID=NZ_LR027876.1_tss579;type=Internal;utr_length=Internal_NA;associated_gene=E0E12_RS06280;libs=ctrl,vanco;method=TSSpredator
NZ_LR027876.1	ANNOgesic	TSS	1217189	1217189	.	+	.	Name=TSS:1217189_f;ID=NZ_LR027876.1_tss580;type=Internal;utr_length=Internal_NA;associated_gene=E0E12_RS06290;libs=ctrl,vanco;method=TSSpredator
NZ_LR027876.1	ANNOgesic	TSS	1220254	1220254	.	+	.	Name=TSS:1220254_f;ID=NZ_LR027876.1_tss581;type=Primary;utr_length=Primary_224;associated_gene=E0E12_RS06315;libs=ctrl,vanco;method=TSSpredator
NZ_LR027876.1	ANNOgesic	TSS	1221005	1221005	.	+	.	Name=TSS:1221005_f;ID=NZ_LR027876.1_tss582;type=Primary,Internal;utr_length=Primary_218,Internal_NA;associated_gene=E0E12_RS06320,E0E12_RS06315;libs=ctrl,vanco;method=TSSpredator
NZ_LR027876.1	ANNOgesic	TSS	1231058	1231058	.	+	.	Name=TSS:1231058_f;ID=NZ_LR027876.1_tss583;type=Primary;utr_length=Primary_33;associated_gene=E0E12_RS06360;libs=ctrl,vanco;method=TSSpredator
NZ_LR027876.1	ANNOgesic	TSS	1233693	1233693	.	+	.	Name=TSS:1233693_f;ID=NZ_LR027876.1_tss584;type=Primary;utr_length=Primary_34;associated_gene=E0E12_RS06370;libs=ctrl,vanco;method=TSSpredator
NZ_LR027876.1	ANNOgesic	TSS	1239420	1239420	.	+	.	Name=TSS:1239420_f;ID=NZ_LR027876.1_tss585;type=Internal;utr_length=Internal_NA;associated_gene=E0E12_RS06390;libs=ctrl,vanco;method=TSSpredator
NZ_LR027876.1	ANNOgesic	TSS	1240489	1240489	.	+	.	Name=TSS:1240489_f;ID=NZ_LR027876.1_tss586;type=Primary;utr_length=Primary_26;associated_gene=E0E12_RS06400;libs=ctrl,vanco;method=TSSpredator
NZ_LR027876.1	ANNOgesic	TSS	1242790	1242790	.	-	.	Name=TSS:1242790_r;ID=NZ_LR027876.1_tss587;type=Antisense;utr_length=Antisense_NA;associated_gene=E0E12_RS06410;libs=ctrl,vanco;method=TSSpredator
NZ_LR027876.1	ANNOgesic	TSS	1247275	1247275	.	+	.	Name=TSS:1247275_f;ID=NZ_LR027876.1_tss588;type=Primary;utr_length=Primary_26;associated_gene=E0E12_RS06430;libs=ctrl,vanco;method=TSSpredator
NZ_LR027876.1	ANNOgesic	TSS	1250084	1250084	.	-	.	Name=TSS:1250084_r;ID=NZ_LR027876.1_tss589;type=Primary;utr_length=Primary_46;associated_gene=E0E12_RS06445;libs=ctrl,vanco;method=TSSpredator
NZ_LR027876.1	ANNOgesic	TSS	1250177	1250177	.	+	.	Name=TSS:1250177_f;ID=NZ_LR027876.1_tss590;type=Orphan;utr_length=Orphan_NA;associated_gene=orphan;libs=ctrl,vanco;method=TSSpredator
NZ_LR027876.1	ANNOgesic	TSS	1252661	1252661	.	+	.	Name=TSS:1252661_f;ID=NZ_LR027876.1_tss591;type=Primary;utr_length=Primary_45;associated_gene=E0E12_RS06460;libs=ctrl,vanco;method=TSSpredator
NZ_LR027876.1	ANNOgesic	TSS	1254942	1254942	.	+	.	Name=TSS:1254942_f;ID=NZ_LR027876.1_tss592;type=Primary;utr_length=Primary_27;associated_gene=E0E12_RS06465;libs=ctrl,vanco;method=TSSpredator
NZ_LR027876.1	ANNOgesic	TSS	1258384	1258384	.	+	.	Name=TSS:1258384_f;ID=NZ_LR027876.1_tss593;type=Primary;utr_length=Primary_37;associated_gene=E0E12_RS06490;libs=ctrl,vanco;method=TSSpredator
NZ_LR027876.1	ANNOgesic	TSS	1258737	1258737	.	+	.	Name=TSS:1258737_f;ID=NZ_LR027876.1_tss594;type=Primary;utr_length=Primary_33;associated_gene=E0E12_RS06495;libs=ctrl,vanco;method=TSSpredator
NZ_LR027876.1	ANNOgesic	TSS	1266565	1266565	.	+	.	Name=TSS:1266565_f;ID=NZ_LR027876.1_tss595;type=Primary;utr_length=Primary_46;associated_gene=E0E12_RS06520;libs=ctrl,vanco;method=TSSpredator
NZ_LR027876.1	ANNOgesic	TSS	1267045	1267045	.	+	.	Name=TSS:1267045_f;ID=NZ_LR027876.1_tss596;type=Primary;utr_length=Primary_29;associated_gene=E0E12_RS06525;libs=ctrl,vanco;method=TSSpredator
NZ_LR027876.1	ANNOgesic	TSS	1268335	1268335	.	+	.	Name=TSS:1268335_f;ID=NZ_LR027876.1_tss597;type=Primary;utr_length=Primary_82;associated_gene=E0E12_RS06535;libs=ctrl,vanco;method=TSSpredator
NZ_LR027876.1	ANNOgesic	TSS	1271746	1271746	.	-	.	Name=TSS:1271746_r;ID=NZ_LR027876.1_tss598;type=Primary;utr_length=Primary_129;associated_gene=E0E12_RS06540;libs=ctrl,vanco;method=TSSpredator
NZ_LR027876.1	ANNOgesic	TSS	1271933	1271933	.	+	.	Name=TSS:1271933_f;ID=NZ_LR027876.1_tss599;type=Secondary;utr_length=Secondary_85;associated_gene=E0E12_RS06545;libs=ctrl,vanco;method=TSSpredator
NZ_LR027876.1	ANNOgesic	TSS	1271967	1271967	.	+	.	Name=TSS:1271967_f;ID=NZ_LR027876.1_tss600;type=Primary;utr_length=Primary_51;associated_gene=E0E12_RS06545;libs=ctrl,vanco;method=TSSpredator
NZ_LR027876.1	ANNOgesic	TSS	1278245	1278245	.	+	.	Name=TSS:1278245_f;ID=NZ_LR027876.1_tss601;type=Internal;utr_length=Internal_NA;associated_gene=E0E12_RS06570;libs=ctrl,vanco;method=TSSpredator
NZ_LR027876.1	ANNOgesic	TSS	1279458	1279458	.	+	.	Name=TSS:1279458_f;ID=NZ_LR027876.1_tss602;type=Primary,Internal;utr_length=Primary_236,Internal_NA;associated_gene=E0E12_RS06580,E0E12_RS06575;libs=ctrl,vanco;method=TSSpredator
NZ_LR027876.1	ANNOgesic	TSS	1279666	1279666	.	+	.	Name=TSS:1279666_f;ID=NZ_LR027876.1_tss603;type=Secondary;utr_length=Secondary_28;associated_gene=E0E12_RS06580;libs=ctrl,vanco;method=TSSpredator
NZ_LR027876.1	ANNOgesic	TSS	1279670	1279670	.	+	.	Name=TSS:1279670_f;ID=NZ_LR027876.1_tss604;type=Secondary;utr_length=Secondary_24;associated_gene=E0E12_RS06580;libs=ctrl,vanco;method=TSSpredator
NZ_LR027876.1	ANNOgesic	TSS	1283632	1283632	.	+	.	Name=TSS:1283632_f;ID=NZ_LR027876.1_tss605;type=Primary;utr_length=Primary_17;associated_gene=E0E12_RS06590;libs=ctrl,vanco;method=TSSpredator
NZ_LR027876.1	ANNOgesic	TSS	1287580	1287580	.	+	.	Name=TSS:1287580_f;ID=NZ_LR027876.1_tss606;type=Primary;utr_length=Primary_116;associated_gene=E0E12_RS06615;libs=ctrl,vanco;method=TSSpredator
NZ_LR027876.1	ANNOgesic	TSS	1288612	1288612	.	+	.	Name=TSS:1288612_f;ID=NZ_LR027876.1_tss607;type=Primary;utr_length=Primary_33;associated_gene=E0E12_RS06625;libs=ctrl,vanco;method=TSSpredator
NZ_LR027876.1	ANNOgesic	TSS	1291275	1291275	.	+	.	Name=TSS:1291275_f;ID=NZ_LR027876.1_tss608;type=Primary;utr_length=Primary_56;associated_gene=E0E12_RS06640;libs=ctrl,vanco;method=TSSpredator
NZ_LR027876.1	ANNOgesic	TSS	1293040	1293040	.	+	.	Name=TSS:1293040_f;ID=NZ_LR027876.1_tss609;type=Primary;utr_length=Primary_62;associated_gene=E0E12_RS06650;libs=ctrl,vanco;method=TSSpredator
NZ_LR027876.1	ANNOgesic	TSS	1296202	1296202	.	+	.	Name=TSS:1296202_f;ID=NZ_LR027876.1_tss610;type=Primary;utr_length=Primary_173;associated_gene=E0E12_RS06660;libs=ctrl,vanco;method=TSSpredator
NZ_LR027876.1	ANNOgesic	TSS	1300899	1300899	.	+	.	Name=TSS:1300899_f;ID=NZ_LR027876.1_tss611;type=Primary;utr_length=Primary_76;associated_gene=E0E12_RS06670;libs=ctrl,vanco;method=TSSpredator
NZ_LR027876.1	ANNOgesic	TSS	1305683	1305683	.	+	.	Name=TSS:1305683_f;ID=NZ_LR027876.1_tss612;type=Primary;utr_length=Primary_82;associated_gene=E0E12_RS06695;libs=ctrl,vanco;method=TSSpredator
NZ_LR027876.1	ANNOgesic	TSS	1308188	1308188	.	+	.	Name=TSS:1308188_f;ID=NZ_LR027876.1_tss613;type=Primary;utr_length=Primary_114;associated_gene=E0E12_RS06710;libs=ctrl,vanco;method=TSSpredator
NZ_LR027876.1	ANNOgesic	TSS	1308675	1308675	.	+	.	Name=TSS:1308675_f;ID=NZ_LR027876.1_tss614;type=Secondary;utr_length=Secondary_268;associated_gene=E0E12_RS06715;libs=ctrl,vanco;method=TSSpredator
NZ_LR027876.1	ANNOgesic	TSS	1308917	1308917	.	+	.	Name=TSS:1308917_f;ID=NZ_LR027876.1_tss615;type=Primary;utr_length=Primary_26;associated_gene=E0E12_RS06715;libs=ctrl,vanco;method=TSSpredator
NZ_LR027876.1	ANNOgesic	TSS	1311233	1311233	.	+	.	Name=TSS:1311233_f;ID=NZ_LR027876.1_tss616;type=Primary;utr_length=Primary_42;associated_gene=E0E12_RS06725;libs=ctrl,vanco;method=TSSpredator
NZ_LR027876.1	ANNOgesic	TSS	1315471	1315471	.	+	.	Name=TSS:1315471_f;ID=NZ_LR027876.1_tss617;type=Internal;utr_length=Internal_NA;associated_gene=E0E12_RS06730;libs=ctrl,vanco;method=TSSpredator
NZ_LR027876.1	ANNOgesic	TSS	1319634	1319634	.	+	.	Name=TSS:1319634_f;ID=NZ_LR027876.1_tss618;type=Primary;utr_length=Primary_48;associated_gene=E0E12_RS06755;libs=ctrl,vanco;method=TSSpredator
NZ_LR027876.1	ANNOgesic	TSS	1321629	1321629	.	+	.	Name=TSS:1321629_f;ID=NZ_LR027876.1_tss619;type=Primary;utr_length=Primary_130;associated_gene=E0E12_RS06770;libs=ctrl,vanco;method=TSSpredator
NZ_LR027876.1	ANNOgesic	TSS	1322651	1322651	.	+	.	Name=TSS:1322651_f;ID=NZ_LR027876.1_tss620;type=Internal;utr_length=Internal_NA;associated_gene=E0E12_RS06770;libs=ctrl,vanco;method=TSSpredator
NZ_LR027876.1	ANNOgesic	TSS	1324395	1324395	.	+	.	Name=TSS:1324395_f;ID=NZ_LR027876.1_tss621;type=Primary;utr_length=Primary_77;associated_gene=E0E12_RS06780;libs=ctrl,vanco;method=TSSpredator
NZ_LR027876.1	ANNOgesic	TSS	1326574	1326574	.	-	.	Name=TSS:1326574_r;ID=NZ_LR027876.1_tss622;type=Primary;utr_length=Primary_31;associated_gene=E0E12_RS06785;libs=ctrl,vanco;method=TSSpredator
NZ_LR027876.1	ANNOgesic	TSS	1326698	1326698	.	+	.	Name=TSS:1326698_f;ID=NZ_LR027876.1_tss623;type=Primary;utr_length=Primary_19;associated_gene=E0E12_RS06790;libs=ctrl,vanco;method=TSSpredator
NZ_LR027876.1	ANNOgesic	TSS	1327624	1327624	.	+	.	Name=TSS:1327624_f;ID=NZ_LR027876.1_tss624;type=Primary;utr_length=Primary_30;associated_gene=E0E12_RS06795;libs=ctrl,vanco;method=TSSpredator
NZ_LR027876.1	ANNOgesic	TSS	1330035	1330035	.	+	.	Name=TSS:1330035_f;ID=NZ_LR027876.1_tss625;type=Internal;utr_length=Internal_NA;associated_gene=E0E12_RS06800;libs=ctrl,vanco;method=TSSpredator
NZ_LR027876.1	ANNOgesic	TSS	1330770	1330770	.	+	.	Name=TSS:1330770_f;ID=NZ_LR027876.1_tss626;type=Primary;utr_length=Primary_32;associated_gene=E0E12_RS06810;libs=ctrl,vanco;method=TSSpredator
NZ_LR027876.1	ANNOgesic	TSS	1333446	1333446	.	+	.	Name=TSS:1333446_f;ID=NZ_LR027876.1_tss627;type=Primary;utr_length=Primary_87;associated_gene=E0E12_RS06825;libs=ctrl,vanco;method=TSSpredator
NZ_LR027876.1	ANNOgesic	TSS	1339090	1339090	.	+	.	Name=TSS:1339090_f;ID=NZ_LR027876.1_tss628;type=Primary;utr_length=Primary_96;associated_gene=E0E12_RS06840;libs=ctrl,vanco;method=TSSpredator
NZ_LR027876.1	ANNOgesic	TSS	1345141	1345141	.	+	.	Name=TSS:1345141_f;ID=NZ_LR027876.1_tss629;type=Internal;utr_length=Internal_NA;associated_gene=E0E12_RS06860;libs=ctrl,vanco;method=TSSpredator
NZ_LR027876.1	ANNOgesic	TSS	1349247	1349247	.	+	.	Name=TSS:1349247_f;ID=NZ_LR027876.1_tss630;type=Primary;utr_length=Primary_26;associated_gene=E0E12_RS06885;libs=ctrl,vanco;method=TSSpredator
NZ_LR027876.1	ANNOgesic	TSS	1353420	1353420	.	+	.	Name=TSS:1353420_f;ID=NZ_LR027876.1_tss631;type=Orphan;utr_length=Orphan_NA;associated_gene=orphan;libs=ctrl,vanco;method=TSSpredator
NZ_LR027876.1	ANNOgesic	TSS	1356118	1356118	.	-	.	Name=TSS:1356118_r;ID=NZ_LR027876.1_tss632;type=Antisense;utr_length=Antisense_NA;associated_gene=E0E12_RS06930;libs=ctrl,vanco;method=TSSpredator
NZ_LR027876.1	ANNOgesic	TSS	1356329	1356329	.	+	.	Name=TSS:1356329_f;ID=NZ_LR027876.1_tss633;type=Primary;utr_length=Primary_71;associated_gene=E0E12_RS06940;libs=ctrl,vanco;method=TSSpredator
NZ_LR027876.1	ANNOgesic	TSS	1357331	1357331	.	+	.	Name=TSS:1357331_f;ID=NZ_LR027876.1_tss634;type=Primary;utr_length=Primary_71;associated_gene=E0E12_RS06950;libs=ctrl,vanco;method=TSSpredator
NZ_LR027876.1	ANNOgesic	TSS	1358170	1358170	.	+	.	Name=TSS:1358170_f;ID=NZ_LR027876.1_tss635;type=Primary;utr_length=Primary_20;associated_gene=E0E12_RS06965;libs=ctrl,vanco;method=TSSpredator
NZ_LR027876.1	ANNOgesic	TSS	1359003	1359003	.	+	.	Name=TSS:1359003_f;ID=NZ_LR027876.1_tss636;type=Primary;utr_length=Primary_54;associated_gene=E0E12_RS06980;libs=ctrl,vanco;method=TSSpredator
NZ_LR027876.1	ANNOgesic	TSS	1359433	1359433	.	+	.	Name=TSS:1359433_f;ID=NZ_LR027876.1_tss637;type=Primary,Internal;utr_length=Primary_216,Internal_NA;associated_gene=E0E12_RS06990,E0E12_RS06985;libs=ctrl,vanco;method=TSSpredator
NZ_LR027876.1	ANNOgesic	TSS	1361536	1361536	.	-	.	Name=TSS:1361536_r;ID=NZ_LR027876.1_tss638;type=Primary;utr_length=Primary_122;associated_gene=E0E12_RS06995;libs=ctrl,vanco;method=TSSpredator
NZ_LR027876.1	ANNOgesic	TSS	1365143	1365143	.	+	.	Name=TSS:1365143_f;ID=NZ_LR027876.1_tss639;type=Primary,Internal;utr_length=Primary_64,Internal_NA;associated_gene=E0E12_RS07020,E0E12_RS07015;libs=ctrl,vanco;method=TSSpredator
NZ_LR027876.1	ANNOgesic	TSS	1367216	1367216	.	-	.	Name=TSS:1367216_r;ID=NZ_LR027876.1_tss640;type=Primary;utr_length=Primary_18;associated_gene=E0E12_RS07030;libs=ctrl,vanco;method=TSSpredator
NZ_LR027876.1	ANNOgesic	TSS	1370315	1370315	.	-	.	Name=TSS:1370315_r;ID=NZ_LR027876.1_tss641;type=Primary;utr_length=Primary_116;associated_gene=E0E12_RS07045;libs=ctrl,vanco;method=TSSpredator
NZ_LR027876.1	ANNOgesic	TSS	1370488	1370488	.	+	.	Name=TSS:1370488_f;ID=NZ_LR027876.1_tss642;type=Primary;utr_length=Primary_42;associated_gene=E0E12_RS07050;libs=ctrl,vanco;method=TSSpredator
NZ_LR027876.1	ANNOgesic	TSS	1372669	1372669	.	+	.	Name=TSS:1372669_f;ID=NZ_LR027876.1_tss643;type=Primary;utr_length=Primary_63;associated_gene=E0E12_RS07060;libs=ctrl,vanco;method=TSSpredator
NZ_LR027876.1	ANNOgesic	TSS	1379161	1379161	.	-	.	Name=TSS:1379161_r;ID=NZ_LR027876.1_tss644;type=Primary;utr_length=Primary_26;associated_gene=E0E12_RS07090;libs=ctrl,vanco;method=TSSpredator
NZ_LR027876.1	ANNOgesic	TSS	1379297	1379297	.	+	.	Name=TSS:1379297_f;ID=NZ_LR027876.1_tss645;type=Primary;utr_length=Primary_42;associated_gene=E0E12_RS07095;libs=ctrl,vanco;method=TSSpredator
NZ_LR027876.1	ANNOgesic	TSS	1380915	1380915	.	+	.	Name=TSS:1380915_f;ID=NZ_LR027876.1_tss646;type=Primary;utr_length=Primary_32;associated_gene=E0E12_RS07100;libs=ctrl,vanco;method=TSSpredator
NZ_LR027876.1	ANNOgesic	TSS	1384028	1384028	.	+	.	Name=TSS:1384028_f;ID=NZ_LR027876.1_tss647;type=Orphan;utr_length=Orphan_NA;associated_gene=orphan;libs=ctrl,vanco;method=TSSpredator
NZ_LR027876.1	ANNOgesic	TSS	1385109	1385109	.	+	.	Name=TSS:1385109_f;ID=NZ_LR027876.1_tss648;type=Primary;utr_length=Primary_28;associated_gene=E0E12_RS07130;libs=ctrl,vanco;method=TSSpredator
NZ_LR027876.1	ANNOgesic	TSS	1385836	1385836	.	+	.	Name=TSS:1385836_f;ID=NZ_LR027876.1_tss649;type=Primary;utr_length=Primary_30;associated_gene=E0E12_RS07140;libs=ctrl,vanco;method=TSSpredator
NZ_LR027876.1	ANNOgesic	TSS	1388042	1388042	.	+	.	Name=TSS:1388042_f;ID=NZ_LR027876.1_tss650;type=Primary;utr_length=Primary_90;associated_gene=E0E12_RS07145;libs=ctrl,vanco;method=TSSpredator
NZ_LR027876.1	ANNOgesic	TSS	1388512	1388512	.	+	.	Name=TSS:1388512_f;ID=NZ_LR027876.1_tss651;type=Primary;utr_length=Primary_41;associated_gene=E0E12_RS07155;libs=ctrl,vanco;method=TSSpredator
NZ_LR027876.1	ANNOgesic	TSS	1393758	1393758	.	-	.	Name=TSS:1393758_r;ID=NZ_LR027876.1_tss652;type=Primary;utr_length=Primary_27;associated_gene=E0E12_RS07170;libs=ctrl,vanco;method=TSSpredator
NZ_LR027876.1	ANNOgesic	TSS	1393848	1393848	.	+	.	Name=TSS:1393848_f;ID=NZ_LR027876.1_tss653;type=Primary;utr_length=Primary_87;associated_gene=E0E12_RS07175;libs=ctrl,vanco;method=TSSpredator
NZ_LR027876.1	ANNOgesic	TSS	1396408	1396408	.	-	.	Name=TSS:1396408_r;ID=NZ_LR027876.1_tss654;type=Antisense;utr_length=Antisense_NA;associated_gene=E0E12_RS07185;libs=ctrl,vanco;method=TSSpredator
NZ_LR027876.1	ANNOgesic	TSS	1400054	1400054	.	+	.	Name=TSS:1400054_f;ID=NZ_LR027876.1_tss655;type=Antisense;utr_length=Antisense_NA;associated_gene=E0E12_RS07200;libs=ctrl,vanco;method=TSSpredator
NZ_LR027876.1	ANNOgesic	TSS	1400607	1400607	.	-	.	Name=TSS:1400607_r;ID=NZ_LR027876.1_tss656;type=Primary;utr_length=Primary_279;associated_gene=E0E12_RS07200;libs=ctrl,vanco;method=TSSpredator
NZ_LR027876.1	ANNOgesic	TSS	1401468	1401468	.	+	.	Name=TSS:1401468_f;ID=NZ_LR027876.1_tss657;type=Primary;utr_length=Primary_50;associated_gene=E0E12_RS07215;libs=ctrl,vanco;method=TSSpredator
NZ_LR027876.1	ANNOgesic	TSS	1405952	1405952	.	+	.	Name=TSS:1405952_f;ID=NZ_LR027876.1_tss658;type=Primary;utr_length=Primary_209;associated_gene=E0E12_RS07230;libs=ctrl,vanco;method=TSSpredator
NZ_LR027876.1	ANNOgesic	TSS	1409349	1409349	.	+	.	Name=TSS:1409349_f;ID=NZ_LR027876.1_tss659;type=Primary;utr_length=Primary_104;associated_gene=E0E12_RS07245;libs=ctrl,vanco;method=TSSpredator
NZ_LR027876.1	ANNOgesic	TSS	1411952	1411952	.	+	.	Name=TSS:1411952_f;ID=NZ_LR027876.1_tss660;type=Secondary;utr_length=Secondary_176;associated_gene=E0E12_RS07260;libs=ctrl,vanco;method=TSSpredator
NZ_LR027876.1	ANNOgesic	TSS	1412096	1412096	.	+	.	Name=TSS:1412096_f;ID=NZ_LR027876.1_tss661;type=Primary;utr_length=Primary_32;associated_gene=E0E12_RS07260;libs=ctrl,vanco;method=TSSpredator
NZ_LR027876.1	ANNOgesic	TSS	1415445	1415445	.	-	.	Name=TSS:1415445_r;ID=NZ_LR027876.1_tss662;type=Primary,Antisense;utr_length=Primary_83,Antisense_NA;associated_gene=E0E12_RS07265,E0E12_RS07270;libs=ctrl,vanco;method=TSSpredator
NZ_LR027876.1	ANNOgesic	TSS	1415446	1415446	.	+	.	Name=TSS:1415446_f;ID=NZ_LR027876.1_tss663;type=Primary,Antisense;utr_length=Primary_53,Antisense_NA;associated_gene=E0E12_RS07270,E0E12_RS07265;libs=ctrl,vanco;method=TSSpredator
NZ_LR027876.1	ANNOgesic	TSS	1416779	1416779	.	-	.	Name=TSS:1416779_r;ID=NZ_LR027876.1_tss664;type=Primary;utr_length=Primary_24;associated_gene=E0E12_RS07275;libs=ctrl,vanco;method=TSSpredator
NZ_LR027876.1	ANNOgesic	TSS	1416884	1416884	.	+	.	Name=TSS:1416884_f;ID=NZ_LR027876.1_tss665;type=Primary;utr_length=Primary_19;associated_gene=E0E12_RS07280;libs=ctrl,vanco;method=TSSpredator
NZ_LR027876.1	ANNOgesic	TSS	1419424	1419424	.	-	.	Name=TSS:1419424_r;ID=NZ_LR027876.1_tss666;type=Primary;utr_length=Primary_31;associated_gene=E0E12_RS07285;libs=ctrl,vanco;method=TSSpredator
NZ_LR027876.1	ANNOgesic	TSS	1419525	1419525	.	+	.	Name=TSS:1419525_f;ID=NZ_LR027876.1_tss667;type=Primary;utr_length=Primary_33;associated_gene=E0E12_RS07290;libs=ctrl,vanco;method=TSSpredator
NZ_LR027876.1	ANNOgesic	TSS	1420637	1420637	.	+	.	Name=TSS:1420637_f;ID=NZ_LR027876.1_tss668;type=Orphan;utr_length=Orphan_NA;associated_gene=orphan;libs=ctrl,vanco;method=TSSpredator
NZ_LR027876.1	ANNOgesic	TSS	1424055	1424055	.	-	.	Name=TSS:1424055_r;ID=NZ_LR027876.1_tss669;type=Antisense;utr_length=Antisense_NA;associated_gene=E0E12_RS07305;libs=ctrl,vanco;method=TSSpredator
NZ_LR027876.1	ANNOgesic	TSS	1427467	1427467	.	+	.	Name=TSS:1427467_f;ID=NZ_LR027876.1_tss670;type=Secondary;utr_length=Secondary_253;associated_gene=E0E12_RS07330;libs=ctrl,vanco;method=TSSpredator
NZ_LR027876.1	ANNOgesic	TSS	1427621	1427621	.	+	.	Name=TSS:1427621_f;ID=NZ_LR027876.1_tss671;type=Primary;utr_length=Primary_99;associated_gene=E0E12_RS07330;libs=ctrl,vanco;method=TSSpredator
NZ_LR027876.1	ANNOgesic	TSS	1430920	1430920	.	+	.	Name=TSS:1430920_f;ID=NZ_LR027876.1_tss672;type=Primary;utr_length=Primary_23;associated_gene=E0E12_RS07340;libs=ctrl,vanco;method=TSSpredator
NZ_LR027876.1	ANNOgesic	TSS	1435704	1435704	.	-	.	Name=TSS:1435704_r;ID=NZ_LR027876.1_tss673;type=Primary;utr_length=Primary_86;associated_gene=E0E12_RS07365;libs=ctrl,vanco;method=TSSpredator
NZ_LR027876.1	ANNOgesic	TSS	1436442	1436442	.	-	.	Name=TSS:1436442_r;ID=NZ_LR027876.1_tss674;type=Primary,Antisense;utr_length=Primary_176,Antisense_NA;associated_gene=E0E12_RS07375,E0E12_RS07380;libs=ctrl,vanco;method=TSSpredator
NZ_LR027876.1	ANNOgesic	TSS	1436449	1436449	.	+	.	Name=TSS:1436449_f;ID=NZ_LR027876.1_tss675;type=Primary;utr_length=Primary_22;associated_gene=E0E12_RS07380;libs=ctrl,vanco;method=TSSpredator
NZ_LR027876.1	ANNOgesic	TSS	1444976	1444976	.	+	.	Name=TSS:1444976_f;ID=NZ_LR027876.1_tss676;type=Primary;utr_length=Primary_34;associated_gene=E0E12_RS07420;libs=ctrl,vanco;method=TSSpredator
NZ_LR027876.1	ANNOgesic	TSS	1447200	1447200	.	+	.	Name=TSS:1447200_f;ID=NZ_LR027876.1_tss677;type=Primary;utr_length=Primary_271;associated_gene=E0E12_RS07425;libs=ctrl,vanco;method=TSSpredator
NZ_LR027876.1	ANNOgesic	TSS	1450301	1450301	.	+	.	Name=TSS:1450301_f;ID=NZ_LR027876.1_tss678;type=Internal;utr_length=Internal_NA;associated_gene=E0E12_RS07435;libs=ctrl,vanco;method=TSSpredator
NZ_LR027876.1	ANNOgesic	TSS	1454360	1454360	.	+	.	Name=TSS:1454360_f;ID=NZ_LR027876.1_tss679;type=Primary,Internal;utr_length=Primary_97,Internal_NA;associated_gene=E0E12_RS07460,E0E12_RS07455;libs=ctrl,vanco;method=TSSpredator
NZ_LR027876.1	ANNOgesic	TSS	1456872	1456872	.	-	.	Name=TSS:1456872_r;ID=NZ_LR027876.1_tss680;type=Primary;utr_length=Primary_112;associated_gene=E0E12_RS07470;libs=ctrl,vanco;method=TSSpredator
NZ_LR027876.1	ANNOgesic	TSS	1457274	1457274	.	-	.	Name=TSS:1457274_r;ID=NZ_LR027876.1_tss681;type=Primary;utr_length=Primary_35;associated_gene=E0E12_RS07480;libs=ctrl,vanco;method=TSSpredator
NZ_LR027876.1	ANNOgesic	TSS	1457388	1457388	.	+	.	Name=TSS:1457388_f;ID=NZ_LR027876.1_tss682;type=Primary;utr_length=Primary_14;associated_gene=E0E12_RS07485;libs=ctrl,vanco;method=TSSpredator
NZ_LR027876.1	ANNOgesic	TSS	1460144	1460144	.	+	.	Name=TSS:1460144_f;ID=NZ_LR027876.1_tss683;type=Orphan;utr_length=Orphan_NA;associated_gene=orphan;libs=ctrl,vanco;method=TSSpredator
NZ_LR027876.1	ANNOgesic	TSS	1461880	1461880	.	-	.	Name=TSS:1461880_r;ID=NZ_LR027876.1_tss684;type=Primary;utr_length=Primary_37;associated_gene=E0E12_RS07505;libs=ctrl,vanco;method=TSSpredator
NZ_LR027876.1	ANNOgesic	TSS	1466008	1466008	.	-	.	Name=TSS:1466008_r;ID=NZ_LR027876.1_tss685;type=Primary;utr_length=Primary_27;associated_gene=E0E12_RS07525;libs=ctrl,vanco;method=TSSpredator
NZ_LR027876.1	ANNOgesic	TSS	1470675	1470675	.	-	.	Name=TSS:1470675_r;ID=NZ_LR027876.1_tss686;type=Primary;utr_length=Primary_34;associated_gene=E0E12_RS07535;libs=ctrl,vanco;method=TSSpredator
NZ_LR027876.1	ANNOgesic	TSS	1473247	1473247	.	-	.	Name=TSS:1473247_r;ID=NZ_LR027876.1_tss687;type=Internal;utr_length=Internal_NA;associated_gene=E0E12_RS07550;libs=ctrl,vanco;method=TSSpredator
NZ_LR027876.1	ANNOgesic	TSS	1478065	1478065	.	-	.	Name=TSS:1478065_r;ID=NZ_LR027876.1_tss688;type=Primary;utr_length=Primary_45;associated_gene=E0E12_RS07585;libs=ctrl,vanco;method=TSSpredator
NZ_LR027876.1	ANNOgesic	TSS	1478292	1478292	.	-	.	Name=TSS:1478292_r;ID=NZ_LR027876.1_tss689;type=Secondary;utr_length=Secondary_272;associated_gene=E0E12_RS07585;libs=ctrl;method=TSSpredator
NZ_LR027876.1	ANNOgesic	TSS	1479955	1479955	.	-	.	Name=TSS:1479955_r;ID=NZ_LR027876.1_tss690;type=Primary;utr_length=Primary_45;associated_gene=E0E12_RS07590;libs=ctrl,vanco;method=TSSpredator
NZ_LR027876.1	ANNOgesic	TSS	1480460	1480460	.	+	.	Name=TSS:1480460_f;ID=NZ_LR027876.1_tss691;type=Antisense;utr_length=Antisense_NA;associated_gene=E0E12_RS07600;libs=ctrl,vanco;method=TSSpredator
NZ_LR027876.1	ANNOgesic	TSS	1481813	1481813	.	-	.	Name=TSS:1481813_r;ID=NZ_LR027876.1_tss692;type=Primary;utr_length=Primary_24;associated_gene=E0E12_RS07610;libs=ctrl,vanco;method=TSSpredator
NZ_LR027876.1	ANNOgesic	TSS	1484550	1484550	.	-	.	Name=TSS:1484550_r;ID=NZ_LR027876.1_tss693;type=Primary;utr_length=Primary_186;associated_gene=E0E12_RS07625;libs=ctrl,vanco;method=TSSpredator
NZ_LR027876.1	ANNOgesic	TSS	1486923	1486923	.	-	.	Name=TSS:1486923_r;ID=NZ_LR027876.1_tss694;type=Primary;utr_length=Primary_63;associated_gene=E0E12_RS07645;libs=ctrl,vanco;method=TSSpredator
NZ_LR027876.1	ANNOgesic	TSS	1487045	1487045	.	+	.	Name=TSS:1487045_f;ID=NZ_LR027876.1_tss695;type=Primary;utr_length=Primary_60;associated_gene=E0E12_RS07650;libs=ctrl,vanco;method=TSSpredator
NZ_LR027876.1	ANNOgesic	TSS	1488313	1488313	.	+	.	Name=TSS:1488313_f;ID=NZ_LR027876.1_tss696;type=Primary;utr_length=Primary_37;associated_gene=E0E12_RS07660;libs=ctrl,vanco;method=TSSpredator
NZ_LR027876.1	ANNOgesic	TSS	1518904	1518904	.	-	.	Name=TSS:1518904_r;ID=NZ_LR027876.1_tss697;type=Internal;utr_length=Internal_NA;associated_gene=E0E12_RS07665;libs=ctrl,vanco;method=TSSpredator
NZ_LR027876.1	ANNOgesic	TSS	1519560	1519560	.	+	.	Name=TSS:1519560_f;ID=NZ_LR027876.1_tss698;type=Antisense;utr_length=Antisense_NA;associated_gene=E0E12_RS07665;libs=ctrl,vanco;method=TSSpredator
NZ_LR027876.1	ANNOgesic	TSS	1533960	1533960	.	-	.	Name=TSS:1533960_r;ID=NZ_LR027876.1_tss699;type=Primary;utr_length=Primary_114;associated_gene=E0E12_RS07710;libs=ctrl,vanco;method=TSSpredator
NZ_LR027876.1	ANNOgesic	TSS	1534439	1534439	.	-	.	Name=TSS:1534439_r;ID=NZ_LR027876.1_tss700;type=Primary;utr_length=Primary_5;associated_gene=E0E12_RS07715;libs=ctrl,vanco;method=TSSpredator
NZ_LR027876.1	ANNOgesic	TSS	1534923	1534923	.	-	.	Name=TSS:1534923_r;ID=NZ_LR027876.1_tss701;type=Primary,Internal;utr_length=Primary_82,Internal_NA;associated_gene=E0E12_RS07720,E0E12_RS07725;libs=ctrl,vanco;method=TSSpredator
NZ_LR027876.1	ANNOgesic	TSS	1535246	1535246	.	-	.	Name=TSS:1535246_r;ID=NZ_LR027876.1_tss702;type=Internal;utr_length=Internal_NA;associated_gene=E0E12_RS07725;libs=ctrl,vanco;method=TSSpredator
NZ_LR027876.1	ANNOgesic	TSS	1535776	1535776	.	-	.	Name=TSS:1535776_r;ID=NZ_LR027876.1_tss703;type=Primary;utr_length=Primary_15;associated_gene=E0E12_RS07730;libs=ctrl,vanco;method=TSSpredator
NZ_LR027876.1	ANNOgesic	TSS	1536163	1536163	.	+	.	Name=TSS:1536163_f;ID=NZ_LR027876.1_tss704;type=Primary;utr_length=Primary_87;associated_gene=E0E12_RS07745;libs=ctrl,vanco;method=TSSpredator
NZ_LR027876.1	ANNOgesic	TSS	1536271	1536271	.	+	.	Name=TSS:1536271_f;ID=NZ_LR027876.1_tss705;type=Internal;utr_length=Internal_NA;associated_gene=E0E12_RS07745;libs=ctrl,vanco;method=TSSpredator
NZ_LR027876.1	ANNOgesic	TSS	1536851	1536851	.	+	.	Name=TSS:1536851_f;ID=NZ_LR027876.1_tss706;type=Primary,Internal;utr_length=Primary_73,Internal_NA;associated_gene=E0E12_RS07750,E0E12_RS07745;libs=ctrl,vanco;method=TSSpredator
NZ_LR027876.1	ANNOgesic	TSS	1541383	1541383	.	-	.	Name=TSS:1541383_r;ID=NZ_LR027876.1_tss707;type=Primary;utr_length=Primary_29;associated_gene=E0E12_RS07765;libs=ctrl,vanco;method=TSSpredator
NZ_LR027876.1	ANNOgesic	TSS	1543010	1543010	.	-	.	Name=TSS:1543010_r;ID=NZ_LR027876.1_tss708;type=Primary;utr_length=Primary_36;associated_gene=E0E12_RS07770;libs=ctrl,vanco;method=TSSpredator
NZ_LR027876.1	ANNOgesic	TSS	1545101	1545101	.	-	.	Name=TSS:1545101_r;ID=NZ_LR027876.1_tss709;type=Internal;utr_length=Internal_NA;associated_gene=E0E12_RS07775;libs=ctrl,vanco;method=TSSpredator
NZ_LR027876.1	ANNOgesic	TSS	1551028	1551028	.	-	.	Name=TSS:1551028_r;ID=NZ_LR027876.1_tss710;type=Primary,Internal;utr_length=Primary_133,Internal_NA;associated_gene=E0E12_RS07800,E0E12_RS07805;libs=ctrl,vanco;method=TSSpredator
NZ_LR027876.1	ANNOgesic	TSS	1551267	1551267	.	-	.	Name=TSS:1551267_r;ID=NZ_LR027876.1_tss711;type=Internal;utr_length=Internal_NA;associated_gene=E0E12_RS07805;libs=ctrl,vanco;method=TSSpredator
NZ_LR027876.1	ANNOgesic	TSS	1554257	1554257	.	+	.	Name=TSS:1554257_f;ID=NZ_LR027876.1_tss712;type=Antisense;utr_length=Antisense_NA;associated_gene=E0E12_RS07820;libs=ctrl,vanco;method=TSSpredator
NZ_LR027876.1	ANNOgesic	TSS	1556991	1556991	.	-	.	Name=TSS:1556991_r;ID=NZ_LR027876.1_tss713;type=Primary;utr_length=Primary_43;associated_gene=E0E12_RS07830;libs=ctrl,vanco;method=TSSpredator
NZ_LR027876.1	ANNOgesic	TSS	1557006	1557006	.	-	.	Name=TSS:1557006_r;ID=NZ_LR027876.1_tss714;type=Secondary;utr_length=Secondary_58;associated_gene=E0E12_RS07830;libs=ctrl,vanco;method=TSSpredator
NZ_LR027876.1	ANNOgesic	TSS	1558233	1558233	.	-	.	Name=TSS:1558233_r;ID=NZ_LR027876.1_tss715;type=Primary;utr_length=Primary_41;associated_gene=E0E12_RS07840;libs=ctrl,vanco;method=TSSpredator
NZ_LR027876.1	ANNOgesic	TSS	1560567	1560567	.	-	.	Name=TSS:1560567_r;ID=NZ_LR027876.1_tss716;type=Primary;utr_length=Primary_22;associated_gene=E0E12_RS07855;libs=ctrl,vanco;method=TSSpredator
NZ_LR027876.1	ANNOgesic	TSS	1560576	1560576	.	-	.	Name=TSS:1560576_r;ID=NZ_LR027876.1_tss717;type=Secondary;utr_length=Secondary_31;associated_gene=E0E12_RS07855;libs=ctrl,vanco;method=TSSpredator
NZ_LR027876.1	ANNOgesic	TSS	1561296	1561296	.	-	.	Name=TSS:1561296_r;ID=NZ_LR027876.1_tss718;type=Primary;utr_length=Primary_48;associated_gene=E0E12_RS07865;libs=ctrl,vanco;method=TSSpredator
NZ_LR027876.1	ANNOgesic	TSS	1563771	1563771	.	-	.	Name=TSS:1563771_r;ID=NZ_LR027876.1_tss719;type=Primary;utr_length=Primary_27;associated_gene=E0E12_RS07875;libs=ctrl,vanco;method=TSSpredator
NZ_LR027876.1	ANNOgesic	TSS	1565167	1565167	.	-	.	Name=TSS:1565167_r;ID=NZ_LR027876.1_tss720;type=Primary;utr_length=Primary_26;associated_gene=E0E12_RS07880;libs=ctrl,vanco;method=TSSpredator
NZ_LR027876.1	ANNOgesic	TSS	1565411	1565411	.	-	.	Name=TSS:1565411_r;ID=NZ_LR027876.1_tss721;type=Secondary,Internal;utr_length=Secondary_270,Internal_NA;associated_gene=E0E12_RS07880,E0E12_RS07885;libs=ctrl,vanco;method=TSSpredator
NZ_LR027876.1	ANNOgesic	TSS	1565423	1565423	.	-	.	Name=TSS:1565423_r;ID=NZ_LR027876.1_tss722;type=Secondary,Internal;utr_length=Secondary_282,Internal_NA;associated_gene=E0E12_RS07880,E0E12_RS07885;libs=ctrl,vanco;method=TSSpredator
NZ_LR027876.1	ANNOgesic	TSS	1566540	1566540	.	-	.	Name=TSS:1566540_r;ID=NZ_LR027876.1_tss723;type=Primary,Antisense;utr_length=Primary_28,Antisense_NA;associated_gene=E0E12_RS07900,E0E12_RS07905;libs=ctrl,vanco;method=TSSpredator
NZ_LR027876.1	ANNOgesic	TSS	1566564	1566564	.	+	.	Name=TSS:1566564_f;ID=NZ_LR027876.1_tss724;type=Primary,Antisense;utr_length=Primary_25,Antisense_NA;associated_gene=E0E12_RS07905,E0E12_RS07900;libs=ctrl,vanco;method=TSSpredator
NZ_LR027876.1	ANNOgesic	TSS	1568678	1568678	.	-	.	Name=TSS:1568678_r;ID=NZ_LR027876.1_tss725;type=Primary;utr_length=Primary_20;associated_gene=E0E12_RS07910;libs=ctrl,vanco;method=TSSpredator
NZ_LR027876.1	ANNOgesic	TSS	1570630	1570630	.	-	.	Name=TSS:1570630_r;ID=NZ_LR027876.1_tss726;type=Primary;utr_length=Primary_110;associated_gene=E0E12_RS07920;libs=ctrl,vanco;method=TSSpredator
NZ_LR027876.1	ANNOgesic	TSS	1571977	1571977	.	-	.	Name=TSS:1571977_r;ID=NZ_LR027876.1_tss727;type=Internal;utr_length=Internal_NA;associated_gene=E0E12_RS07925;libs=ctrl,vanco;method=TSSpredator
NZ_LR027876.1	ANNOgesic	TSS	1572094	1572094	.	-	.	Name=TSS:1572094_r;ID=NZ_LR027876.1_tss728;type=Primary,Internal;utr_length=Primary_42,Internal_NA;associated_gene=E0E12_RS07925,E0E12_RS07930;libs=ctrl,vanco;method=TSSpredator
NZ_LR027876.1	ANNOgesic	TSS	1572872	1572872	.	+	.	Name=TSS:1572872_f;ID=NZ_LR027876.1_tss729;type=Primary,Antisense;utr_length=Primary_231,Antisense_NA;associated_gene=E0E12_RS07935,E0E12_RS07930;libs=ctrl,vanco;method=TSSpredator
NZ_LR027876.1	ANNOgesic	TSS	1573062	1573062	.	+	.	Name=TSS:1573062_f;ID=NZ_LR027876.1_tss730;type=Secondary,Antisense;utr_length=Secondary_41,Antisense_NA;associated_gene=E0E12_RS07935,E0E12_RS07930;libs=ctrl,vanco;method=TSSpredator
NZ_LR027876.1	ANNOgesic	TSS	1573063	1573063	.	-	.	Name=TSS:1573063_r;ID=NZ_LR027876.1_tss731;type=Primary,Antisense;utr_length=Primary_68,Antisense_NA;associated_gene=E0E12_RS07930,E0E12_RS07935;libs=ctrl,vanco;method=TSSpredator
NZ_LR027876.1	ANNOgesic	TSS	1574554	1574554	.	-	.	Name=TSS:1574554_r;ID=NZ_LR027876.1_tss732;type=Primary;utr_length=Primary_154;associated_gene=E0E12_RS07945;libs=ctrl,vanco;method=TSSpredator
NZ_LR027876.1	ANNOgesic	TSS	1576080	1576080	.	+	.	Name=TSS:1576080_f;ID=NZ_LR027876.1_tss733;type=Antisense;utr_length=Antisense_NA;associated_gene=E0E12_RS07960;libs=ctrl,vanco;method=TSSpredator
NZ_LR027876.1	ANNOgesic	TSS	1580848	1580848	.	-	.	Name=TSS:1580848_r;ID=NZ_LR027876.1_tss734;type=Primary;utr_length=Primary_33;associated_gene=E0E12_RS07975;libs=ctrl,vanco;method=TSSpredator
NZ_LR027876.1	ANNOgesic	TSS	1583551	1583551	.	-	.	Name=TSS:1583551_r;ID=NZ_LR027876.1_tss735;type=Primary;utr_length=Primary_34;associated_gene=E0E12_RS07985;libs=ctrl,vanco;method=TSSpredator
NZ_LR027876.1	ANNOgesic	TSS	1585708	1585708	.	+	.	Name=TSS:1585708_f;ID=NZ_LR027876.1_tss736;type=Primary,Antisense;utr_length=Primary_30,Antisense_NA;associated_gene=E0E12_RS08005,E0E12_RS08000;libs=ctrl,vanco;method=TSSpredator
NZ_LR027876.1	ANNOgesic	TSS	1588404	1588404	.	+	.	Name=TSS:1588404_f;ID=NZ_LR027876.1_tss737;type=Primary,Antisense;utr_length=Primary_32,Antisense_NA;associated_gene=E0E12_RS08025,E0E12_RS08020;libs=ctrl,vanco;method=TSSpredator
NZ_LR027876.1	ANNOgesic	TSS	1588406	1588406	.	-	.	Name=TSS:1588406_r;ID=NZ_LR027876.1_tss738;type=Primary,Antisense;utr_length=Primary_52,Antisense_NA;associated_gene=E0E12_RS08020,E0E12_RS08025;libs=ctrl,vanco;method=TSSpredator
NZ_LR027876.1	ANNOgesic	TSS	1590662	1590662	.	-	.	Name=TSS:1590662_r;ID=NZ_LR027876.1_tss739;type=Primary,Antisense;utr_length=Primary_83,Antisense_NA;associated_gene=E0E12_RS08035,E0E12_RS08040;libs=ctrl,vanco;method=TSSpredator
NZ_LR027876.1	ANNOgesic	TSS	1592580	1592580	.	-	.	Name=TSS:1592580_r;ID=NZ_LR027876.1_tss740;type=Primary;utr_length=Primary_19;associated_gene=E0E12_RS08045;libs=ctrl,vanco;method=TSSpredator
NZ_LR027876.1	ANNOgesic	TSS	1592840	1592840	.	+	.	Name=TSS:1592840_f;ID=NZ_LR027876.1_tss741;type=Primary;utr_length=Primary_34;associated_gene=E0E12_RS08050;libs=ctrl,vanco;method=TSSpredator
NZ_LR027876.1	ANNOgesic	TSS	1598273	1598273	.	-	.	Name=TSS:1598273_r;ID=NZ_LR027876.1_tss742;type=Primary,Internal;utr_length=Primary_52,Internal_NA;associated_gene=E0E12_RS08065,E0E12_RS08070;libs=ctrl,vanco;method=TSSpredator
NZ_LR027876.1	ANNOgesic	TSS	1598813	1598813	.	-	.	Name=TSS:1598813_r;ID=NZ_LR027876.1_tss743;type=Primary;utr_length=Primary_27;associated_gene=E0E12_RS08075;libs=ctrl,vanco;method=TSSpredator
NZ_LR027876.1	ANNOgesic	TSS	1601747	1601747	.	-	.	Name=TSS:1601747_r;ID=NZ_LR027876.1_tss744;type=Primary;utr_length=Primary_135;associated_gene=E0E12_RS08085;libs=ctrl,vanco;method=TSSpredator
NZ_LR027876.1	ANNOgesic	TSS	1603645	1603645	.	-	.	Name=TSS:1603645_r;ID=NZ_LR027876.1_tss745;type=Primary;utr_length=Primary_33;associated_gene=E0E12_RS08100;libs=ctrl,vanco;method=TSSpredator
NZ_LR027876.1	ANNOgesic	TSS	1615164	1615164	.	+	.	Name=TSS:1615164_f;ID=NZ_LR027876.1_tss746;type=Antisense;utr_length=Antisense_NA;associated_gene=E0E12_RS08160;libs=ctrl,vanco;method=TSSpredator
NZ_LR027876.1	ANNOgesic	TSS	1616506	1616506	.	-	.	Name=TSS:1616506_r;ID=NZ_LR027876.1_tss747;type=Primary;utr_length=Primary_33;associated_gene=E0E12_RS08165;libs=ctrl,vanco;method=TSSpredator
NZ_LR027876.1	ANNOgesic	TSS	1618635	1618635	.	-	.	Name=TSS:1618635_r;ID=NZ_LR027876.1_tss748;type=Primary,Antisense;utr_length=Primary_44,Antisense_NA;associated_gene=E0E12_RS08175,E0E12_RS08180;libs=ctrl,vanco;method=TSSpredator
NZ_LR027876.1	ANNOgesic	TSS	1618650	1618650	.	+	.	Name=TSS:1618650_f;ID=NZ_LR027876.1_tss749;type=Primary,Antisense;utr_length=Primary_46,Antisense_NA;associated_gene=E0E12_RS08180,E0E12_RS08175;libs=ctrl,vanco;method=TSSpredator
NZ_LR027876.1	ANNOgesic	TSS	1620524	1620524	.	-	.	Name=TSS:1620524_r;ID=NZ_LR027876.1_tss750;type=Primary,Antisense;utr_length=Primary_121,Antisense_NA;associated_gene=E0E12_RS08190,E0E12_RS08195;libs=ctrl,vanco;method=TSSpredator
NZ_LR027876.1	ANNOgesic	TSS	1620536	1620536	.	+	.	Name=TSS:1620536_f;ID=NZ_LR027876.1_tss751;type=Primary;utr_length=Primary_25;associated_gene=E0E12_RS08195;libs=ctrl,vanco;method=TSSpredator
NZ_LR027876.1	ANNOgesic	TSS	1621053	1621053	.	+	.	Name=TSS:1621053_f;ID=NZ_LR027876.1_tss752;type=Orphan;utr_length=Orphan_NA;associated_gene=orphan;libs=ctrl,vanco;method=TSSpredator
NZ_LR027876.1	ANNOgesic	TSS	1625482	1625482	.	-	.	Name=TSS:1625482_r;ID=NZ_LR027876.1_tss753;type=Primary,Internal;utr_length=Primary_248,Internal_NA;associated_gene=E0E12_RS08210,E0E12_RS08215;libs=ctrl,vanco;method=TSSpredator
NZ_LR027876.1	ANNOgesic	TSS	1625982	1625982	.	-	.	Name=TSS:1625982_r;ID=NZ_LR027876.1_tss754;type=Primary,Internal;utr_length=Primary_65,Internal_NA;associated_gene=E0E12_RS08215,E0E12_RS08220;libs=ctrl,vanco;method=TSSpredator
NZ_LR027876.1	ANNOgesic	TSS	1632236	1632236	.	-	.	Name=TSS:1632236_r;ID=NZ_LR027876.1_tss755;type=Internal;utr_length=Internal_NA;associated_gene=E0E12_RS08275;libs=ctrl,vanco;method=TSSpredator
NZ_LR027876.1	ANNOgesic	TSS	1632549	1632549	.	-	.	Name=TSS:1632549_r;ID=NZ_LR027876.1_tss756;type=Internal;utr_length=Internal_NA;associated_gene=E0E12_RS08275;libs=ctrl,vanco;method=TSSpredator
NZ_LR027876.1	ANNOgesic	TSS	1634188	1634188	.	-	.	Name=TSS:1634188_r;ID=NZ_LR027876.1_tss757;type=Primary;utr_length=Primary_32;associated_gene=E0E12_RS08285;libs=ctrl,vanco;method=TSSpredator
NZ_LR027876.1	ANNOgesic	TSS	1637091	1637091	.	-	.	Name=TSS:1637091_r;ID=NZ_LR027876.1_tss758;type=Primary;utr_length=Primary_27;associated_gene=E0E12_RS08295;libs=ctrl,vanco;method=TSSpredator
NZ_LR027876.1	ANNOgesic	TSS	1637165	1637165	.	-	.	Name=TSS:1637165_r;ID=NZ_LR027876.1_tss759;type=Secondary;utr_length=Secondary_101;associated_gene=E0E12_RS08295;libs=ctrl,vanco;method=TSSpredator
NZ_LR027876.1	ANNOgesic	TSS	1639423	1639423	.	-	.	Name=TSS:1639423_r;ID=NZ_LR027876.1_tss760;type=Internal;utr_length=Internal_NA;associated_gene=E0E12_RS08310;libs=ctrl,vanco;method=TSSpredator
NZ_LR027876.1	ANNOgesic	TSS	1641823	1641823	.	-	.	Name=TSS:1641823_r;ID=NZ_LR027876.1_tss761;type=Primary;utr_length=Primary_24;associated_gene=E0E12_RS08320;libs=ctrl,vanco;method=TSSpredator
NZ_LR027876.1	ANNOgesic	TSS	1644977	1644977	.	-	.	Name=TSS:1644977_r;ID=NZ_LR027876.1_tss762;type=Primary;utr_length=Primary_47;associated_gene=E0E12_RS08335;libs=ctrl,vanco;method=TSSpredator
NZ_LR027876.1	ANNOgesic	TSS	1645088	1645088	.	-	.	Name=TSS:1645088_r;ID=NZ_LR027876.1_tss763;type=Secondary;utr_length=Secondary_158;associated_gene=E0E12_RS08335;libs=ctrl,vanco;method=TSSpredator
NZ_LR027876.1	ANNOgesic	TSS	1646978	1646978	.	-	.	Name=TSS:1646978_r;ID=NZ_LR027876.1_tss764;type=Primary;utr_length=Primary_25;associated_gene=E0E12_RS08340;libs=ctrl,vanco;method=TSSpredator
NZ_LR027876.1	ANNOgesic	TSS	1648576	1648576	.	+	.	Name=TSS:1648576_f;ID=NZ_LR027876.1_tss765;type=Primary;utr_length=Primary_225;associated_gene=E0E12_RS08355;libs=ctrl,vanco;method=TSSpredator
NZ_LR027876.1	ANNOgesic	TSS	1656943	1656943	.	-	.	Name=TSS:1656943_r;ID=NZ_LR027876.1_tss766;type=Primary;utr_length=Primary_41;associated_gene=E0E12_RS08400;libs=ctrl,vanco;method=TSSpredator
NZ_LR027876.1	ANNOgesic	TSS	1657385	1657385	.	-	.	Name=TSS:1657385_r;ID=NZ_LR027876.1_tss767;type=Primary;utr_length=Primary_63;associated_gene=E0E12_RS08405;libs=ctrl,vanco;method=TSSpredator
NZ_LR027876.1	ANNOgesic	TSS	1659230	1659230	.	-	.	Name=TSS:1659230_r;ID=NZ_LR027876.1_tss768;type=Primary,Internal;utr_length=Primary_269,Internal_NA;associated_gene=E0E12_RS08410,E0E12_RS08415;libs=ctrl,vanco;method=TSSpredator
NZ_LR027876.1	ANNOgesic	TSS	1661443	1661443	.	+	.	Name=TSS:1661443_f;ID=NZ_LR027876.1_tss769;type=Antisense;utr_length=Antisense_NA;associated_gene=E0E12_RS08425;libs=ctrl,vanco;method=TSSpredator
NZ_LR027876.1	ANNOgesic	TSS	1661829	1661829	.	-	.	Name=TSS:1661829_r;ID=NZ_LR027876.1_tss770;type=Primary;utr_length=Primary_26;associated_gene=E0E12_RS08425;libs=ctrl,vanco;method=TSSpredator
NZ_LR027876.1	ANNOgesic	TSS	1665512	1665512	.	-	.	Name=TSS:1665512_r;ID=NZ_LR027876.1_tss771;type=Primary;utr_length=Primary_37;associated_gene=E0E12_RS08440;libs=ctrl,vanco;method=TSSpredator
NZ_LR027876.1	ANNOgesic	TSS	1669134	1669134	.	-	.	Name=TSS:1669134_r;ID=NZ_LR027876.1_tss772;type=Secondary;utr_length=Secondary_48;associated_gene=E0E12_RS08455;libs=ctrl,vanco;method=TSSpredator
NZ_LR027876.1	ANNOgesic	TSS	1669250	1669250	.	+	.	Name=TSS:1669250_f;ID=NZ_LR027876.1_tss773;type=Secondary;utr_length=Secondary_182;associated_gene=E0E12_RS08460;libs=ctrl,vanco;method=TSSpredator
NZ_LR027876.1	ANNOgesic	TSS	1669253	1669253	.	-	.	Name=TSS:1669253_r;ID=NZ_LR027876.1_tss774;type=Primary;utr_length=Primary_167;associated_gene=E0E12_RS08455;libs=ctrl,vanco;method=TSSpredator
NZ_LR027876.1	ANNOgesic	TSS	1669377	1669377	.	+	.	Name=TSS:1669377_f;ID=NZ_LR027876.1_tss775;type=Primary;utr_length=Primary_55;associated_gene=E0E12_RS08460;libs=ctrl,vanco;method=TSSpredator
NZ_LR027876.1	ANNOgesic	TSS	1670732	1670732	.	-	.	Name=TSS:1670732_r;ID=NZ_LR027876.1_tss776;type=Primary;utr_length=Primary_30;associated_gene=E0E12_RS08465;libs=vanco;method=TSSpredator
NZ_LR027876.1	ANNOgesic	TSS	1673469	1673469	.	-	.	Name=TSS:1673469_r;ID=NZ_LR027876.1_tss777;type=Primary;utr_length=Primary_43;associated_gene=E0E12_RS08475;libs=ctrl,vanco;method=TSSpredator
NZ_LR027876.1	ANNOgesic	TSS	1674087	1674087	.	+	.	Name=TSS:1674087_f;ID=NZ_LR027876.1_tss778;type=Antisense;utr_length=Antisense_NA;associated_gene=E0E12_RS08480;libs=ctrl,vanco;method=TSSpredator
NZ_LR027876.1	ANNOgesic	TSS	1675995	1675995	.	-	.	Name=TSS:1675995_r;ID=NZ_LR027876.1_tss779;type=Primary,Internal;utr_length=Primary_94,Internal_NA;associated_gene=E0E12_RS08495,E0E12_RS08500;libs=ctrl,vanco;method=TSSpredator
NZ_LR027876.1	ANNOgesic	TSS	1679943	1679943	.	-	.	Name=TSS:1679943_r;ID=NZ_LR027876.1_tss780;type=Primary;utr_length=Primary_32;associated_gene=E0E12_RS08525;libs=ctrl,vanco;method=TSSpredator
NZ_LR027876.1	ANNOgesic	TSS	1680197	1680197	.	+	.	Name=TSS:1680197_f;ID=NZ_LR027876.1_tss781;type=Primary;utr_length=Primary_28;associated_gene=E0E12_RS08530;libs=ctrl,vanco;method=TSSpredator
NZ_LR027876.1	ANNOgesic	TSS	1683145	1683145	.	-	.	Name=TSS:1683145_r;ID=NZ_LR027876.1_tss782;type=Primary;utr_length=Primary_63;associated_gene=E0E12_RS08540;libs=ctrl,vanco;method=TSSpredator
NZ_LR027876.1	ANNOgesic	TSS	1688967	1688967	.	-	.	Name=TSS:1688967_r;ID=NZ_LR027876.1_tss783;type=Primary;utr_length=Primary_42;associated_gene=E0E12_RS08570;libs=ctrl,vanco;method=TSSpredator
NZ_LR027876.1	ANNOgesic	TSS	1692838	1692838	.	-	.	Name=TSS:1692838_r;ID=NZ_LR027876.1_tss784;type=Primary,Internal;utr_length=Primary_257,Internal_NA;associated_gene=E0E12_RS08590,E0E12_RS08595;libs=ctrl,vanco;method=TSSpredator
NZ_LR027876.1	ANNOgesic	TSS	1693387	1693387	.	-	.	Name=TSS:1693387_r;ID=NZ_LR027876.1_tss785;type=Primary;utr_length=Primary_165;associated_gene=E0E12_RS08595;libs=ctrl,vanco;method=TSSpredator
NZ_LR027876.1	ANNOgesic	TSS	1694554	1694554	.	-	.	Name=TSS:1694554_r;ID=NZ_LR027876.1_tss786;type=Primary;utr_length=Primary_32;associated_gene=E0E12_RS08610;libs=ctrl,vanco;method=TSSpredator
NZ_LR027876.1	ANNOgesic	TSS	1703454	1703454	.	-	.	Name=TSS:1703454_r;ID=NZ_LR027876.1_tss787;type=Primary;utr_length=Primary_29;associated_gene=E0E12_RS08635;libs=ctrl,vanco;method=TSSpredator
NZ_LR027876.1	ANNOgesic	TSS	1703709	1703709	.	+	.	Name=TSS:1703709_f;ID=NZ_LR027876.1_tss788;type=Primary;utr_length=Primary_28;associated_gene=E0E12_RS08640;libs=ctrl,vanco;method=TSSpredator
NZ_LR027876.1	ANNOgesic	TSS	1705377	1705377	.	-	.	Name=TSS:1705377_r;ID=NZ_LR027876.1_tss789;type=Primary;utr_length=Primary_22;associated_gene=E0E12_RS08650;libs=ctrl,vanco;method=TSSpredator
NZ_LR027876.1	ANNOgesic	TSS	1705907	1705907	.	-	.	Name=TSS:1705907_r;ID=NZ_LR027876.1_tss790;type=Primary,Antisense;utr_length=Primary_30,Antisense_NA;associated_gene=E0E12_RS08655,E0E12_RS08660;libs=ctrl,vanco;method=TSSpredator
NZ_LR027876.1	ANNOgesic	TSS	1708199	1708199	.	-	.	Name=TSS:1708199_r;ID=NZ_LR027876.1_tss791;type=Primary,Internal;utr_length=Primary_29,Internal_NA;associated_gene=E0E12_RS08665,E0E12_RS08670;libs=ctrl,vanco;method=TSSpredator
NZ_LR027876.1	ANNOgesic	TSS	1708560	1708560	.	-	.	Name=TSS:1708560_r;ID=NZ_LR027876.1_tss792;type=Primary;utr_length=Primary_7;associated_gene=E0E12_RS08675;libs=ctrl,vanco;method=TSSpredator
NZ_LR027876.1	ANNOgesic	TSS	1713822	1713822	.	-	.	Name=TSS:1713822_r;ID=NZ_LR027876.1_tss793;type=Internal;utr_length=Internal_NA;associated_gene=E0E12_RS08700;libs=ctrl,vanco;method=TSSpredator
NZ_LR027876.1	ANNOgesic	TSS	1715794	1715794	.	-	.	Name=TSS:1715794_r;ID=NZ_LR027876.1_tss794;type=Secondary;utr_length=Secondary_133;associated_gene=E0E12_RS08700;libs=ctrl,vanco;method=TSSpredator
NZ_LR027876.1	ANNOgesic	TSS	1715839	1715839	.	+	.	Name=TSS:1715839_f;ID=NZ_LR027876.1_tss795;type=Orphan;utr_length=Orphan_NA;associated_gene=orphan;libs=ctrl,vanco;method=TSSpredator
NZ_LR027876.1	ANNOgesic	TSS	1715896	1715896	.	-	.	Name=TSS:1715896_r;ID=NZ_LR027876.1_tss796;type=Primary;utr_length=Primary_235;associated_gene=E0E12_RS08700;libs=ctrl,vanco;method=TSSpredator
NZ_LR027876.1	ANNOgesic	TSS	1718980	1718980	.	-	.	Name=TSS:1718980_r;ID=NZ_LR027876.1_tss797;type=Primary;utr_length=Primary_78;associated_gene=E0E12_RS08710;libs=ctrl,vanco;method=TSSpredator
NZ_LR027876.1	ANNOgesic	TSS	1721408	1721408	.	-	.	Name=TSS:1721408_r;ID=NZ_LR027876.1_tss798;type=Primary;utr_length=Primary_24;associated_gene=E0E12_RS08715;libs=ctrl,vanco;method=TSSpredator
NZ_LR027876.1	ANNOgesic	TSS	1721473	1721473	.	-	.	Name=TSS:1721473_r;ID=NZ_LR027876.1_tss799;type=Secondary;utr_length=Secondary_89;associated_gene=E0E12_RS08715;libs=ctrl,vanco;method=TSSpredator
NZ_LR027876.1	ANNOgesic	TSS	1722846	1722846	.	-	.	Name=TSS:1722846_r;ID=NZ_LR027876.1_tss800;type=Internal;utr_length=Internal_NA;associated_gene=E0E12_RS08725;libs=ctrl,vanco;method=TSSpredator
NZ_LR027876.1	ANNOgesic	TSS	1728981	1728981	.	-	.	Name=TSS:1728981_r;ID=NZ_LR027876.1_tss801;type=Primary;utr_length=Primary_157;associated_gene=E0E12_RS08765;libs=ctrl,vanco;method=TSSpredator
NZ_LR027876.1	ANNOgesic	TSS	1730399	1730399	.	-	.	Name=TSS:1730399_r;ID=NZ_LR027876.1_tss802;type=Primary;utr_length=Primary_36;associated_gene=E0E12_RS08775;libs=ctrl,vanco;method=TSSpredator
NZ_LR027876.1	ANNOgesic	TSS	1730713	1730713	.	-	.	Name=TSS:1730713_r;ID=NZ_LR027876.1_tss803;type=Primary;utr_length=Primary_31;associated_gene=E0E12_RS08780;libs=ctrl,vanco;method=TSSpredator
NZ_LR027876.1	ANNOgesic	TSS	1731356	1731356	.	+	.	Name=TSS:1731356_f;ID=NZ_LR027876.1_tss804;type=Primary;utr_length=Primary_33;associated_gene=E0E12_RS08790;libs=ctrl,vanco;method=TSSpredator
NZ_LR027876.1	ANNOgesic	TSS	1731501	1731501	.	+	.	Name=TSS:1731501_f;ID=NZ_LR027876.1_tss805;type=Internal;utr_length=Internal_NA;associated_gene=E0E12_RS08790;libs=ctrl,vanco;method=TSSpredator
NZ_LR027876.1	ANNOgesic	TSS	1732035	1732035	.	-	.	Name=TSS:1732035_r;ID=NZ_LR027876.1_tss806;type=Primary;utr_length=Primary_48;associated_gene=E0E12_RS08795;libs=ctrl,vanco;method=TSSpredator
NZ_LR027876.1	ANNOgesic	TSS	1740146	1740146	.	-	.	Name=TSS:1740146_r;ID=NZ_LR027876.1_tss807;type=Primary;utr_length=Primary_14;associated_gene=E0E12_RS08850;libs=ctrl,vanco;method=TSSpredator
NZ_LR027876.1	ANNOgesic	TSS	1743383	1743383	.	-	.	Name=TSS:1743383_r;ID=NZ_LR027876.1_tss808;type=Internal;utr_length=Internal_NA;associated_gene=E0E12_RS08865;libs=ctrl,vanco;method=TSSpredator
NZ_LR027876.1	ANNOgesic	TSS	1746650	1746650	.	+	.	Name=TSS:1746650_f;ID=NZ_LR027876.1_tss809;type=Antisense;utr_length=Antisense_NA;associated_gene=E0E12_RS08875;libs=ctrl,vanco;method=TSSpredator
NZ_LR027876.1	ANNOgesic	TSS	1746766	1746766	.	-	.	Name=TSS:1746766_r;ID=NZ_LR027876.1_tss810;type=Primary;utr_length=Primary_56;associated_gene=E0E12_RS08880;libs=ctrl,vanco;method=TSSpredator
NZ_LR027876.1	ANNOgesic	TSS	1752951	1752951	.	-	.	Name=TSS:1752951_r;ID=NZ_LR027876.1_tss811;type=Primary;utr_length=Primary_28;associated_gene=E0E12_RS08910;libs=ctrl,vanco;method=TSSpredator
NZ_LR027876.1	ANNOgesic	TSS	1753764	1753764	.	-	.	Name=TSS:1753764_r;ID=NZ_LR027876.1_tss812;type=Primary;utr_length=Primary_34;associated_gene=E0E12_RS08915;libs=ctrl,vanco;method=TSSpredator
NZ_LR027876.1	ANNOgesic	TSS	1756647	1756647	.	-	.	Name=TSS:1756647_r;ID=NZ_LR027876.1_tss813;type=Primary;utr_length=Primary_40;associated_gene=E0E12_RS08925;libs=ctrl,vanco;method=TSSpredator
NZ_LR027876.1	ANNOgesic	TSS	1759628	1759628	.	+	.	Name=TSS:1759628_f;ID=NZ_LR027876.1_tss814;type=Antisense;utr_length=Antisense_NA;associated_gene=E0E12_RS08960;libs=ctrl,vanco;method=TSSpredator
NZ_LR027876.1	ANNOgesic	TSS	1759794	1759794	.	-	.	Name=TSS:1759794_r;ID=NZ_LR027876.1_tss815;type=Primary;utr_length=Primary_167;associated_gene=E0E12_RS08960;libs=ctrl,vanco;method=TSSpredator
NZ_LR027876.1	ANNOgesic	TSS	1761399	1761399	.	-	.	Name=TSS:1761399_r;ID=NZ_LR027876.1_tss816;type=Primary;utr_length=Primary_50;associated_gene=E0E12_RS08965;libs=ctrl,vanco;method=TSSpredator
NZ_LR027876.1	ANNOgesic	TSS	1761682	1761682	.	-	.	Name=TSS:1761682_r;ID=NZ_LR027876.1_tss817;type=Orphan;utr_length=Orphan_NA;associated_gene=orphan;libs=ctrl,vanco;method=TSSpredator
NZ_LR027876.1	ANNOgesic	TSS	1766942	1766942	.	-	.	Name=TSS:1766942_r;ID=NZ_LR027876.1_tss818;type=Primary;utr_length=Primary_26;associated_gene=E0E12_RS08990;libs=ctrl,vanco;method=TSSpredator
NZ_LR027876.1	ANNOgesic	TSS	1768188	1768188	.	-	.	Name=TSS:1768188_r;ID=NZ_LR027876.1_tss819;type=Primary;utr_length=Primary_37;associated_gene=E0E12_RS08995;libs=ctrl,vanco;method=TSSpredator
NZ_LR027876.1	ANNOgesic	TSS	1768191	1768191	.	+	.	Name=TSS:1768191_f;ID=NZ_LR027876.1_tss820;type=Antisense;utr_length=Antisense_NA;associated_gene=E0E12_RS08995;libs=ctrl,vanco;method=TSSpredator
NZ_LR027876.1	ANNOgesic	TSS	1771267	1771267	.	-	.	Name=TSS:1771267_r;ID=NZ_LR027876.1_tss821;type=Internal;utr_length=Internal_NA;associated_gene=E0E12_RS09010;libs=ctrl,vanco;method=TSSpredator
NZ_LR027876.1	ANNOgesic	TSS	1771545	1771545	.	-	.	Name=TSS:1771545_r;ID=NZ_LR027876.1_tss822;type=Internal;utr_length=Internal_NA;associated_gene=E0E12_RS09010;libs=ctrl,vanco;method=TSSpredator
NZ_LR027876.1	ANNOgesic	TSS	1772556	1772556	.	-	.	Name=TSS:1772556_r;ID=NZ_LR027876.1_tss823;type=Primary;utr_length=Primary_78;associated_gene=E0E12_RS09010;libs=ctrl,vanco;method=TSSpredator
NZ_LR027876.1	ANNOgesic	TSS	1774556	1774556	.	-	.	Name=TSS:1774556_r;ID=NZ_LR027876.1_tss824;type=Primary;utr_length=Primary_297;associated_gene=E0E12_RS09015;libs=ctrl,vanco;method=TSSpredator
NZ_LR027876.1	ANNOgesic	TSS	1777149	1777149	.	-	.	Name=TSS:1777149_r;ID=NZ_LR027876.1_tss825;type=Primary;utr_length=Primary_26;associated_gene=E0E12_RS09025;libs=ctrl,vanco;method=TSSpredator
NZ_LR027876.1	ANNOgesic	TSS	1780275	1780275	.	+	.	Name=TSS:1780275_f;ID=NZ_LR027876.1_tss826;type=Primary;utr_length=Primary_24;associated_gene=E0E12_RS09045;libs=ctrl,vanco;method=TSSpredator
NZ_LR027876.1	ANNOgesic	TSS	1783778	1783778	.	-	.	Name=TSS:1783778_r;ID=NZ_LR027876.1_tss827;type=Orphan;utr_length=Orphan_NA;associated_gene=orphan;libs=ctrl,vanco;method=TSSpredator
NZ_LR027876.1	ANNOgesic	TSS	1789741	1789741	.	+	.	Name=TSS:1789741_f;ID=NZ_LR027876.1_tss828;type=Antisense;utr_length=Antisense_NA;associated_gene=E0E12_RS09075;libs=ctrl,vanco;method=TSSpredator
NZ_LR027876.1	ANNOgesic	TSS	1790639	1790639	.	-	.	Name=TSS:1790639_r;ID=NZ_LR027876.1_tss829;type=Orphan;utr_length=Orphan_NA;associated_gene=orphan;libs=ctrl,vanco;method=TSSpredator
NZ_LR027876.1	ANNOgesic	TSS	1795239	1795239	.	-	.	Name=TSS:1795239_r;ID=NZ_LR027876.1_tss830;type=Internal;utr_length=Internal_NA;associated_gene=E0E12_RS09095;libs=ctrl,vanco;method=TSSpredator
NZ_LR027876.1	ANNOgesic	TSS	1796422	1796422	.	-	.	Name=TSS:1796422_r;ID=NZ_LR027876.1_tss831;type=Primary;utr_length=Primary_28;associated_gene=E0E12_RS09095;libs=ctrl,vanco;method=TSSpredator
NZ_LR027876.1	ANNOgesic	TSS	1796583	1796583	.	+	.	Name=TSS:1796583_f;ID=NZ_LR027876.1_tss832;type=Primary;utr_length=Primary_16;associated_gene=E0E12_RS09100;libs=ctrl,vanco;method=TSSpredator
NZ_LR027876.1	ANNOgesic	TSS	1798032	1798032	.	-	.	Name=TSS:1798032_r;ID=NZ_LR027876.1_tss833;type=Primary;utr_length=Primary_26;associated_gene=E0E12_RS09105;libs=ctrl,vanco;method=TSSpredator
NZ_LR027876.1	ANNOgesic	TSS	1798053	1798053	.	-	.	Name=TSS:1798053_r;ID=NZ_LR027876.1_tss834;type=Secondary;utr_length=Secondary_47;associated_gene=E0E12_RS09105;libs=ctrl,vanco;method=TSSpredator
NZ_LR027876.1	ANNOgesic	TSS	1798154	1798154	.	+	.	Name=TSS:1798154_f;ID=NZ_LR027876.1_tss835;type=Primary;utr_length=Primary_27;associated_gene=E0E12_RS09110;libs=ctrl,vanco;method=TSSpredator
NZ_LR027876.1	ANNOgesic	TSS	1800683	1800683	.	-	.	Name=TSS:1800683_r;ID=NZ_LR027876.1_tss836;type=Primary;utr_length=Primary_13;associated_gene=E0E12_RS09120;libs=ctrl,vanco;method=TSSpredator
NZ_LR027876.1	ANNOgesic	TSS	1804498	1804498	.	-	.	Name=TSS:1804498_r;ID=NZ_LR027876.1_tss837;type=Primary;utr_length=Primary_87;associated_gene=E0E12_RS09140;libs=ctrl,vanco;method=TSSpredator
NZ_LR027876.1	ANNOgesic	TSS	1807733	1807733	.	-	.	Name=TSS:1807733_r;ID=NZ_LR027876.1_tss838;type=Primary;utr_length=Primary_39;associated_gene=E0E12_RS09155;libs=ctrl,vanco;method=TSSpredator
NZ_LR027876.1	ANNOgesic	TSS	1809773	1809773	.	-	.	Name=TSS:1809773_r;ID=NZ_LR027876.1_tss839;type=Primary;utr_length=Primary_22;associated_gene=E0E12_RS09165;libs=ctrl,vanco;method=TSSpredator
NZ_LR027876.1	ANNOgesic	TSS	1810415	1810415	.	+	.	Name=TSS:1810415_f;ID=NZ_LR027876.1_tss840;type=Primary;utr_length=Primary_181;associated_gene=E0E12_RS09180;libs=ctrl,vanco;method=TSSpredator
NZ_LR027876.1	ANNOgesic	TSS	1812209	1812209	.	+	.	Name=TSS:1812209_f;ID=NZ_LR027876.1_tss841;type=Primary,Antisense;utr_length=Primary_28,Antisense_NA;associated_gene=E0E12_RS09195,E0E12_RS09190;libs=ctrl,vanco;method=TSSpredator
NZ_LR027876.1	ANNOgesic	TSS	1812773	1812773	.	+	.	Name=TSS:1812773_f;ID=NZ_LR027876.1_tss842;type=Primary;utr_length=Primary_24;associated_gene=E0E12_RS09200;libs=ctrl,vanco;method=TSSpredator
NZ_LR027876.1	ANNOgesic	TSS	1812964	1812964	.	-	.	Name=TSS:1812964_r;ID=NZ_LR027876.1_tss843;type=Antisense;utr_length=Antisense_NA;associated_gene=E0E12_RS09200;libs=ctrl,vanco;method=TSSpredator
NZ_LR027876.1	ANNOgesic	TSS	1814174	1814174	.	-	.	Name=TSS:1814174_r;ID=NZ_LR027876.1_tss844;type=Antisense;utr_length=Antisense_NA;associated_gene=E0E12_RS09205;libs=ctrl,vanco;method=TSSpredator
NZ_LR027876.1	ANNOgesic	TSS	1816860	1816860	.	-	.	Name=TSS:1816860_r;ID=NZ_LR027876.1_tss845;type=Primary;utr_length=Primary_32;associated_gene=E0E12_RS09215;libs=ctrl,vanco;method=TSSpredator
NZ_LR027876.1	ANNOgesic	TSS	1819178	1819178	.	-	.	Name=TSS:1819178_r;ID=NZ_LR027876.1_tss846;type=Primary;utr_length=Primary_32;associated_gene=E0E12_RS09225;libs=ctrl,vanco;method=TSSpredator
NZ_LR027876.1	ANNOgesic	TSS	1819289	1819289	.	+	.	Name=TSS:1819289_f;ID=NZ_LR027876.1_tss847;type=Primary;utr_length=Primary_29;associated_gene=E0E12_RS09230;libs=ctrl,vanco;method=TSSpredator
NZ_LR027876.1	ANNOgesic	TSS	1822313	1822313	.	+	.	Name=TSS:1822313_f;ID=NZ_LR027876.1_tss848;type=Primary;utr_length=Primary_17;associated_gene=E0E12_RS09240;libs=ctrl,vanco;method=TSSpredator
NZ_LR027876.1	ANNOgesic	TSS	1828197	1828197	.	-	.	Name=TSS:1828197_r;ID=NZ_LR027876.1_tss849;type=Primary;utr_length=Primary_72;associated_gene=E0E12_RS09260;libs=ctrl,vanco;method=TSSpredator
NZ_LR027876.1	ANNOgesic	TSS	1830405	1830405	.	+	.	Name=TSS:1830405_f;ID=NZ_LR027876.1_tss850;type=Primary;utr_length=Primary_35;associated_gene=E0E12_RS09270;libs=ctrl,vanco;method=TSSpredator
NZ_LR027876.1	ANNOgesic	TSS	1833406	1833406	.	-	.	Name=TSS:1833406_r;ID=NZ_LR027876.1_tss851;type=Primary;utr_length=Primary_53;associated_gene=E0E12_RS09280;libs=ctrl,vanco;method=TSSpredator
NZ_LR027876.1	ANNOgesic	TSS	1838977	1838977	.	-	.	Name=TSS:1838977_r;ID=NZ_LR027876.1_tss852;type=Primary;utr_length=Primary_37;associated_gene=E0E12_RS09315;libs=ctrl,vanco;method=TSSpredator
NZ_LR027876.1	ANNOgesic	TSS	1843695	1843695	.	+	.	Name=TSS:1843695_f;ID=NZ_LR027876.1_tss853;type=Antisense;utr_length=Antisense_NA;associated_gene=E0E12_RS09325;libs=ctrl,vanco;method=TSSpredator
NZ_LR027876.1	ANNOgesic	TSS	1846137	1846137	.	-	.	Name=TSS:1846137_r;ID=NZ_LR027876.1_tss854;type=Primary;utr_length=Primary_48;associated_gene=E0E12_RS09340;libs=ctrl,vanco;method=TSSpredator
NZ_LR027876.1	ANNOgesic	TSS	1847247	1847247	.	-	.	Name=TSS:1847247_r;ID=NZ_LR027876.1_tss855;type=Primary,Antisense;utr_length=Primary_17,Antisense_NA;associated_gene=E0E12_RS09345,E0E12_RS09350;libs=ctrl,vanco;method=TSSpredator
NZ_LR027876.1	ANNOgesic	TSS	1847288	1847288	.	+	.	Name=TSS:1847288_f;ID=NZ_LR027876.1_tss856;type=Primary,Antisense;utr_length=Primary_29,Antisense_NA;associated_gene=E0E12_RS09350,E0E12_RS09345;libs=ctrl,vanco;method=TSSpredator
NZ_LR027876.1	ANNOgesic	TSS	1848422	1848422	.	+	.	Name=TSS:1848422_f;ID=NZ_LR027876.1_tss857;type=Antisense;utr_length=Antisense_NA;associated_gene=E0E12_RS09355;libs=ctrl,vanco;method=TSSpredator
NZ_LR027876.1	ANNOgesic	TSS	1854098	1854098	.	-	.	Name=TSS:1854098_r;ID=NZ_LR027876.1_tss858;type=Primary;utr_length=Primary_30;associated_gene=E0E12_RS09380;libs=ctrl,vanco;method=TSSpredator
NZ_LR027876.1	ANNOgesic	TSS	1855320	1855320	.	-	.	Name=TSS:1855320_r;ID=NZ_LR027876.1_tss859;type=Primary,Internal;utr_length=Primary_117,Internal_NA;associated_gene=E0E12_RS09390,E0E12_RS09395;libs=ctrl,vanco;method=TSSpredator
NZ_LR027876.1	ANNOgesic	TSS	1857648	1857648	.	-	.	Name=TSS:1857648_r;ID=NZ_LR027876.1_tss860;type=Primary;utr_length=Primary_75;associated_gene=E0E12_RS09400;libs=ctrl,vanco;method=TSSpredator
NZ_LR027876.1	ANNOgesic	TSS	1857768	1857768	.	-	.	Name=TSS:1857768_r;ID=NZ_LR027876.1_tss861;type=Secondary;utr_length=Secondary_195;associated_gene=E0E12_RS09400;libs=ctrl,vanco;method=TSSpredator
NZ_LR027876.1	ANNOgesic	TSS	1857856	1857856	.	-	.	Name=TSS:1857856_r;ID=NZ_LR027876.1_tss862;type=Secondary;utr_length=Secondary_283;associated_gene=E0E12_RS09400;libs=ctrl,vanco;method=TSSpredator
NZ_LR027876.1	ANNOgesic	TSS	1869226	1869226	.	-	.	Name=TSS:1869226_r;ID=NZ_LR027876.1_tss863;type=Primary;utr_length=Primary_225;associated_gene=E0E12_RS09420;libs=ctrl,vanco;method=TSSpredator
NZ_LR027876.1	ANNOgesic	TSS	1870505	1870505	.	-	.	Name=TSS:1870505_r;ID=NZ_LR027876.1_tss864;type=Primary,Antisense;utr_length=Primary_35,Antisense_NA;associated_gene=E0E12_RS09425,E0E12_RS09430;libs=ctrl,vanco;method=TSSpredator
NZ_LR027876.1	ANNOgesic	TSS	1870545	1870545	.	+	.	Name=TSS:1870545_f;ID=NZ_LR027876.1_tss865;type=Primary,Antisense;utr_length=Primary_35,Antisense_NA;associated_gene=E0E12_RS09430,E0E12_RS09425;libs=ctrl,vanco;method=TSSpredator
NZ_LR027876.1	ANNOgesic	TSS	1872876	1872876	.	-	.	Name=TSS:1872876_r;ID=NZ_LR027876.1_tss866;type=Primary;utr_length=Primary_262;associated_gene=E0E12_RS09440;libs=ctrl,vanco;method=TSSpredator
NZ_LR027876.1	ANNOgesic	TSS	1873843	1873843	.	+	.	Name=TSS:1873843_f;ID=NZ_LR027876.1_tss867;type=Primary;utr_length=Primary_194;associated_gene=E0E12_RS09450;libs=ctrl,vanco;method=TSSpredator
NZ_LR027876.1	ANNOgesic	TSS	1879054	1879054	.	-	.	Name=TSS:1879054_r;ID=NZ_LR027876.1_tss868;type=Internal;utr_length=Internal_NA;associated_gene=E0E12_RS09475;libs=ctrl,vanco;method=TSSpredator
NZ_LR027876.1	ANNOgesic	TSS	1879627	1879627	.	-	.	Name=TSS:1879627_r;ID=NZ_LR027876.1_tss869;type=Primary,Internal;utr_length=Primary_33,Internal_NA;associated_gene=E0E12_RS09475,E0E12_RS09480;libs=ctrl,vanco;method=TSSpredator
NZ_LR027876.1	ANNOgesic	TSS	1884611	1884611	.	-	.	Name=TSS:1884611_r;ID=NZ_LR027876.1_tss870;type=Orphan;utr_length=Orphan_NA;associated_gene=orphan;libs=ctrl,vanco;method=TSSpredator
NZ_LR027876.1	ANNOgesic	TSS	1885949	1885949	.	+	.	Name=TSS:1885949_f;ID=NZ_LR027876.1_tss871;type=Antisense;utr_length=Antisense_NA;associated_gene=E0E12_RS09515;libs=ctrl,vanco;method=TSSpredator
NZ_LR027876.1	ANNOgesic	TSS	1886465	1886465	.	+	.	Name=TSS:1886465_f;ID=NZ_LR027876.1_tss872;type=Orphan;utr_length=Orphan_NA;associated_gene=orphan;libs=ctrl,vanco;method=TSSpredator
NZ_LR027876.1	ANNOgesic	TSS	1886792	1886792	.	+	.	Name=TSS:1886792_f;ID=NZ_LR027876.1_tss873;type=Primary;utr_length=Primary_16;associated_gene=E0E12_RS09520;libs=ctrl,vanco;method=TSSpredator
NZ_LR027876.1	ANNOgesic	TSS	1888462	1888462	.	+	.	Name=TSS:1888462_f;ID=NZ_LR027876.1_tss874;type=Internal;utr_length=Internal_NA;associated_gene=E0E12_RS09530;libs=ctrl,vanco;method=TSSpredator
NZ_LR027876.1	ANNOgesic	TSS	1890025	1890025	.	-	.	Name=TSS:1890025_r;ID=NZ_LR027876.1_tss875;type=Primary;utr_length=Primary_49;associated_gene=E0E12_RS09535;libs=ctrl,vanco;method=TSSpredator
NZ_LR027876.1	ANNOgesic	TSS	1893650	1893650	.	-	.	Name=TSS:1893650_r;ID=NZ_LR027876.1_tss876;type=Primary;utr_length=Primary_100;associated_gene=E0E12_RS09560;libs=ctrl,vanco;method=TSSpredator
NZ_LR027876.1	ANNOgesic	TSS	1893785	1893785	.	+	.	Name=TSS:1893785_f;ID=NZ_LR027876.1_tss877;type=Primary;utr_length=Primary_25;associated_gene=E0E12_RS09565;libs=ctrl,vanco;method=TSSpredator
NZ_LR027876.1	ANNOgesic	TSS	1897565	1897565	.	-	.	Name=TSS:1897565_r;ID=NZ_LR027876.1_tss878;type=Orphan;utr_length=Orphan_NA;associated_gene=orphan;libs=ctrl,vanco;method=TSSpredator
NZ_LR027876.1	ANNOgesic	TSS	1899203	1899203	.	-	.	Name=TSS:1899203_r;ID=NZ_LR027876.1_tss879;type=Primary;utr_length=Primary_67;associated_gene=E0E12_RS09600;libs=ctrl,vanco;method=TSSpredator
NZ_LR027876.1	ANNOgesic	TSS	1902692	1902692	.	-	.	Name=TSS:1902692_r;ID=NZ_LR027876.1_tss880;type=Primary;utr_length=Primary_32;associated_gene=E0E12_RS09615;libs=ctrl,vanco;method=TSSpredator
NZ_LR027876.1	ANNOgesic	TSS	1903810	1903810	.	-	.	Name=TSS:1903810_r;ID=NZ_LR027876.1_tss881;type=Primary;utr_length=Primary_30;associated_gene=E0E12_RS09620;libs=ctrl,vanco;method=TSSpredator
NZ_LR027876.1	ANNOgesic	TSS	1905322	1905322	.	-	.	Name=TSS:1905322_r;ID=NZ_LR027876.1_tss882;type=Primary;utr_length=Primary_224;associated_gene=E0E12_RS09625;libs=ctrl,vanco;method=TSSpredator
NZ_LR027876.1	ANNOgesic	TSS	1905425	1905425	.	+	.	Name=TSS:1905425_f;ID=NZ_LR027876.1_tss883;type=Primary;utr_length=Primary_44;associated_gene=E0E12_RS09630;libs=ctrl,vanco;method=TSSpredator
NZ_LR027876.1	ANNOgesic	TSS	1906785	1906785	.	-	.	Name=TSS:1906785_r;ID=NZ_LR027876.1_tss884;type=Antisense;utr_length=Antisense_NA;associated_gene=E0E12_RS09630;libs=ctrl,vanco;method=TSSpredator
NZ_LR027876.1	ANNOgesic	TSS	1909321	1909321	.	+	.	Name=TSS:1909321_f;ID=NZ_LR027876.1_tss885;type=Primary,Antisense;utr_length=Primary_26,Antisense_NA;associated_gene=E0E12_RS09650,E0E12_RS09645;libs=ctrl,vanco;method=TSSpredator
NZ_LR027876.1	ANNOgesic	TSS	1909613	1909613	.	-	.	Name=TSS:1909613_r;ID=NZ_LR027876.1_tss886;type=Internal,Antisense;utr_length=Internal_NA,Antisense_NA;associated_gene=E0E12_RS09655,E0E12_RS09650;libs=ctrl,vanco;method=TSSpredator
NZ_LR027876.1	ANNOgesic	TSS	1912110	1912110	.	-	.	Name=TSS:1912110_r;ID=NZ_LR027876.1_tss887;type=Primary;utr_length=Primary_25;associated_gene=E0E12_RS09660;libs=ctrl,vanco;method=TSSpredator
NZ_LR027876.1	ANNOgesic	TSS	1912930	1912930	.	+	.	Name=TSS:1912930_f;ID=NZ_LR027876.1_tss888;type=Primary;utr_length=Primary_72;associated_gene=E0E12_RS09670;libs=ctrl,vanco;method=TSSpredator
NZ_LR027876.1	ANNOgesic	TSS	1918070	1918070	.	-	.	Name=TSS:1918070_r;ID=NZ_LR027876.1_tss889;type=Primary,Internal;utr_length=Primary_270,Internal_NA;associated_gene=E0E12_RS09705,E0E12_RS09710;libs=ctrl,vanco;method=TSSpredator
NZ_LR027876.1	ANNOgesic	TSS	1918245	1918245	.	-	.	Name=TSS:1918245_r;ID=NZ_LR027876.1_tss890;type=Primary;utr_length=Primary_51;associated_gene=E0E12_RS09710;libs=ctrl,vanco;method=TSSpredator
NZ_LR027876.1	ANNOgesic	TSS	1919094	1919094	.	+	.	Name=TSS:1919094_f;ID=NZ_LR027876.1_tss891;type=Primary;utr_length=Primary_50;associated_gene=E0E12_RS09730;libs=ctrl,vanco;method=TSSpredator
NZ_LR027876.1	ANNOgesic	TSS	1920776	1920776	.	-	.	Name=TSS:1920776_r;ID=NZ_LR027876.1_tss892;type=Orphan;utr_length=Orphan_NA;associated_gene=orphan;libs=ctrl,vanco;method=TSSpredator
NZ_LR027876.1	ANNOgesic	TSS	1923450	1923450	.	+	.	Name=TSS:1923450_f;ID=NZ_LR027876.1_tss893;type=Orphan;utr_length=Orphan_NA;associated_gene=orphan;libs=ctrl,vanco;method=TSSpredator
NZ_LR027876.1	ANNOgesic	TSS	1924276	1924276	.	-	.	Name=TSS:1924276_r;ID=NZ_LR027876.1_tss894;type=Orphan;utr_length=Orphan_NA;associated_gene=orphan;libs=ctrl,vanco;method=TSSpredator
NZ_LR027876.1	ANNOgesic	TSS	1925445	1925445	.	-	.	Name=TSS:1925445_r;ID=NZ_LR027876.1_tss895;type=Primary;utr_length=Primary_20;associated_gene=E0E12_RS09810;libs=ctrl,vanco;method=TSSpredator
NZ_LR027876.1	ANNOgesic	TSS	1925560	1925560	.	-	.	Name=TSS:1925560_r;ID=NZ_LR027876.1_tss896;type=Secondary;utr_length=Secondary_135;associated_gene=E0E12_RS09810;libs=ctrl,vanco;method=TSSpredator
NZ_LR027876.1	ANNOgesic	TSS	1926507	1926507	.	-	.	Name=TSS:1926507_r;ID=NZ_LR027876.1_tss897;type=Primary;utr_length=Primary_57;associated_gene=E0E12_RS09815;libs=ctrl,vanco;method=TSSpredator
NZ_LR027876.1	ANNOgesic	TSS	1929578	1929578	.	-	.	Name=TSS:1929578_r;ID=NZ_LR027876.1_tss898;type=Internal;utr_length=Internal_NA;associated_gene=E0E12_RS09835;libs=ctrl,vanco;method=TSSpredator
NZ_LR027876.1	ANNOgesic	TSS	1930342	1930342	.	+	.	Name=TSS:1930342_f;ID=NZ_LR027876.1_tss899;type=Primary,Antisense;utr_length=Primary_136,Antisense_NA;associated_gene=E0E12_RS09845,E0E12_RS09840;libs=ctrl,vanco;method=TSSpredator
NZ_LR027876.1	ANNOgesic	TSS	1930383	1930383	.	-	.	Name=TSS:1930383_r;ID=NZ_LR027876.1_tss900;type=Primary,Antisense;utr_length=Primary_68,Antisense_NA;associated_gene=E0E12_RS09840,E0E12_RS09845;libs=ctrl,vanco;method=TSSpredator
NZ_LR027876.1	ANNOgesic	TSS	1931975	1931975	.	+	.	Name=TSS:1931975_f;ID=NZ_LR027876.1_tss901;type=Antisense;utr_length=Antisense_NA;associated_gene=E0E12_RS09850;libs=ctrl,vanco;method=TSSpredator
NZ_LR027876.1	ANNOgesic	TSS	1933074	1933074	.	-	.	Name=TSS:1933074_r;ID=NZ_LR027876.1_tss902;type=Primary;utr_length=Primary_13;associated_gene=E0E12_RS09855;libs=ctrl,vanco;method=TSSpredator
NZ_LR027876.1	ANNOgesic	TSS	1933653	1933653	.	-	.	Name=TSS:1933653_r;ID=NZ_LR027876.1_tss903;type=Antisense;utr_length=Antisense_NA;associated_gene=E0E12_RS09860;libs=ctrl,vanco;method=TSSpredator
NZ_LR027876.1	ANNOgesic	TSS	1934800	1934800	.	+	.	Name=TSS:1934800_f;ID=NZ_LR027876.1_tss904;type=Secondary;utr_length=Secondary_57;associated_gene=E0E12_RS09875;libs=ctrl,vanco;method=TSSpredator
NZ_LR027876.1	ANNOgesic	TSS	1934830	1934830	.	+	.	Name=TSS:1934830_f;ID=NZ_LR027876.1_tss905;type=Primary;utr_length=Primary_27;associated_gene=E0E12_RS09875;libs=ctrl,vanco;method=TSSpredator
NZ_LR027876.1	ANNOgesic	TSS	1935480	1935480	.	+	.	Name=TSS:1935480_f;ID=NZ_LR027876.1_tss906;type=Primary;utr_length=Primary_139;associated_gene=E0E12_RS09880;libs=ctrl,vanco;method=TSSpredator
NZ_LR027876.1	ANNOgesic	TSS	1935577	1935577	.	+	.	Name=TSS:1935577_f;ID=NZ_LR027876.1_tss907;type=Secondary;utr_length=Secondary_42;associated_gene=E0E12_RS09880;libs=ctrl,vanco;method=TSSpredator
NZ_LR027876.1	ANNOgesic	TSS	1941982	1941982	.	-	.	Name=TSS:1941982_r;ID=NZ_LR027876.1_tss908;type=Primary;utr_length=Primary_220;associated_gene=E0E12_RS09895;libs=ctrl,vanco;method=TSSpredator
NZ_LR027876.1	ANNOgesic	TSS	1944099	1944099	.	-	.	Name=TSS:1944099_r;ID=NZ_LR027876.1_tss909;type=Primary;utr_length=Primary_28;associated_gene=E0E12_RS09915;libs=ctrl,vanco;method=TSSpredator
NZ_LR027876.1	ANNOgesic	TSS	1944790	1944790	.	-	.	Name=TSS:1944790_r;ID=NZ_LR027876.1_tss910;type=Primary;utr_length=Primary_76;associated_gene=E0E12_RS09920;libs=ctrl,vanco;method=TSSpredator
NZ_LR027876.1	ANNOgesic	TSS	1944869	1944869	.	-	.	Name=TSS:1944869_r;ID=NZ_LR027876.1_tss911;type=Secondary;utr_length=Secondary_155;associated_gene=E0E12_RS09920;libs=ctrl,vanco;method=TSSpredator
NZ_LR027876.1	ANNOgesic	TSS	1944952	1944952	.	-	.	Name=TSS:1944952_r;ID=NZ_LR027876.1_tss912;type=Secondary;utr_length=Secondary_238;associated_gene=E0E12_RS09920;libs=ctrl,vanco;method=TSSpredator
NZ_LR027876.1	ANNOgesic	TSS	1944995	1944995	.	+	.	Name=TSS:1944995_f;ID=NZ_LR027876.1_tss913;type=Antisense;utr_length=Antisense_NA;associated_gene=E0E12_RS09925;libs=vanco;method=TSSpredator
NZ_LR027876.1	ANNOgesic	TSS	1944999	1944999	.	+	.	Name=TSS:1944999_f;ID=NZ_LR027876.1_tss914;type=Antisense;utr_length=Antisense_NA;associated_gene=E0E12_RS09925;libs=ctrl,vanco;method=TSSpredator
NZ_LR027876.1	ANNOgesic	TSS	1946855	1946855	.	-	.	Name=TSS:1946855_r;ID=NZ_LR027876.1_tss915;type=Primary;utr_length=Primary_28;associated_gene=E0E12_RS09930;libs=ctrl,vanco;method=TSSpredator
NZ_LR027876.1	ANNOgesic	TSS	1946922	1946922	.	+	.	Name=TSS:1946922_f;ID=NZ_LR027876.1_tss916;type=Primary,Antisense;utr_length=Primary_68,Antisense_NA;associated_gene=E0E12_RS09935,E0E12_RS09930;libs=ctrl,vanco;method=TSSpredator
NZ_LR027876.1	ANNOgesic	TSS	1951852	1951852	.	-	.	Name=TSS:1951852_r;ID=NZ_LR027876.1_tss917;type=Primary;utr_length=Primary_49;associated_gene=E0E12_RS09965;libs=ctrl,vanco;method=TSSpredator
NZ_LR027876.1	ANNOgesic	TSS	1952254	1952254	.	-	.	Name=TSS:1952254_r;ID=NZ_LR027876.1_tss918;type=Internal;utr_length=Internal_NA;associated_gene=E0E12_RS09970;libs=ctrl,vanco;method=TSSpredator
NZ_LR027876.1	ANNOgesic	TSS	1953589	1953589	.	-	.	Name=TSS:1953589_r;ID=NZ_LR027876.1_tss919;type=Primary;utr_length=Primary_25;associated_gene=E0E12_RS09975;libs=ctrl,vanco;method=TSSpredator
NZ_LR027876.1	ANNOgesic	TSS	1955910	1955910	.	-	.	Name=TSS:1955910_r;ID=NZ_LR027876.1_tss920;type=Primary;utr_length=Primary_23;associated_gene=E0E12_RS09985;libs=ctrl,vanco;method=TSSpredator
NZ_LR027876.1	ANNOgesic	TSS	1956278	1956278	.	+	.	Name=TSS:1956278_f;ID=NZ_LR027876.1_tss921;type=Antisense;utr_length=Antisense_NA;associated_gene=E0E12_RS09990;libs=ctrl,vanco;method=TSSpredator
NZ_LR027876.1	ANNOgesic	TSS	1957229	1957229	.	-	.	Name=TSS:1957229_r;ID=NZ_LR027876.1_tss922;type=Primary;utr_length=Primary_23;associated_gene=E0E12_RS09990;libs=ctrl,vanco;method=TSSpredator
NZ_LR027876.1	ANNOgesic	TSS	1959234	1959234	.	-	.	Name=TSS:1959234_r;ID=NZ_LR027876.1_tss923;type=Internal,Antisense;utr_length=Internal_NA,Antisense_NA;associated_gene=E0E12_RS10010,E0E12_RS10005;libs=ctrl,vanco;method=TSSpredator
NZ_LR027876.1	ANNOgesic	TSS	1959349	1959349	.	-	.	Name=TSS:1959349_r;ID=NZ_LR027876.1_tss924;type=Primary;utr_length=Primary_113;associated_gene=E0E12_RS10010;libs=ctrl,vanco;method=TSSpredator
NZ_LR027876.1	ANNOgesic	TSS	1959757	1959757	.	-	.	Name=TSS:1959757_r;ID=NZ_LR027876.1_tss925;type=Primary;utr_length=Primary_0;associated_gene=E0E12_RS10035;libs=ctrl,vanco;method=TSSpredator
NZ_LR027876.1	ANNOgesic	TSS	1961056	1961056	.	-	.	Name=TSS:1961056_r;ID=NZ_LR027876.1_tss926;type=Primary,Internal;utr_length=Primary_81,Internal_NA;associated_gene=E0E12_RS10100,E0E12_RS10105;libs=ctrl,vanco;method=TSSpredator
NZ_LR027876.1	ANNOgesic	TSS	1966854	1966854	.	-	.	Name=TSS:1966854_r;ID=NZ_LR027876.1_tss927;type=Primary;utr_length=Primary_119;associated_gene=E0E12_RS10160;libs=ctrl,vanco;method=TSSpredator
NZ_LR027876.1	ANNOgesic	TSS	1966948	1966948	.	-	.	Name=TSS:1966948_r;ID=NZ_LR027876.1_tss928;type=Secondary;utr_length=Secondary_213;associated_gene=E0E12_RS10160;libs=ctrl,vanco;method=TSSpredator
NZ_LR027876.1	ANNOgesic	TSS	1967065	1967065	.	-	.	Name=TSS:1967065_r;ID=NZ_LR027876.1_tss929;type=Orphan;utr_length=Orphan_NA;associated_gene=orphan;libs=ctrl,vanco;method=TSSpredator
NZ_LR027876.1	ANNOgesic	TSS	1969455	1969455	.	-	.	Name=TSS:1969455_r;ID=NZ_LR027876.1_tss930;type=Primary,Antisense;utr_length=Primary_26,Antisense_NA;associated_gene=E0E12_RS10175,E0E12_RS10180;libs=ctrl,vanco;method=TSSpredator
NZ_LR027876.1	ANNOgesic	TSS	1974359	1974359	.	-	.	Name=TSS:1974359_r;ID=NZ_LR027876.1_tss931;type=Primary;utr_length=Primary_246;associated_gene=E0E12_RS10195;libs=ctrl,vanco;method=TSSpredator
NZ_LR027876.1	ANNOgesic	TSS	1974512	1974512	.	-	.	Name=TSS:1974512_r;ID=NZ_LR027876.1_tss932;type=Internal;utr_length=Internal_NA;associated_gene=E0E12_RS10200;libs=ctrl,vanco;method=TSSpredator
NZ_LR027876.1	ANNOgesic	TSS	1974975	1974975	.	-	.	Name=TSS:1974975_r;ID=NZ_LR027876.1_tss933;type=Primary;utr_length=Primary_29;associated_gene=E0E12_RS10200;libs=ctrl,vanco;method=TSSpredator
NZ_LR027876.1	ANNOgesic	TSS	1976331	1976331	.	-	.	Name=TSS:1976331_r;ID=NZ_LR027876.1_tss934;type=Primary;utr_length=Primary_46;associated_gene=E0E12_RS10205;libs=ctrl,vanco;method=TSSpredator
NZ_LR027876.1	ANNOgesic	TSS	1976396	1976396	.	-	.	Name=TSS:1976396_r;ID=NZ_LR027876.1_tss935;type=Secondary,Antisense;utr_length=Secondary_111,Antisense_NA;associated_gene=E0E12_RS10205,E0E12_RS10210;libs=ctrl,vanco;method=TSSpredator
NZ_LR027876.1	ANNOgesic	TSS	1976410	1976410	.	+	.	Name=TSS:1976410_f;ID=NZ_LR027876.1_tss936;type=Primary;utr_length=Primary_27;associated_gene=E0E12_RS10210;libs=ctrl,vanco;method=TSSpredator
NZ_LR027876.1	ANNOgesic	TSS	1978619	1978619	.	+	.	Name=TSS:1978619_f;ID=NZ_LR027876.1_tss937;type=Antisense;utr_length=Antisense_NA;associated_gene=E0E12_RS10225;libs=ctrl,vanco;method=TSSpredator
NZ_LR027876.1	ANNOgesic	TSS	1979273	1979273	.	+	.	Name=TSS:1979273_f;ID=NZ_LR027876.1_tss938;type=Antisense;utr_length=Antisense_NA;associated_gene=E0E12_RS10225;libs=ctrl,vanco;method=TSSpredator
NZ_LR027876.1	ANNOgesic	TSS	1981201	1981201	.	-	.	Name=TSS:1981201_r;ID=NZ_LR027876.1_tss939;type=Primary;utr_length=Primary_39;associated_gene=E0E12_RS10235;libs=ctrl,vanco;method=TSSpredator
NZ_LR027876.1	ANNOgesic	TSS	1982268	1982268	.	-	.	Name=TSS:1982268_r;ID=NZ_LR027876.1_tss940;type=Primary;utr_length=Primary_36;associated_gene=E0E12_RS10240;libs=ctrl,vanco;method=TSSpredator
NZ_LR027876.1	ANNOgesic	TSS	1983117	1983117	.	-	.	Name=TSS:1983117_r;ID=NZ_LR027876.1_tss941;type=Primary;utr_length=Primary_29;associated_gene=E0E12_RS10245;libs=ctrl,vanco;method=TSSpredator
NZ_LR027876.1	ANNOgesic	TSS	1983415	1983415	.	-	.	Name=TSS:1983415_r;ID=NZ_LR027876.1_tss942;type=Primary;utr_length=Primary_35;associated_gene=E0E12_RS10250;libs=ctrl,vanco;method=TSSpredator
NZ_LR027876.1	ANNOgesic	TSS	1983538	1983538	.	+	.	Name=TSS:1983538_f;ID=NZ_LR027876.1_tss943;type=Primary;utr_length=Primary_189;associated_gene=E0E12_RS10255;libs=ctrl,vanco;method=TSSpredator
NZ_LR027876.1	ANNOgesic	TSS	1984020	1984020	.	-	.	Name=TSS:1984020_r;ID=NZ_LR027876.1_tss944;type=Orphan;utr_length=Orphan_NA;associated_gene=orphan;libs=ctrl,vanco;method=TSSpredator
NZ_LR027876.1	ANNOgesic	TSS	1984186	1984186	.	-	.	Name=TSS:1984186_r;ID=NZ_LR027876.1_tss945;type=Orphan;utr_length=Orphan_NA;associated_gene=orphan;libs=ctrl,vanco;method=TSSpredator
NZ_LR027876.1	ANNOgesic	TSS	1984384	1984384	.	-	.	Name=TSS:1984384_r;ID=NZ_LR027876.1_tss946;type=Orphan;utr_length=Orphan_NA;associated_gene=orphan;libs=ctrl,vanco;method=TSSpredator
NZ_LR027876.1	ANNOgesic	TSS	1984488	1984488	.	-	.	Name=TSS:1984488_r;ID=NZ_LR027876.1_tss947;type=Internal;utr_length=Internal_NA;associated_gene=E0E12_RS10270;libs=ctrl,vanco;method=TSSpredator
NZ_LR027876.1	ANNOgesic	TSS	1984546	1984546	.	+	.	Name=TSS:1984546_f;ID=NZ_LR027876.1_tss948;type=Antisense;utr_length=Antisense_NA;associated_gene=E0E12_RS10270;libs=ctrl,vanco;method=TSSpredator
NZ_LR027876.1	ANNOgesic	TSS	1986556	1986556	.	-	.	Name=TSS:1986556_r;ID=NZ_LR027876.1_tss949;type=Primary,Internal;utr_length=Primary_299,Internal_NA;associated_gene=E0E12_RS10275,E0E12_RS10280;libs=ctrl,vanco;method=TSSpredator
NZ_LR027876.1	ANNOgesic	TSS	2005186	2005186	.	-	.	Name=TSS:2005186_r;ID=NZ_LR027876.1_tss950;type=Primary;utr_length=Primary_88;associated_gene=E0E12_RS10380;libs=ctrl,vanco;method=TSSpredator
NZ_LR027876.1	ANNOgesic	TSS	2009519	2009519	.	-	.	Name=TSS:2009519_r;ID=NZ_LR027876.1_tss951;type=Primary;utr_length=Primary_277;associated_gene=E0E12_RS10400;libs=ctrl,vanco;method=TSSpredator
NZ_LR027876.1	ANNOgesic	TSS	2014107	2014107	.	+	.	Name=TSS:2014107_f;ID=NZ_LR027876.1_tss952;type=Antisense;utr_length=Antisense_NA;associated_gene=E0E12_RS10475;libs=ctrl,vanco;method=TSSpredator
NZ_LR027876.1	ANNOgesic	TSS	2018810	2018810	.	+	.	Name=TSS:2018810_f;ID=NZ_LR027876.1_tss953;type=Antisense;utr_length=Antisense_NA;associated_gene=E0E12_RS10515;libs=ctrl,vanco;method=TSSpredator
NZ_LR027876.1	ANNOgesic	TSS	2019457	2019457	.	+	.	Name=TSS:2019457_f;ID=NZ_LR027876.1_tss954;type=Primary,Antisense;utr_length=Primary_28,Antisense_NA;associated_gene=E0E12_RS10530,E0E12_RS10525;libs=ctrl,vanco;method=TSSpredator
NZ_LR027876.1	ANNOgesic	TSS	2021038	2021038	.	+	.	Name=TSS:2021038_f;ID=NZ_LR027876.1_tss955;type=Primary,Antisense;utr_length=Primary_26,Antisense_NA;associated_gene=E0E12_RS10540,E0E12_RS10535;libs=ctrl,vanco;method=TSSpredator
NZ_LR027876.1	ANNOgesic	TSS	2022881	2022881	.	+	.	Name=TSS:2022881_f;ID=NZ_LR027876.1_tss956;type=Primary,Antisense;utr_length=Primary_182,Antisense_NA;associated_gene=E0E12_RS10560,E0E12_RS10555;libs=ctrl,vanco;method=TSSpredator
NZ_LR027876.1	ANNOgesic	TSS	2023765	2023765	.	-	.	Name=TSS:2023765_r;ID=NZ_LR027876.1_tss957;type=Antisense;utr_length=Antisense_NA;associated_gene=E0E12_RS10565;libs=ctrl,vanco;method=TSSpredator
NZ_LR027876.1	ANNOgesic	TSS	2027941	2027941	.	+	.	Name=TSS:2027941_f;ID=NZ_LR027876.1_tss958;type=Internal;utr_length=Internal_NA;associated_gene=E0E12_RS10585;libs=ctrl,vanco;method=TSSpredator
NZ_LR027876.1	ANNOgesic	TSS	2030475	2030475	.	+	.	Name=TSS:2030475_f;ID=NZ_LR027876.1_tss959;type=Primary;utr_length=Primary_19;associated_gene=E0E12_RS10605;libs=ctrl,vanco;method=TSSpredator
NZ_LR027876.1	ANNOgesic	TSS	2031473	2031473	.	+	.	Name=TSS:2031473_f;ID=NZ_LR027876.1_tss960;type=Primary;utr_length=Primary_45;associated_gene=E0E12_RS10615;libs=ctrl,vanco;method=TSSpredator
NZ_LR027876.1	ANNOgesic	TSS	2035423	2035423	.	-	.	Name=TSS:2035423_r;ID=NZ_LR027876.1_tss961;type=Primary,Internal;utr_length=Primary_212,Internal_NA;associated_gene=E0E12_RS10630,E0E12_RS10635;libs=ctrl,vanco;method=TSSpredator
NZ_LR027876.1	ANNOgesic	TSS	2036614	2036614	.	-	.	Name=TSS:2036614_r;ID=NZ_LR027876.1_tss962;type=Primary;utr_length=Primary_27;associated_gene=E0E12_RS10640;libs=ctrl,vanco;method=TSSpredator
NZ_LR027876.1	ANNOgesic	TSS	2036655	2036655	.	+	.	Name=TSS:2036655_f;ID=NZ_LR027876.1_tss963;type=Antisense;utr_length=Antisense_NA;associated_gene=E0E12_RS10640;libs=ctrl,vanco;method=TSSpredator
NZ_LR027876.1	ANNOgesic	TSS	2037121	2037121	.	-	.	Name=TSS:2037121_r;ID=NZ_LR027876.1_tss964;type=Antisense;utr_length=Antisense_NA;associated_gene=E0E12_RS10650;libs=ctrl,vanco;method=TSSpredator
NZ_LR027876.1	ANNOgesic	TSS	2039075	2039075	.	-	.	Name=TSS:2039075_r;ID=NZ_LR027876.1_tss965;type=Primary,Internal;utr_length=Primary_71,Internal_NA;associated_gene=E0E12_RS10660,E0E12_RS10665;libs=ctrl,vanco;method=TSSpredator
NZ_LR027876.1	ANNOgesic	TSS	2041300	2041300	.	-	.	Name=TSS:2041300_r;ID=NZ_LR027876.1_tss966;type=Primary;utr_length=Primary_25;associated_gene=E0E12_RS10675;libs=ctrl,vanco;method=TSSpredator
NZ_LR027876.1	ANNOgesic	TSS	2041525	2041525	.	+	.	Name=TSS:2041525_f;ID=NZ_LR027876.1_tss967;type=Primary;utr_length=Primary_42;associated_gene=E0E12_RS10680;libs=ctrl,vanco;method=TSSpredator
NZ_LR027876.1	ANNOgesic	TSS	2042262	2042262	.	+	.	Name=TSS:2042262_f;ID=NZ_LR027876.1_tss968;type=Secondary,Antisense;utr_length=Secondary_194,Antisense_NA;associated_gene=E0E12_RS10690,E0E12_RS10685;libs=ctrl,vanco;method=TSSpredator
NZ_LR027876.1	ANNOgesic	TSS	2042388	2042388	.	+	.	Name=TSS:2042388_f;ID=NZ_LR027876.1_tss969;type=Primary;utr_length=Primary_68;associated_gene=E0E12_RS10690;libs=ctrl,vanco;method=TSSpredator
NZ_LR027876.1	ANNOgesic	TSS	2045338	2045338	.	-	.	Name=TSS:2045338_r;ID=NZ_LR027876.1_tss970;type=Internal;utr_length=Internal_NA;associated_gene=E0E12_RS10705;libs=ctrl,vanco;method=TSSpredator
NZ_LR027876.1	ANNOgesic	TSS	2048001	2048001	.	-	.	Name=TSS:2048001_r;ID=NZ_LR027876.1_tss971;type=Orphan;utr_length=Orphan_NA;associated_gene=orphan;libs=ctrl,vanco;method=TSSpredator
NZ_LR027876.1	ANNOgesic	TSS	2051424	2051424	.	-	.	Name=TSS:2051424_r;ID=NZ_LR027876.1_tss972;type=Primary;utr_length=Primary_28;associated_gene=E0E12_RS10735;libs=ctrl,vanco;method=TSSpredator
NZ_LR027876.1	ANNOgesic	TSS	2059514	2059514	.	-	.	Name=TSS:2059514_r;ID=NZ_LR027876.1_tss973;type=Primary;utr_length=Primary_24;associated_gene=E0E12_RS10760;libs=ctrl,vanco;method=TSSpredator
NZ_LR027876.1	ANNOgesic	TSS	2061508	2061508	.	-	.	Name=TSS:2061508_r;ID=NZ_LR027876.1_tss974;type=Primary;utr_length=Primary_140;associated_gene=E0E12_RS10770;libs=ctrl,vanco;method=TSSpredator
NZ_LR027876.1	ANNOgesic	TSS	2063312	2063312	.	+	.	Name=TSS:2063312_f;ID=NZ_LR027876.1_tss975;type=Primary,Internal;utr_length=Primary_114,Internal_NA;associated_gene=E0E12_RS10785,E0E12_RS10780;libs=ctrl,vanco;method=TSSpredator
NZ_LR027876.1	ANNOgesic	TSS	2066947	2066947	.	+	.	Name=TSS:2066947_f;ID=NZ_LR027876.1_tss976;type=Antisense;utr_length=Antisense_NA;associated_gene=E0E12_RS10805;libs=ctrl,vanco;method=TSSpredator
NZ_LR027876.1	ANNOgesic	TSS	2067526	2067526	.	+	.	Name=TSS:2067526_f;ID=NZ_LR027876.1_tss977;type=Primary;utr_length=Primary_12;associated_gene=E0E12_RS10810;libs=ctrl,vanco;method=TSSpredator
NZ_LR027876.1	ANNOgesic	TSS	2068315	2068315	.	+	.	Name=TSS:2068315_f;ID=NZ_LR027876.1_tss978;type=Internal;utr_length=Internal_NA;associated_gene=E0E12_RS10810;libs=ctrl,vanco;method=TSSpredator
NZ_LR027876.1	ANNOgesic	TSS	2071296	2071296	.	-	.	Name=TSS:2071296_r;ID=NZ_LR027876.1_tss979;type=Primary;utr_length=Primary_116;associated_gene=E0E12_RS10825;libs=ctrl,vanco;method=TSSpredator
NZ_LR027876.1	ANNOgesic	TSS	2071414	2071414	.	-	.	Name=TSS:2071414_r;ID=NZ_LR027876.1_tss980;type=Secondary,Internal;utr_length=Secondary_234,Internal_NA;associated_gene=E0E12_RS10825,E0E12_RS10830;libs=ctrl,vanco;method=TSSpredator
NZ_LR027876.1	ANNOgesic	TSS	2072512	2072512	.	-	.	Name=TSS:2072512_r;ID=NZ_LR027876.1_tss981;type=Primary;utr_length=Primary_30;associated_gene=E0E12_RS10830;libs=ctrl,vanco;method=TSSpredator
NZ_LR027876.1	ANNOgesic	TSS	2072762	2072762	.	+	.	Name=TSS:2072762_f;ID=NZ_LR027876.1_tss982;type=Primary;utr_length=Primary_92;associated_gene=E0E12_RS10835;libs=ctrl,vanco;method=TSSpredator
NZ_LR027876.1	ANNOgesic	TSS	2072763	2072763	.	-	.	Name=TSS:2072763_r;ID=NZ_LR027876.1_tss983;type=Secondary,Antisense;utr_length=Secondary_281,Antisense_NA;associated_gene=E0E12_RS10830,E0E12_RS10835;libs=ctrl,vanco;method=TSSpredator
NZ_LR027876.1	ANNOgesic	TSS	2077591	2077591	.	+	.	Name=TSS:2077591_f;ID=NZ_LR027876.1_tss984;type=Primary;utr_length=Primary_22;associated_gene=E0E12_RS10860;libs=ctrl,vanco;method=TSSpredator
NZ_LR027876.1	ANNOgesic	TSS	2078828	2078828	.	-	.	Name=TSS:2078828_r;ID=NZ_LR027876.1_tss985;type=Primary;utr_length=Primary_68;associated_gene=E0E12_RS10870;libs=ctrl,vanco;method=TSSpredator
NZ_LR027876.1	ANNOgesic	TSS	2079013	2079013	.	+	.	Name=TSS:2079013_f;ID=NZ_LR027876.1_tss986;type=Primary;utr_length=Primary_198;associated_gene=E0E12_RS10875;libs=ctrl,vanco;method=TSSpredator
NZ_LR027876.1	ANNOgesic	TSS	2082272	2082272	.	-	.	Name=TSS:2082272_r;ID=NZ_LR027876.1_tss987;type=Internal;utr_length=Internal_NA;associated_gene=E0E12_RS10890;libs=ctrl,vanco;method=TSSpredator
NZ_LR027876.1	ANNOgesic	TSS	2083172	2083172	.	+	.	Name=TSS:2083172_f;ID=NZ_LR027876.1_tss988;type=Primary,Antisense;utr_length=Primary_34,Antisense_NA;associated_gene=E0E12_RS10900,E0E12_RS10895;libs=ctrl,vanco;method=TSSpredator
NZ_LR027876.1	ANNOgesic	TSS	2085131	2085131	.	+	.	Name=TSS:2085131_f;ID=NZ_LR027876.1_tss989;type=Orphan;utr_length=Orphan_NA;associated_gene=orphan;libs=ctrl,vanco;method=TSSpredator
NZ_LR027876.1	ANNOgesic	TSS	2085207	2085207	.	+	.	Name=TSS:2085207_f;ID=NZ_LR027876.1_tss990;type=Orphan;utr_length=Orphan_NA;associated_gene=orphan;libs=ctrl,vanco;method=TSSpredator
NZ_LR027876.1	ANNOgesic	TSS	2085376	2085376	.	+	.	Name=TSS:2085376_f;ID=NZ_LR027876.1_tss991;type=Orphan;utr_length=Orphan_NA;associated_gene=orphan;libs=ctrl,vanco;method=TSSpredator
NZ_LR027876.1	ANNOgesic	TSS	2086106	2086106	.	+	.	Name=TSS:2086106_f;ID=NZ_LR027876.1_tss992;type=Primary;utr_length=Primary_300;associated_gene=E0E12_RS10930;libs=ctrl,vanco;method=TSSpredator
NZ_LR027876.1	ANNOgesic	TSS	2086382	2086382	.	+	.	Name=TSS:2086382_f;ID=NZ_LR027876.1_tss993;type=Secondary;utr_length=Secondary_24;associated_gene=E0E12_RS10930;libs=ctrl,vanco;method=TSSpredator
NZ_LR027876.1	ANNOgesic	TSS	2087615	2087615	.	-	.	Name=TSS:2087615_r;ID=NZ_LR027876.1_tss994;type=Primary;utr_length=Primary_56;associated_gene=E0E12_RS10945;libs=ctrl,vanco;method=TSSpredator
NZ_LR027876.1	ANNOgesic	TSS	2087653	2087653	.	-	.	Name=TSS:2087653_r;ID=NZ_LR027876.1_tss995;type=Secondary;utr_length=Secondary_94;associated_gene=E0E12_RS10945;libs=ctrl,vanco;method=TSSpredator
NZ_LR027876.1	ANNOgesic	TSS	2088481	2088481	.	+	.	Name=TSS:2088481_f;ID=NZ_LR027876.1_tss996;type=Primary;utr_length=Primary_36;associated_gene=E0E12_RS10955;libs=ctrl,vanco;method=TSSpredator
NZ_LR027876.1	ANNOgesic	TSS	2092214	2092214	.	-	.	Name=TSS:2092214_r;ID=NZ_LR027876.1_tss997;type=Primary;utr_length=Primary_32;associated_gene=E0E12_RS10965;libs=ctrl,vanco;method=TSSpredator
NZ_LR027876.1	ANNOgesic	TSS	2092225	2092225	.	-	.	Name=TSS:2092225_r;ID=NZ_LR027876.1_tss998;type=Secondary;utr_length=Secondary_43;associated_gene=E0E12_RS10965;libs=ctrl,vanco;method=TSSpredator
NZ_LR027876.1	ANNOgesic	TSS	2092335	2092335	.	+	.	Name=TSS:2092335_f;ID=NZ_LR027876.1_tss999;type=Primary;utr_length=Primary_47;associated_gene=E0E12_RS10970;libs=ctrl,vanco;method=TSSpredator
NZ_LR027876.1	ANNOgesic	TSS	2092552	2092552	.	-	.	Name=TSS:2092552_r;ID=NZ_LR027876.1_tss1000;type=Antisense;utr_length=Antisense_NA;associated_gene=E0E12_RS10970;libs=ctrl,vanco;method=TSSpredator
NZ_LR027876.1	ANNOgesic	TSS	2092707	2092707	.	+	.	Name=TSS:2092707_f;ID=NZ_LR027876.1_tss1001;type=Primary;utr_length=Primary_16;associated_gene=E0E12_RS10975;libs=ctrl,vanco;method=TSSpredator
NZ_LR027876.1	ANNOgesic	TSS	2093137	2093137	.	+	.	Name=TSS:2093137_f;ID=NZ_LR027876.1_tss1002;type=Primary;utr_length=Primary_26;associated_gene=E0E12_RS10980;libs=ctrl,vanco;method=TSSpredator
NZ_LR027876.1	ANNOgesic	TSS	2097390	2097390	.	-	.	Name=TSS:2097390_r;ID=NZ_LR027876.1_tss1003;type=Primary,Antisense;utr_length=Primary_35,Antisense_NA;associated_gene=E0E12_RS11005,E0E12_RS11010;libs=ctrl,vanco;method=TSSpredator
NZ_LR027876.1	ANNOgesic	TSS	2100077	2100077	.	-	.	Name=TSS:2100077_r;ID=NZ_LR027876.1_tss1004;type=Primary,Antisense;utr_length=Primary_34,Antisense_NA;associated_gene=E0E12_RS11025,E0E12_RS11030;libs=ctrl,vanco;method=TSSpredator
NZ_LR027876.1	ANNOgesic	TSS	2100125	2100125	.	-	.	Name=TSS:2100125_r;ID=NZ_LR027876.1_tss1005;type=Secondary,Antisense;utr_length=Secondary_82,Antisense_NA;associated_gene=E0E12_RS11025,E0E12_RS11030;libs=ctrl,vanco;method=TSSpredator
NZ_LR027876.1	ANNOgesic	TSS	2101311	2101311	.	-	.	Name=TSS:2101311_r;ID=NZ_LR027876.1_tss1006;type=Orphan;utr_length=Orphan_NA;associated_gene=orphan;libs=ctrl,vanco;method=TSSpredator
NZ_LR027876.1	ANNOgesic	TSS	2101838	2101838	.	-	.	Name=TSS:2101838_r;ID=NZ_LR027876.1_tss1007;type=Primary;utr_length=Primary_51;associated_gene=E0E12_RS11040;libs=ctrl,vanco;method=TSSpredator
NZ_LR027876.1	ANNOgesic	TSS	2103806	2103806	.	-	.	Name=TSS:2103806_r;ID=NZ_LR027876.1_tss1008;type=Orphan;utr_length=Orphan_NA;associated_gene=orphan;libs=ctrl,vanco;method=TSSpredator
NZ_LR027876.1	ANNOgesic	TSS	2104442	2104442	.	-	.	Name=TSS:2104442_r;ID=NZ_LR027876.1_tss1009;type=Orphan;utr_length=Orphan_NA;associated_gene=orphan;libs=ctrl,vanco;method=TSSpredator
NZ_LR027876.1	ANNOgesic	TSS	2106639	2106639	.	+	.	Name=TSS:2106639_f;ID=NZ_LR027876.1_tss1010;type=Internal;utr_length=Internal_NA;associated_gene=E0E12_RS11065;libs=ctrl,vanco;method=TSSpredator
NZ_LR027876.1	ANNOgesic	TSS	2109233	2109233	.	-	.	Name=TSS:2109233_r;ID=NZ_LR027876.1_tss1011;type=Primary;utr_length=Primary_106;associated_gene=E0E12_RS11080;libs=ctrl,vanco;method=TSSpredator
NZ_LR027876.1	ANNOgesic	TSS	2109278	2109278	.	+	.	Name=TSS:2109278_f;ID=NZ_LR027876.1_tss1012;type=Orphan;utr_length=Orphan_NA;associated_gene=orphan;libs=ctrl,vanco;method=TSSpredator
NZ_LR027876.1	ANNOgesic	TSS	2109478	2109478	.	-	.	Name=TSS:2109478_r;ID=NZ_LR027876.1_tss1013;type=Orphan;utr_length=Orphan_NA;associated_gene=orphan;libs=ctrl,vanco;method=TSSpredator
NZ_LR027876.1	ANNOgesic	TSS	2110113	2110113	.	+	.	Name=TSS:2110113_f;ID=NZ_LR027876.1_tss1014;type=Primary;utr_length=Primary_25;associated_gene=E0E12_RS11090;libs=ctrl,vanco;method=TSSpredator
NZ_LR027876.1	ANNOgesic	TSS	2112499	2112499	.	+	.	Name=TSS:2112499_f;ID=NZ_LR027876.1_tss1015;type=Orphan;utr_length=Orphan_NA;associated_gene=orphan;libs=ctrl,vanco;method=TSSpredator
NZ_LR027876.1	ANNOgesic	TSS	2112841	2112841	.	+	.	Name=TSS:2112841_f;ID=NZ_LR027876.1_tss1016;type=Orphan;utr_length=Orphan_NA;associated_gene=orphan;libs=ctrl,vanco;method=TSSpredator
NZ_LR027876.1	ANNOgesic	TSS	2113230	2113230	.	+	.	Name=TSS:2113230_f;ID=NZ_LR027876.1_tss1017;type=Orphan;utr_length=Orphan_NA;associated_gene=orphan;libs=ctrl,vanco;method=TSSpredator
NZ_LR027876.1	ANNOgesic	TSS	2113318	2113318	.	-	.	Name=TSS:2113318_r;ID=NZ_LR027876.1_tss1018;type=Orphan;utr_length=Orphan_NA;associated_gene=orphan;libs=ctrl,vanco;method=TSSpredator
NZ_LR027876.1	ANNOgesic	TSS	2113516	2113516	.	+	.	Name=TSS:2113516_f;ID=NZ_LR027876.1_tss1019;type=Primary;utr_length=Primary_28;associated_gene=E0E12_RS11110;libs=ctrl,vanco;method=TSSpredator
NZ_LR027876.1	ANNOgesic	TSS	2121537	2121537	.	-	.	Name=TSS:2121537_r;ID=NZ_LR027876.1_tss1020;type=Primary;utr_length=Primary_40;associated_gene=E0E12_RS11145;libs=ctrl,vanco;method=TSSpredator
NZ_LR027876.1	ANNOgesic	TSS	2121652	2121652	.	+	.	Name=TSS:2121652_f;ID=NZ_LR027876.1_tss1021;type=Primary;utr_length=Primary_23;associated_gene=E0E12_RS11150;libs=ctrl,vanco;method=TSSpredator
NZ_LR027876.1	ANNOgesic	TSS	2121970	2121970	.	-	.	Name=TSS:2121970_r;ID=NZ_LR027876.1_tss1022;type=Antisense;utr_length=Antisense_NA;associated_gene=E0E12_RS11150;libs=ctrl,vanco;method=TSSpredator
NZ_LR027876.1	ANNOgesic	TSS	2122894	2122894	.	-	.	Name=TSS:2122894_r;ID=NZ_LR027876.1_tss1023;type=Internal;utr_length=Internal_NA;associated_gene=E0E12_RS11160;libs=ctrl,vanco;method=TSSpredator
NZ_LR027876.1	ANNOgesic	TSS	2122935	2122935	.	-	.	Name=TSS:2122935_r;ID=NZ_LR027876.1_tss1024;type=Primary;utr_length=Primary_33;associated_gene=E0E12_RS11160;libs=ctrl,vanco;method=TSSpredator
NZ_LR027876.1	ANNOgesic	TSS	2123782	2123782	.	-	.	Name=TSS:2123782_r;ID=NZ_LR027876.1_tss1025;type=Primary;utr_length=Primary_26;associated_gene=E0E12_RS11165;libs=ctrl,vanco;method=TSSpredator
NZ_LR027876.1	ANNOgesic	TSS	2125150	2125150	.	+	.	Name=TSS:2125150_f;ID=NZ_LR027876.1_tss1026;type=Orphan;utr_length=Orphan_NA;associated_gene=orphan;libs=ctrl,vanco;method=TSSpredator
NZ_LR027876.1	ANNOgesic	TSS	2125458	2125458	.	-	.	Name=TSS:2125458_r;ID=NZ_LR027876.1_tss1027;type=Primary;utr_length=Primary_7;associated_gene=E0E12_RS11185;libs=ctrl,vanco;method=TSSpredator
NZ_LR027876.1	ANNOgesic	TSS	2126421	2126421	.	-	.	Name=TSS:2126421_r;ID=NZ_LR027876.1_tss1028;type=Primary;utr_length=Primary_88;associated_gene=E0E12_RS11190;libs=ctrl,vanco;method=TSSpredator
NZ_LR027876.1	ANNOgesic	TSS	2129069	2129069	.	+	.	Name=TSS:2129069_f;ID=NZ_LR027876.1_tss1029;type=Antisense;utr_length=Antisense_NA;associated_gene=E0E12_RS11210;libs=ctrl,vanco;method=TSSpredator
NZ_LR027876.1	ANNOgesic	TSS	2146413	2146413	.	-	.	Name=TSS:2146413_r;ID=NZ_LR027876.1_tss1030;type=Primary;utr_length=Primary_181;associated_gene=E0E12_RS11290;libs=ctrl,vanco;method=TSSpredator
NZ_LR027876.1	ANNOgesic	TSS	2154622	2154622	.	+	.	Name=TSS:2154622_f;ID=NZ_LR027876.1_tss1031;type=Antisense;utr_length=Antisense_NA;associated_gene=E0E12_RS11375;libs=ctrl,vanco;method=TSSpredator
NZ_LR027876.1	ANNOgesic	TSS	2156076	2156076	.	+	.	Name=TSS:2156076_f;ID=NZ_LR027876.1_tss1032;type=Antisense;utr_length=Antisense_NA;associated_gene=E0E12_RS11385;libs=ctrl,vanco;method=TSSpredator
NZ_LR027876.1	ANNOgesic	TSS	2156245	2156245	.	+	.	Name=TSS:2156245_f;ID=NZ_LR027876.1_tss1033;type=Antisense;utr_length=Antisense_NA;associated_gene=E0E12_RS11385;libs=ctrl,vanco;method=TSSpredator
NZ_LR027876.1	ANNOgesic	TSS	2156810	2156810	.	+	.	Name=TSS:2156810_f;ID=NZ_LR027876.1_tss1034;type=Primary,Antisense;utr_length=Primary_27,Antisense_NA;associated_gene=E0E12_RS11400,E0E12_RS11395;libs=ctrl,vanco;method=TSSpredator
NZ_LR027876.1	ANNOgesic	TSS	2158652	2158652	.	+	.	Name=TSS:2158652_f;ID=NZ_LR027876.1_tss1035;type=Primary,Antisense;utr_length=Primary_23,Antisense_NA;associated_gene=E0E12_RS11420,E0E12_RS11415;libs=ctrl,vanco;method=TSSpredator
NZ_LR027876.1	ANNOgesic	TSS	2159886	2159886	.	+	.	Name=TSS:2159886_f;ID=NZ_LR027876.1_tss1036;type=Primary;utr_length=Primary_35;associated_gene=E0E12_RS11435;libs=ctrl,vanco;method=TSSpredator
NZ_LR027876.1	ANNOgesic	TSS	2161737	2161737	.	-	.	Name=TSS:2161737_r;ID=NZ_LR027876.1_tss1037;type=Antisense;utr_length=Antisense_NA;associated_gene=E0E12_RS11450;libs=ctrl,vanco;method=TSSpredator
NZ_LR027876.1	ANNOgesic	TSS	2162044	2162044	.	+	.	Name=TSS:2162044_f;ID=NZ_LR027876.1_tss1038;type=Primary;utr_length=Primary_142;associated_gene=E0E12_RS11455;libs=ctrl,vanco;method=TSSpredator
NZ_LR027876.1	ANNOgesic	TSS	2166844	2166844	.	+	.	Name=TSS:2166844_f;ID=NZ_LR027876.1_tss1039;type=Primary;utr_length=Primary_26;associated_gene=E0E12_RS11475;libs=ctrl,vanco;method=TSSpredator
NZ_LR027876.1	ANNOgesic	TSS	2170410	2170410	.	+	.	Name=TSS:2170410_f;ID=NZ_LR027876.1_tss1040;type=Primary;utr_length=Primary_34;associated_gene=E0E12_RS11490;libs=ctrl,vanco;method=TSSpredator
NZ_LR027876.1	ANNOgesic	TSS	2173888	2173888	.	-	.	Name=TSS:2173888_r;ID=NZ_LR027876.1_tss1041;type=Primary;utr_length=Primary_299;associated_gene=E0E12_RS11505;libs=ctrl,vanco;method=TSSpredator
NZ_LR027876.1	ANNOgesic	TSS	2175361	2175361	.	+	.	Name=TSS:2175361_f;ID=NZ_LR027876.1_tss1042;type=Antisense;utr_length=Antisense_NA;associated_gene=E0E12_RS11525;libs=ctrl;method=TSSpredator
NZ_LR027876.1	ANNOgesic	TSS	2177442	2177442	.	-	.	Name=TSS:2177442_r;ID=NZ_LR027876.1_tss1043;type=Primary;utr_length=Primary_58;associated_gene=E0E12_RS11530;libs=ctrl,vanco;method=TSSpredator
NZ_LR027876.1	ANNOgesic	TSS	2178804	2178804	.	+	.	Name=TSS:2178804_f;ID=NZ_LR027876.1_tss1044;type=Antisense;utr_length=Antisense_NA;associated_gene=E0E12_RS11540;libs=ctrl,vanco;method=TSSpredator
NZ_LR027876.1	ANNOgesic	TSS	2179620	2179620	.	-	.	Name=TSS:2179620_r;ID=NZ_LR027876.1_tss1045;type=Primary;utr_length=Primary_34;associated_gene=E0E12_RS11540;libs=ctrl,vanco;method=TSSpredator
NZ_LR027876.1	ANNOgesic	TSS	2179748	2179748	.	+	.	Name=TSS:2179748_f;ID=NZ_LR027876.1_tss1046;type=Primary;utr_length=Primary_35;associated_gene=E0E12_RS11545;libs=ctrl,vanco;method=TSSpredator
NZ_LR027876.1	ANNOgesic	TSS	2180746	2180746	.	+	.	Name=TSS:2180746_f;ID=NZ_LR027876.1_tss1047;type=Primary;utr_length=Primary_24;associated_gene=E0E12_RS11550;libs=ctrl,vanco;method=TSSpredator
NZ_LR027876.1	ANNOgesic	TSS	2182316	2182316	.	-	.	Name=TSS:2182316_r;ID=NZ_LR027876.1_tss1048;type=Primary;utr_length=Primary_30;associated_gene=E0E12_RS11555;libs=ctrl,vanco;method=TSSpredator
NZ_LR027876.1	ANNOgesic	TSS	2182417	2182417	.	+	.	Name=TSS:2182417_f;ID=NZ_LR027876.1_tss1049;type=Secondary;utr_length=Secondary_105;associated_gene=E0E12_RS11560;libs=ctrl,vanco;method=TSSpredator
NZ_LR027876.1	ANNOgesic	TSS	2182504	2182504	.	+	.	Name=TSS:2182504_f;ID=NZ_LR027876.1_tss1050;type=Primary;utr_length=Primary_18;associated_gene=E0E12_RS11560;libs=ctrl,vanco;method=TSSpredator
NZ_LR027876.1	ANNOgesic	TSS	2192218	2192218	.	-	.	Name=TSS:2192218_r;ID=NZ_LR027876.1_tss1051;type=Primary;utr_length=Primary_29;associated_gene=E0E12_RS11610;libs=ctrl,vanco;method=TSSpredator
NZ_LR027876.1	ANNOgesic	TSS	2193235	2193235	.	-	.	Name=TSS:2193235_r;ID=NZ_LR027876.1_tss1052;type=Primary;utr_length=Primary_107;associated_gene=E0E12_RS11615;libs=ctrl,vanco;method=TSSpredator
NZ_LR027876.1	ANNOgesic	TSS	2193315	2193315	.	+	.	Name=TSS:2193315_f;ID=NZ_LR027876.1_tss1053;type=Primary;utr_length=Primary_66;associated_gene=E0E12_RS11620;libs=ctrl,vanco;method=TSSpredator
NZ_LR027876.1	ANNOgesic	TSS	2193393	2193393	.	-	.	Name=TSS:2193393_r;ID=NZ_LR027876.1_tss1054;type=Secondary,Antisense;utr_length=Secondary_265,Antisense_NA;associated_gene=E0E12_RS11615,E0E12_RS11620;libs=ctrl,vanco;method=TSSpredator
NZ_LR027876.1	ANNOgesic	TSS	2195623	2195623	.	+	.	Name=TSS:2195623_f;ID=NZ_LR027876.1_tss1055;type=Primary,Antisense;utr_length=Primary_47,Antisense_NA;associated_gene=E0E12_RS11630,E0E12_RS11625;libs=ctrl,vanco;method=TSSpredator
NZ_LR027876.1	ANNOgesic	TSS	2200020	2200020	.	-	.	Name=TSS:2200020_r;ID=NZ_LR027876.1_tss1056;type=Primary,Antisense;utr_length=Primary_79,Antisense_NA;associated_gene=E0E12_RS11650,E0E12_RS11655;libs=ctrl,vanco;method=TSSpredator
NZ_LR027876.1	ANNOgesic	TSS	2200147	2200147	.	+	.	Name=TSS:2200147_f;ID=NZ_LR027876.1_tss1057;type=Orphan;utr_length=Orphan_NA;associated_gene=orphan;libs=ctrl,vanco;method=TSSpredator
NZ_LR027876.1	ANNOgesic	TSS	2216930	2216930	.	-	.	Name=TSS:2216930_r;ID=NZ_LR027876.1_tss1058;type=Primary;utr_length=Primary_37;associated_gene=E0E12_RS11725;libs=ctrl,vanco;method=TSSpredator
NZ_LR027876.1	ANNOgesic	TSS	2220169	2220169	.	-	.	Name=TSS:2220169_r;ID=NZ_LR027876.1_tss1059;type=Primary;utr_length=Primary_31;associated_gene=E0E12_RS11740;libs=ctrl,vanco;method=TSSpredator
NZ_LR027876.1	ANNOgesic	TSS	2222197	2222197	.	-	.	Name=TSS:2222197_r;ID=NZ_LR027876.1_tss1060;type=Primary;utr_length=Primary_73;associated_gene=E0E12_RS11755;libs=ctrl,vanco;method=TSSpredator
NZ_LR027876.1	ANNOgesic	TSS	2228380	2228380	.	-	.	Name=TSS:2228380_r;ID=NZ_LR027876.1_tss1061;type=Primary;utr_length=Primary_63;associated_gene=E0E12_RS11800;libs=ctrl,vanco;method=TSSpredator
NZ_LR027876.1	ANNOgesic	TSS	2228502	2228502	.	+	.	Name=TSS:2228502_f;ID=NZ_LR027876.1_tss1062;type=Antisense;utr_length=Antisense_NA;associated_gene=E0E12_RS11805;libs=ctrl,vanco;method=TSSpredator
NZ_LR027876.1	ANNOgesic	TSS	2232953	2232953	.	-	.	Name=TSS:2232953_r;ID=NZ_LR027876.1_tss1063;type=Primary,Internal;utr_length=Primary_126,Internal_NA;associated_gene=E0E12_RS11815,E0E12_RS11820;libs=ctrl,vanco;method=TSSpredator
NZ_LR027876.1	ANNOgesic	TSS	2233084	2233084	.	+	.	Name=TSS:2233084_f;ID=NZ_LR027876.1_tss1064;type=Primary;utr_length=Primary_15;associated_gene=E0E12_RS11825;libs=ctrl,vanco;method=TSSpredator
NZ_LR027876.1	ANNOgesic	TSS	2235153	2235153	.	-	.	Name=TSS:2235153_r;ID=NZ_LR027876.1_tss1065;type=Antisense;utr_length=Antisense_NA;associated_gene=E0E12_RS11825;libs=ctrl,vanco;method=TSSpredator
NZ_LR027876.1	ANNOgesic	TSS	2238411	2238411	.	-	.	Name=TSS:2238411_r;ID=NZ_LR027876.1_tss1066;type=Primary;utr_length=Primary_71;associated_gene=E0E12_RS11835;libs=ctrl,vanco;method=TSSpredator
NZ_LR027876.1	ANNOgesic	TSS	2238470	2238470	.	-	.	Name=TSS:2238470_r;ID=NZ_LR027876.1_tss1067;type=Secondary;utr_length=Secondary_130;associated_gene=E0E12_RS11835;libs=ctrl,vanco;method=TSSpredator
NZ_LR027876.1	ANNOgesic	TSS	2241395	2241395	.	-	.	Name=TSS:2241395_r;ID=NZ_LR027876.1_tss1068;type=Primary;utr_length=Primary_95;associated_gene=E0E12_RS11845;libs=ctrl,vanco;method=TSSpredator
NZ_LR027876.1	ANNOgesic	TSS	2243335	2243335	.	-	.	Name=TSS:2243335_r;ID=NZ_LR027876.1_tss1069;type=Primary;utr_length=Primary_114;associated_gene=E0E12_RS11855;libs=ctrl,vanco;method=TSSpredator
NZ_LR027876.1	ANNOgesic	TSS	2243990	2243990	.	+	.	Name=TSS:2243990_f;ID=NZ_LR027876.1_tss1070;type=Primary;utr_length=Primary_39;associated_gene=E0E12_RS11870;libs=ctrl,vanco;method=TSSpredator
NZ_LR027876.1	ANNOgesic	TSS	2247901	2247901	.	-	.	Name=TSS:2247901_r;ID=NZ_LR027876.1_tss1071;type=Primary;utr_length=Primary_28;associated_gene=E0E12_RS11895;libs=ctrl,vanco;method=TSSpredator
NZ_LR027876.1	ANNOgesic	TSS	2251085	2251085	.	-	.	Name=TSS:2251085_r;ID=NZ_LR027876.1_tss1072;type=Primary;utr_length=Primary_196;associated_gene=E0E12_RS11915;libs=ctrl,vanco;method=TSSpredator
NZ_LR027876.1	ANNOgesic	TSS	2251157	2251157	.	-	.	Name=TSS:2251157_r;ID=NZ_LR027876.1_tss1073;type=Secondary;utr_length=Secondary_268;associated_gene=E0E12_RS11915;libs=ctrl,vanco;method=TSSpredator
NZ_LR027876.1	ANNOgesic	TSS	2252017	2252017	.	-	.	Name=TSS:2252017_r;ID=NZ_LR027876.1_tss1074;type=Primary;utr_length=Primary_47;associated_gene=E0E12_RS11920;libs=ctrl,vanco;method=TSSpredator
NZ_LR027876.1	ANNOgesic	TSS	2252777	2252777	.	-	.	Name=TSS:2252777_r;ID=NZ_LR027876.1_tss1075;type=Primary;utr_length=Primary_23;associated_gene=E0E12_RS11925;libs=ctrl,vanco;method=TSSpredator
NZ_LR027876.1	ANNOgesic	TSS	2255587	2255587	.	-	.	Name=TSS:2255587_r;ID=NZ_LR027876.1_tss1076;type=Primary;utr_length=Primary_57;associated_gene=E0E12_RS11945;libs=ctrl,vanco;method=TSSpredator
NZ_LR027876.1	ANNOgesic	TSS	2263045	2263045	.	-	.	Name=TSS:2263045_r;ID=NZ_LR027876.1_tss1077;type=Internal;utr_length=Internal_NA;associated_gene=E0E12_RS11995;libs=ctrl,vanco;method=TSSpredator
NZ_LR027876.1	ANNOgesic	TSS	2266807	2266807	.	-	.	Name=TSS:2266807_r;ID=NZ_LR027876.1_tss1078;type=Primary;utr_length=Primary_51;associated_gene=E0E12_RS12015;libs=ctrl,vanco;method=TSSpredator
NZ_LR027876.1	ANNOgesic	TSS	2270938	2270938	.	-	.	Name=TSS:2270938_r;ID=NZ_LR027876.1_tss1079;type=Primary;utr_length=Primary_30;associated_gene=E0E12_RS12040;libs=ctrl,vanco;method=TSSpredator
NZ_LR027876.1	ANNOgesic	TSS	2271571	2271571	.	-	.	Name=TSS:2271571_r;ID=NZ_LR027876.1_tss1080;type=Primary;utr_length=Primary_62;associated_gene=E0E12_RS12050;libs=ctrl,vanco;method=TSSpredator
NZ_LR027876.1	ANNOgesic	TSS	2273058	2273058	.	-	.	Name=TSS:2273058_r;ID=NZ_LR027876.1_tss1081;type=Primary;utr_length=Primary_115;associated_gene=E0E12_RS12055;libs=ctrl,vanco;method=TSSpredator
NZ_LR027876.1	ANNOgesic	TSS	2274686	2274686	.	-	.	Name=TSS:2274686_r;ID=NZ_LR027876.1_tss1082;type=Primary;utr_length=Primary_69;associated_gene=E0E12_RS12060;libs=ctrl,vanco;method=TSSpredator
NZ_LR027876.1	ANNOgesic	TSS	2275248	2275248	.	-	.	Name=TSS:2275248_r;ID=NZ_LR027876.1_tss1083;type=Primary;utr_length=Primary_58;associated_gene=E0E12_RS12065;libs=ctrl,vanco;method=TSSpredator
NZ_LR027876.1	ANNOgesic	TSS	2276581	2276581	.	-	.	Name=TSS:2276581_r;ID=NZ_LR027876.1_tss1084;type=Primary;utr_length=Primary_43;associated_gene=E0E12_RS12070;libs=ctrl,vanco;method=TSSpredator
NZ_LR027876.1	ANNOgesic	TSS	2280615	2280615	.	-	.	Name=TSS:2280615_r;ID=NZ_LR027876.1_tss1085;type=Primary;utr_length=Primary_293;associated_gene=E0E12_RS12085;libs=ctrl,vanco;method=TSSpredator
NZ_LR027876.1	ANNOgesic	TSS	2281256	2281256	.	-	.	Name=TSS:2281256_r;ID=NZ_LR027876.1_tss1086;type=Primary;utr_length=Primary_68;associated_gene=E0E12_RS12090;libs=ctrl,vanco;method=TSSpredator
NZ_LR027876.1	ANNOgesic	TSS	2281261	2281261	.	-	.	Name=TSS:2281261_r;ID=NZ_LR027876.1_tss1087;type=Secondary;utr_length=Secondary_73;associated_gene=E0E12_RS12090;libs=ctrl,vanco;method=TSSpredator
NZ_LR027876.1	ANNOgesic	TSS	2281511	2281511	.	+	.	Name=TSS:2281511_f;ID=NZ_LR027876.1_tss1088;type=Antisense;utr_length=Antisense_NA;associated_gene=E0E12_RS12095;libs=ctrl,vanco;method=TSSpredator
NZ_LR027876.1	ANNOgesic	TSS	2282202	2282202	.	-	.	Name=TSS:2282202_r;ID=NZ_LR027876.1_tss1089;type=Primary;utr_length=Primary_42;associated_gene=E0E12_RS12095;libs=ctrl,vanco;method=TSSpredator
NZ_LR027876.1	ANNOgesic	TSS	2282221	2282221	.	-	.	Name=TSS:2282221_r;ID=NZ_LR027876.1_tss1090;type=Secondary;utr_length=Secondary_61;associated_gene=E0E12_RS12095;libs=ctrl,vanco;method=TSSpredator
NZ_LR027876.1	ANNOgesic	TSS	2282505	2282505	.	-	.	Name=TSS:2282505_r;ID=NZ_LR027876.1_tss1091;type=Antisense;utr_length=Antisense_NA;associated_gene=E0E12_RS12100;libs=ctrl,vanco;method=TSSpredator
NZ_LR027876.1	ANNOgesic	TSS	2284219	2284219	.	-	.	Name=TSS:2284219_r;ID=NZ_LR027876.1_tss1092;type=Orphan;utr_length=Orphan_NA;associated_gene=orphan;libs=ctrl,vanco;method=TSSpredator
NZ_LR027876.1	ANNOgesic	TSS	2287036	2287036	.	-	.	Name=TSS:2287036_r;ID=NZ_LR027876.1_tss1093;type=Primary;utr_length=Primary_71;associated_gene=E0E12_RS12115;libs=ctrl,vanco;method=TSSpredator
NZ_LR027876.1	ANNOgesic	TSS	2287179	2287179	.	+	.	Name=TSS:2287179_f;ID=NZ_LR027876.1_tss1094;type=Primary;utr_length=Primary_97;associated_gene=E0E12_RS12120;libs=ctrl,vanco;method=TSSpredator
NZ_LR027876.1	ANNOgesic	TSS	2290622	2290622	.	-	.	Name=TSS:2290622_r;ID=NZ_LR027876.1_tss1095;type=Primary;utr_length=Primary_118;associated_gene=E0E12_RS12140;libs=ctrl,vanco;method=TSSpredator
NZ_LR027876.1	ANNOgesic	TSS	2290779	2290779	.	+	.	Name=TSS:2290779_f;ID=NZ_LR027876.1_tss1096;type=Secondary;utr_length=Secondary_40;associated_gene=E0E12_RS12145;libs=ctrl,vanco;method=TSSpredator
NZ_LR027876.1	ANNOgesic	TSS	2290790	2290790	.	+	.	Name=TSS:2290790_f;ID=NZ_LR027876.1_tss1097;type=Primary;utr_length=Primary_29;associated_gene=E0E12_RS12145;libs=ctrl,vanco;method=TSSpredator
NZ_LR027876.1	ANNOgesic	TSS	2296524	2296524	.	-	.	Name=TSS:2296524_r;ID=NZ_LR027876.1_tss1098;type=Primary;utr_length=Primary_116;associated_gene=E0E12_RS12170;libs=ctrl,vanco;method=TSSpredator
NZ_LR027876.1	ANNOgesic	TSS	2296671	2296671	.	-	.	Name=TSS:2296671_r;ID=NZ_LR027876.1_tss1099;type=Secondary;utr_length=Secondary_263;associated_gene=E0E12_RS12170;libs=ctrl,vanco;method=TSSpredator
NZ_LR027876.1	ANNOgesic	TSS	2299084	2299084	.	-	.	Name=TSS:2299084_r;ID=NZ_LR027876.1_tss1100;type=Orphan;utr_length=Orphan_NA;associated_gene=orphan;libs=ctrl,vanco;method=TSSpredator
NZ_LR027876.1	ANNOgesic	TSS	2299206	2299206	.	+	.	Name=TSS:2299206_f;ID=NZ_LR027876.1_tss1101;type=Primary;utr_length=Primary_22;associated_gene=E0E12_RS12190;libs=ctrl,vanco;method=TSSpredator
NZ_LR027876.1	ANNOgesic	TSS	2300547	2300547	.	-	.	Name=TSS:2300547_r;ID=NZ_LR027876.1_tss1102;type=Orphan;utr_length=Orphan_NA;associated_gene=orphan;libs=ctrl,vanco;method=TSSpredator
NZ_LR027876.1	ANNOgesic	TSS	2300660	2300660	.	+	.	Name=TSS:2300660_f;ID=NZ_LR027876.1_tss1103;type=Orphan;utr_length=Orphan_NA;associated_gene=orphan;libs=ctrl,vanco;method=TSSpredator
NZ_LR027876.1	ANNOgesic	TSS	2300983	2300983	.	-	.	Name=TSS:2300983_r;ID=NZ_LR027876.1_tss1104;type=Primary;utr_length=Primary_60;associated_gene=E0E12_RS12195;libs=ctrl,vanco;method=TSSpredator
NZ_LR027876.1	ANNOgesic	TSS	2303426	2303426	.	-	.	Name=TSS:2303426_r;ID=NZ_LR027876.1_tss1105;type=Orphan;utr_length=Orphan_NA;associated_gene=orphan;libs=ctrl,vanco;method=TSSpredator
NZ_LR027876.1	ANNOgesic	TSS	2305577	2305577	.	-	.	Name=TSS:2305577_r;ID=NZ_LR027876.1_tss1106;type=Primary;utr_length=Primary_38;associated_gene=E0E12_RS12220;libs=ctrl,vanco;method=TSSpredator
NZ_LR027876.1	ANNOgesic	TSS	2308017	2308017	.	-	.	Name=TSS:2308017_r;ID=NZ_LR027876.1_tss1107;type=Orphan;utr_length=Orphan_NA;associated_gene=orphan;libs=ctrl,vanco;method=TSSpredator
NZ_LR027876.1	ANNOgesic	TSS	2308227	2308227	.	+	.	Name=TSS:2308227_f;ID=NZ_LR027876.1_tss1108;type=Primary;utr_length=Primary_30;associated_gene=E0E12_RS12230;libs=ctrl,vanco;method=TSSpredator
NZ_LR027876.1	ANNOgesic	TSS	2309553	2309553	.	+	.	Name=TSS:2309553_f;ID=NZ_LR027876.1_tss1109;type=Primary,Internal;utr_length=Primary_277,Internal_NA;associated_gene=E0E12_RS12235,E0E12_RS12230;libs=ctrl,vanco;method=TSSpredator
NZ_LR027876.1	ANNOgesic	TSS	2311534	2311534	.	+	.	Name=TSS:2311534_f;ID=NZ_LR027876.1_tss1110;type=Internal;utr_length=Internal_NA;associated_gene=E0E12_RS12235;libs=ctrl,vanco;method=TSSpredator
NZ_LR027876.1	ANNOgesic	TSS	2315841	2315841	.	-	.	Name=TSS:2315841_r;ID=NZ_LR027876.1_tss1111;type=Orphan;utr_length=Orphan_NA;associated_gene=orphan;libs=ctrl,vanco;method=TSSpredator
NZ_LR027876.1	ANNOgesic	TSS	2324705	2324705	.	-	.	Name=TSS:2324705_r;ID=NZ_LR027876.1_tss1112;type=Primary;utr_length=Primary_32;associated_gene=E0E12_RS12265;libs=ctrl,vanco;method=TSSpredator
NZ_LR027876.1	ANNOgesic	TSS	2325793	2325793	.	-	.	Name=TSS:2325793_r;ID=NZ_LR027876.1_tss1113;type=Primary;utr_length=Primary_23;associated_gene=E0E12_RS12270;libs=ctrl,vanco;method=TSSpredator
NZ_LR027876.1	ANNOgesic	TSS	2327568	2327568	.	-	.	Name=TSS:2327568_r;ID=NZ_LR027876.1_tss1114;type=Primary;utr_length=Primary_0;associated_gene=E0E12_RS12295;libs=ctrl,vanco;method=TSSpredator
NZ_LR027876.1	ANNOgesic	TSS	2333311	2333311	.	-	.	Name=TSS:2333311_r;ID=NZ_LR027876.1_tss1115;type=Primary;utr_length=Primary_172;associated_gene=E0E12_RS12330;libs=ctrl,vanco;method=TSSpredator
NZ_LR027876.1	ANNOgesic	TSS	2334728	2334728	.	-	.	Name=TSS:2334728_r;ID=NZ_LR027876.1_tss1116;type=Primary;utr_length=Primary_68;associated_gene=E0E12_RS12340;libs=ctrl,vanco;method=TSSpredator
NZ_LR027876.1	ANNOgesic	TSS	2336469	2336469	.	-	.	Name=TSS:2336469_r;ID=NZ_LR027876.1_tss1117;type=Primary;utr_length=Primary_219;associated_gene=E0E12_RS12345;libs=ctrl,vanco;method=TSSpredator
NZ_LR027876.1	ANNOgesic	TSS	2341129	2341129	.	-	.	Name=TSS:2341129_r;ID=NZ_LR027876.1_tss1118;type=Primary;utr_length=Primary_17;associated_gene=E0E12_RS12370;libs=ctrl,vanco;method=TSSpredator
NZ_LR027876.1	ANNOgesic	TSS	2341260	2341260	.	+	.	Name=TSS:2341260_f;ID=NZ_LR027876.1_tss1119;type=Primary;utr_length=Primary_29;associated_gene=E0E12_RS12375;libs=ctrl,vanco;method=TSSpredator
NZ_LR027876.1	ANNOgesic	TSS	2349569	2349569	.	-	.	Name=TSS:2349569_r;ID=NZ_LR027876.1_tss1120;type=Primary,Internal;utr_length=Primary_65,Internal_NA;associated_gene=E0E12_RS12410,E0E12_RS12415;libs=ctrl,vanco;method=TSSpredator
NZ_LR027876.1	ANNOgesic	TSS	2350729	2350729	.	-	.	Name=TSS:2350729_r;ID=NZ_LR027876.1_tss1121;type=Primary,Antisense;utr_length=Primary_45,Antisense_NA;associated_gene=E0E12_RS12415,E0E12_RS12420;libs=ctrl,vanco;method=TSSpredator
NZ_LR027876.1	ANNOgesic	TSS	2353221	2353221	.	-	.	Name=TSS:2353221_r;ID=NZ_LR027876.1_tss1122;type=Orphan;utr_length=Orphan_NA;associated_gene=orphan;libs=ctrl,vanco;method=TSSpredator
NZ_LR027876.1	ANNOgesic	TSS	2356279	2356279	.	-	.	Name=TSS:2356279_r;ID=NZ_LR027876.1_tss1123;type=Primary;utr_length=Primary_41;associated_gene=E0E12_RS12440;libs=ctrl,vanco;method=TSSpredator
NZ_LR027876.1	ANNOgesic	TSS	2357999	2357999	.	-	.	Name=TSS:2357999_r;ID=NZ_LR027876.1_tss1124;type=Primary;utr_length=Primary_24;associated_gene=E0E12_RS12445;libs=ctrl,vanco;method=TSSpredator
NZ_LR027876.1	ANNOgesic	TSS	2359308	2359308	.	-	.	Name=TSS:2359308_r;ID=NZ_LR027876.1_tss1125;type=Primary;utr_length=Primary_25;associated_gene=E0E12_RS12450;libs=ctrl,vanco;method=TSSpredator
NZ_LR027876.1	ANNOgesic	TSS	2369498	2369498	.	-	.	Name=TSS:2369498_r;ID=NZ_LR027876.1_tss1126;type=Primary;utr_length=Primary_34;associated_gene=E0E12_RS12495;libs=ctrl,vanco;method=TSSpredator
NZ_LR027876.1	ANNOgesic	TSS	2369621	2369621	.	+	.	Name=TSS:2369621_f;ID=NZ_LR027876.1_tss1127;type=Primary;utr_length=Primary_49;associated_gene=E0E12_RS12500;libs=ctrl,vanco;method=TSSpredator
NZ_LR027876.1	ANNOgesic	TSS	2370144	2370144	.	+	.	Name=TSS:2370144_f;ID=NZ_LR027876.1_tss1128;type=Internal;utr_length=Internal_NA;associated_gene=E0E12_RS12500;libs=ctrl,vanco;method=TSSpredator
NZ_LR027876.1	ANNOgesic	TSS	2374655	2374655	.	-	.	Name=TSS:2374655_r;ID=NZ_LR027876.1_tss1129;type=Primary;utr_length=Primary_73;associated_gene=E0E12_RS12535;libs=ctrl,vanco;method=TSSpredator
NZ_LR027876.1	ANNOgesic	TSS	2378341	2378341	.	+	.	Name=TSS:2378341_f;ID=NZ_LR027876.1_tss1130;type=Antisense;utr_length=Antisense_NA;associated_gene=E0E12_RS12550;libs=ctrl,vanco;method=TSSpredator
NZ_LR027876.1	ANNOgesic	TSS	2379613	2379613	.	+	.	Name=TSS:2379613_f;ID=NZ_LR027876.1_tss1131;type=Primary;utr_length=Primary_34;associated_gene=E0E12_RS12560;libs=ctrl,vanco;method=TSSpredator
NZ_LR027876.1	ANNOgesic	TSS	2383565	2383565	.	-	.	Name=TSS:2383565_r;ID=NZ_LR027876.1_tss1132;type=Primary;utr_length=Primary_88;associated_gene=E0E12_RS12580;libs=ctrl,vanco;method=TSSpredator
NZ_LR027876.1	ANNOgesic	TSS	2383721	2383721	.	-	.	Name=TSS:2383721_r;ID=NZ_LR027876.1_tss1133;type=Secondary;utr_length=Secondary_244;associated_gene=E0E12_RS12580;libs=ctrl,vanco;method=TSSpredator
NZ_LR027876.1	ANNOgesic	TSS	2387706	2387706	.	-	.	Name=TSS:2387706_r;ID=NZ_LR027876.1_tss1134;type=Primary,Internal;utr_length=Primary_261,Internal_NA;associated_gene=E0E12_RS12595,E0E12_RS12600;libs=ctrl,vanco;method=TSSpredator
NZ_LR027876.1	ANNOgesic	TSS	2390484	2390484	.	-	.	Name=TSS:2390484_r;ID=NZ_LR027876.1_tss1135;type=Primary;utr_length=Primary_197;associated_gene=E0E12_RS12615;libs=ctrl,vanco;method=TSSpredator
NZ_LR027876.1	ANNOgesic	TSS	2393825	2393825	.	-	.	Name=TSS:2393825_r;ID=NZ_LR027876.1_tss1136;type=Primary;utr_length=Primary_28;associated_gene=E0E12_RS12635;libs=ctrl,vanco;method=TSSpredator
NZ_LR027876.1	ANNOgesic	TSS	2393877	2393877	.	-	.	Name=TSS:2393877_r;ID=NZ_LR027876.1_tss1137;type=Secondary;utr_length=Secondary_80;associated_gene=E0E12_RS12635;libs=ctrl,vanco;method=TSSpredator
NZ_LR027876.1	ANNOgesic	TSS	2399256	2399256	.	-	.	Name=TSS:2399256_r;ID=NZ_LR027876.1_tss1138;type=Primary,Internal;utr_length=Primary_204,Internal_NA;associated_gene=E0E12_RS12675,E0E12_RS12680;libs=ctrl,vanco;method=TSSpredator
NZ_LR027876.1	ANNOgesic	TSS	2408451	2408451	.	-	.	Name=TSS:2408451_r;ID=NZ_LR027876.1_tss1139;type=Primary;utr_length=Primary_201;associated_gene=E0E12_RS12780;libs=ctrl,vanco;method=TSSpredator
NZ_LR027876.1	ANNOgesic	TSS	2408587	2408587	.	+	.	Name=TSS:2408587_f;ID=NZ_LR027876.1_tss1140;type=Primary;utr_length=Primary_20;associated_gene=E0E12_RS12785;libs=ctrl,vanco;method=TSSpredator
NZ_LR027876.1	ANNOgesic	TSS	2410549	2410549	.	-	.	Name=TSS:2410549_r;ID=NZ_LR027876.1_tss1141;type=Primary;utr_length=Primary_27;associated_gene=E0E12_RS12790;libs=ctrl,vanco;method=TSSpredator
NZ_LR027876.1	ANNOgesic	TSS	2413972	2413972	.	+	.	Name=TSS:2413972_f;ID=NZ_LR027876.1_tss1142;type=Primary;utr_length=Primary_53;associated_gene=E0E12_RS12810;libs=ctrl,vanco;method=TSSpredator
NZ_LR027876.1	ANNOgesic	TSS	2416246	2416246	.	-	.	Name=TSS:2416246_r;ID=NZ_LR027876.1_tss1143;type=Primary;utr_length=Primary_31;associated_gene=E0E12_RS12820;libs=ctrl,vanco;method=TSSpredator
NZ_LR027876.1	ANNOgesic	TSS	2416250	2416250	.	-	.	Name=TSS:2416250_r;ID=NZ_LR027876.1_tss1144;type=Secondary,Antisense;utr_length=Secondary_35,Antisense_NA;associated_gene=E0E12_RS12820,E0E12_RS12825;libs=ctrl,vanco;method=TSSpredator
NZ_LR027876.1	ANNOgesic	TSS	2421840	2421840	.	-	.	Name=TSS:2421840_r;ID=NZ_LR027876.1_tss1145;type=Primary;utr_length=Primary_30;associated_gene=E0E12_RS12840;libs=ctrl,vanco;method=TSSpredator
NZ_LR027876.1	ANNOgesic	TSS	2422176	2422176	.	+	.	Name=TSS:2422176_f;ID=NZ_LR027876.1_tss1146;type=Primary;utr_length=Primary_23;associated_gene=E0E12_RS12845;libs=ctrl,vanco;method=TSSpredator
NZ_LR027876.1	ANNOgesic	TSS	2423100	2423100	.	-	.	Name=TSS:2423100_r;ID=NZ_LR027876.1_tss1147;type=Internal;utr_length=Internal_NA;associated_gene=E0E12_RS12850;libs=ctrl,vanco;method=TSSpredator
NZ_LR027876.1	ANNOgesic	TSS	2423232	2423232	.	-	.	Name=TSS:2423232_r;ID=NZ_LR027876.1_tss1148;type=Primary;utr_length=Primary_26;associated_gene=E0E12_RS12850;libs=ctrl,vanco;method=TSSpredator
NZ_LR027876.1	ANNOgesic	TSS	2430291	2430291	.	+	.	Name=TSS:2430291_f;ID=NZ_LR027876.1_tss1149;type=Primary,Antisense;utr_length=Primary_15,Antisense_NA;associated_gene=E0E12_RS12920,E0E12_RS12915;libs=ctrl,vanco;method=TSSpredator
NZ_LR027876.1	ANNOgesic	TSS	2434617	2434617	.	-	.	Name=TSS:2434617_r;ID=NZ_LR027876.1_tss1150;type=Primary;utr_length=Primary_31;associated_gene=E0E12_RS12945;libs=ctrl,vanco;method=TSSpredator
NZ_LR027876.1	ANNOgesic	TSS	2434728	2434728	.	-	.	Name=TSS:2434728_r;ID=NZ_LR027876.1_tss1151;type=Secondary;utr_length=Secondary_142;associated_gene=E0E12_RS12945;libs=ctrl,vanco;method=TSSpredator
NZ_LR027876.1	ANNOgesic	TSS	2434853	2434853	.	+	.	Name=TSS:2434853_f;ID=NZ_LR027876.1_tss1152;type=Primary;utr_length=Primary_23;associated_gene=E0E12_RS12950;libs=ctrl,vanco;method=TSSpredator
NZ_LR027876.1	ANNOgesic	TSS	2436821	2436821	.	-	.	Name=TSS:2436821_r;ID=NZ_LR027876.1_tss1153;type=Primary,Internal;utr_length=Primary_206,Internal_NA;associated_gene=E0E12_RS12955,E0E12_RS12960;libs=ctrl,vanco;method=TSSpredator
NZ_LR027876.1	ANNOgesic	TSS	2437265	2437265	.	-	.	Name=TSS:2437265_r;ID=NZ_LR027876.1_tss1154;type=Primary;utr_length=Primary_24;associated_gene=E0E12_RS12960;libs=ctrl,vanco;method=TSSpredator
NZ_LR027876.1	ANNOgesic	TSS	2439643	2439643	.	-	.	Name=TSS:2439643_r;ID=NZ_LR027876.1_tss1155;type=Primary;utr_length=Primary_33;associated_gene=E0E12_RS12970;libs=ctrl,vanco;method=TSSpredator
NZ_LR027876.1	ANNOgesic	TSS	2441101	2441101	.	-	.	Name=TSS:2441101_r;ID=NZ_LR027876.1_tss1156;type=Primary;utr_length=Primary_123;associated_gene=E0E12_RS12975;libs=ctrl,vanco;method=TSSpredator
NZ_LR027876.1	ANNOgesic	TSS	2442126	2442126	.	-	.	Name=TSS:2442126_r;ID=NZ_LR027876.1_tss1157;type=Primary;utr_length=Primary_26;associated_gene=E0E12_RS12980;libs=ctrl,vanco;method=TSSpredator
NZ_LR027876.1	ANNOgesic	TSS	2442324	2442324	.	+	.	Name=TSS:2442324_f;ID=NZ_LR027876.1_tss1158;type=Primary;utr_length=Primary_36;associated_gene=E0E12_RS12985;libs=ctrl,vanco;method=TSSpredator
NZ_LR027876.1	ANNOgesic	TSS	2443495	2443495	.	+	.	Name=TSS:2443495_f;ID=NZ_LR027876.1_tss1159;type=Internal;utr_length=Internal_NA;associated_gene=E0E12_RS12995;libs=ctrl,vanco;method=TSSpredator
NZ_LR027876.1	ANNOgesic	TSS	2448030	2448030	.	-	.	Name=TSS:2448030_r;ID=NZ_LR027876.1_tss1160;type=Primary;utr_length=Primary_86;associated_gene=E0E12_RS13020;libs=ctrl,vanco;method=TSSpredator
NZ_LR027876.1	ANNOgesic	TSS	2451609	2451609	.	-	.	Name=TSS:2451609_r;ID=NZ_LR027876.1_tss1161;type=Primary;utr_length=Primary_123;associated_gene=E0E12_RS13040;libs=ctrl,vanco;method=TSSpredator
NZ_LR027876.1	ANNOgesic	TSS	2451998	2451998	.	+	.	Name=TSS:2451998_f;ID=NZ_LR027876.1_tss1162;type=Primary;utr_length=Primary_98;associated_gene=E0E12_RS13045;libs=ctrl,vanco;method=TSSpredator
NZ_LR027876.1	ANNOgesic	TSS	2453308	2453308	.	-	.	Name=TSS:2453308_r;ID=NZ_LR027876.1_tss1163;type=Primary;utr_length=Primary_150;associated_gene=E0E12_RS13050;libs=ctrl,vanco;method=TSSpredator
NZ_LR027876.1	ANNOgesic	TSS	2456017	2456017	.	-	.	Name=TSS:2456017_r;ID=NZ_LR027876.1_tss1164;type=Primary;utr_length=Primary_108;associated_gene=E0E12_RS13060;libs=ctrl,vanco;method=TSSpredator
NZ_LR027876.1	ANNOgesic	TSS	2458065	2458065	.	+	.	Name=TSS:2458065_f;ID=NZ_LR027876.1_tss1165;type=Primary;utr_length=Primary_83;associated_gene=E0E12_RS13080;libs=ctrl,vanco;method=TSSpredator
NZ_LR027876.1	ANNOgesic	TSS	2462567	2462567	.	-	.	Name=TSS:2462567_r;ID=NZ_LR027876.1_tss1166;type=Primary;utr_length=Primary_46;associated_gene=E0E12_RS13105;libs=ctrl,vanco;method=TSSpredator
NZ_LR027876.1	ANNOgesic	TSS	2463420	2463420	.	+	.	Name=TSS:2463420_f;ID=NZ_LR027876.1_tss1167;type=Antisense;utr_length=Antisense_NA;associated_gene=E0E12_RS13115;libs=ctrl,vanco;method=TSSpredator
NZ_LR027876.1	ANNOgesic	TSS	2466277	2466277	.	-	.	Name=TSS:2466277_r;ID=NZ_LR027876.1_tss1168;type=Primary;utr_length=Primary_101;associated_gene=E0E12_RS13115;libs=ctrl,vanco;method=TSSpredator
NZ_LR027876.1	ANNOgesic	TSS	2466510	2466510	.	-	.	Name=TSS:2466510_r;ID=NZ_LR027876.1_tss1169;type=Orphan;utr_length=Orphan_NA;associated_gene=orphan;libs=ctrl,vanco;method=TSSpredator
NZ_LR027876.1	ANNOgesic	TSS	2468683	2468683	.	-	.	Name=TSS:2468683_r;ID=NZ_LR027876.1_tss1170;type=Secondary;utr_length=Secondary_28;associated_gene=E0E12_RS13125;libs=ctrl,vanco;method=TSSpredator
NZ_LR027876.1	ANNOgesic	TSS	2468892	2468892	.	-	.	Name=TSS:2468892_r;ID=NZ_LR027876.1_tss1171;type=Primary;utr_length=Primary_237;associated_gene=E0E12_RS13125;libs=ctrl,vanco;method=TSSpredator
NZ_LR027876.1	ANNOgesic	TSS	2469011	2469011	.	+	.	Name=TSS:2469011_f;ID=NZ_LR027876.1_tss1172;type=Primary;utr_length=Primary_29;associated_gene=E0E12_RS13130;libs=ctrl,vanco;method=TSSpredator
NZ_LR027876.1	ANNOgesic	TSS	2471158	2471158	.	-	.	Name=TSS:2471158_r;ID=NZ_LR027876.1_tss1173;type=Primary,Antisense;utr_length=Primary_42,Antisense_NA;associated_gene=E0E12_RS13140,E0E12_RS13145;libs=ctrl,vanco;method=TSSpredator
NZ_LR027876.1	ANNOgesic	TSS	2471618	2471618	.	+	.	Name=TSS:2471618_f;ID=NZ_LR027876.1_tss1174;type=Orphan;utr_length=Orphan_NA;associated_gene=orphan;libs=ctrl,vanco;method=TSSpredator
NZ_LR027876.1	ANNOgesic	TSS	2474697	2474697	.	-	.	Name=TSS:2474697_r;ID=NZ_LR027876.1_tss1175;type=Primary;utr_length=Primary_120;associated_gene=E0E12_RS13155;libs=ctrl,vanco;method=TSSpredator
NZ_LR027876.1	ANNOgesic	TSS	2474835	2474835	.	+	.	Name=TSS:2474835_f;ID=NZ_LR027876.1_tss1176;type=Primary;utr_length=Primary_22;associated_gene=E0E12_RS13160;libs=ctrl,vanco;method=TSSpredator
NZ_LR027876.1	ANNOgesic	TSS	2476395	2476395	.	-	.	Name=TSS:2476395_r;ID=NZ_LR027876.1_tss1177;type=Primary;utr_length=Primary_67;associated_gene=E0E12_RS13175;libs=ctrl,vanco;method=TSSpredator
NZ_LR027876.1	ANNOgesic	TSS	2477346	2477346	.	-	.	Name=TSS:2477346_r;ID=NZ_LR027876.1_tss1178;type=Primary;utr_length=Primary_26;associated_gene=E0E12_RS13180;libs=ctrl,vanco;method=TSSpredator
NZ_LR027876.1	ANNOgesic	TSS	2477426	2477426	.	-	.	Name=TSS:2477426_r;ID=NZ_LR027876.1_tss1179;type=Secondary;utr_length=Secondary_106;associated_gene=E0E12_RS13180;libs=ctrl,vanco;method=TSSpredator
NZ_LR027876.1	ANNOgesic	TSS	2479785	2479785	.	-	.	Name=TSS:2479785_r;ID=NZ_LR027876.1_tss1180;type=Internal;utr_length=Internal_NA;associated_gene=E0E12_RS13190;libs=ctrl,vanco;method=TSSpredator
NZ_LR027876.1	ANNOgesic	TSS	2479942	2479942	.	+	.	Name=TSS:2479942_f;ID=NZ_LR027876.1_tss1181;type=Primary;utr_length=Primary_176;associated_gene=E0E12_RS13195;libs=ctrl,vanco;method=TSSpredator
NZ_LR027876.1	ANNOgesic	TSS	2483204	2483204	.	-	.	Name=TSS:2483204_r;ID=NZ_LR027876.1_tss1182;type=Primary,Internal;utr_length=Primary_278,Internal_NA;associated_gene=E0E12_RS13205,E0E12_RS13210;libs=ctrl,vanco;method=TSSpredator
NZ_LR027876.1	ANNOgesic	TSS	2485115	2485115	.	-	.	Name=TSS:2485115_r;ID=NZ_LR027876.1_tss1183;type=Primary;utr_length=Primary_27;associated_gene=E0E12_RS13215;libs=ctrl,vanco;method=TSSpredator
NZ_LR027876.1	ANNOgesic	TSS	2492576	2492576	.	+	.	Name=TSS:2492576_f;ID=NZ_LR027876.1_tss1184;type=Primary;utr_length=Primary_46;associated_gene=E0E12_RS13250;libs=ctrl,vanco;method=TSSpredator
NZ_LR027876.1	ANNOgesic	TSS	2494689	2494689	.	-	.	Name=TSS:2494689_r;ID=NZ_LR027876.1_tss1185;type=Primary;utr_length=Primary_56;associated_gene=E0E12_RS13255;libs=ctrl,vanco;method=TSSpredator
NZ_LR027876.1	ANNOgesic	TSS	2495462	2495462	.	-	.	Name=TSS:2495462_r;ID=NZ_LR027876.1_tss1186;type=Antisense;utr_length=Antisense_NA;associated_gene=E0E12_RS13260;libs=ctrl,vanco;method=TSSpredator
NZ_LR027876.1	ANNOgesic	TSS	2497176	2497176	.	-	.	Name=TSS:2497176_r;ID=NZ_LR027876.1_tss1187;type=Primary,Internal;utr_length=Primary_105,Internal_NA;associated_gene=E0E12_RS13270,E0E12_RS13275;libs=ctrl,vanco;method=TSSpredator
NZ_LR027876.1	ANNOgesic	TSS	2499797	2499797	.	-	.	Name=TSS:2499797_r;ID=NZ_LR027876.1_tss1188;type=Internal;utr_length=Internal_NA;associated_gene=E0E12_RS13290;libs=ctrl,vanco;method=TSSpredator
NZ_LR027876.1	ANNOgesic	TSS	2500506	2500506	.	+	.	Name=TSS:2500506_f;ID=NZ_LR027876.1_tss1189;type=Primary;utr_length=Primary_184;associated_gene=E0E12_RS13295;libs=ctrl,vanco;method=TSSpredator
NZ_LR027876.1	ANNOgesic	TSS	2500603	2500603	.	-	.	Name=TSS:2500603_r;ID=NZ_LR027876.1_tss1190;type=Antisense;utr_length=Antisense_NA;associated_gene=E0E12_RS13295;libs=ctrl,vanco;method=TSSpredator
NZ_LR027876.1	ANNOgesic	TSS	2501563	2501563	.	+	.	Name=TSS:2501563_f;ID=NZ_LR027876.1_tss1191;type=Primary;utr_length=Primary_72;associated_gene=E0E12_RS13305;libs=ctrl,vanco;method=TSSpredator
NZ_LR027876.1	ANNOgesic	TSS	2503426	2503426	.	+	.	Name=TSS:2503426_f;ID=NZ_LR027876.1_tss1192;type=Antisense;utr_length=Antisense_NA;associated_gene=E0E12_RS13310;libs=ctrl,vanco;method=TSSpredator
NZ_LR027876.1	ANNOgesic	TSS	2505009	2505009	.	+	.	Name=TSS:2505009_f;ID=NZ_LR027876.1_tss1193;type=Primary,Antisense;utr_length=Primary_6,Antisense_NA;associated_gene=E0E12_RS13320,E0E12_RS13315;libs=ctrl,vanco;method=TSSpredator
NZ_LR027876.1	ANNOgesic	TSS	2505095	2505095	.	-	.	Name=TSS:2505095_r;ID=NZ_LR027876.1_tss1194;type=Primary,Antisense;utr_length=Primary_177,Antisense_NA;associated_gene=E0E12_RS13315,E0E12_RS13320;libs=ctrl,vanco;method=TSSpredator
NZ_LR027876.1	ANNOgesic	TSS	2505920	2505920	.	-	.	Name=TSS:2505920_r;ID=NZ_LR027876.1_tss1195;type=Antisense;utr_length=Antisense_NA;associated_gene=E0E12_RS13325;libs=ctrl,vanco;method=TSSpredator
NZ_LR027876.1	ANNOgesic	TSS	2507037	2507037	.	+	.	Name=TSS:2507037_f;ID=NZ_LR027876.1_tss1196;type=Primary,Antisense;utr_length=Primary_121,Antisense_NA;associated_gene=E0E12_RS13335,E0E12_RS13330;libs=ctrl,vanco;method=TSSpredator
NZ_LR027876.1	ANNOgesic	TSS	2510686	2510686	.	+	.	Name=TSS:2510686_f;ID=NZ_LR027876.1_tss1197;type=Primary,Antisense;utr_length=Primary_68,Antisense_NA;associated_gene=E0E12_RS13350,E0E12_RS13345;libs=ctrl,vanco;method=TSSpredator
NZ_LR027876.1	ANNOgesic	TSS	2515257	2515257	.	+	.	Name=TSS:2515257_f;ID=NZ_LR027876.1_tss1198;type=Primary;utr_length=Primary_27;associated_gene=E0E12_RS13380;libs=ctrl,vanco;method=TSSpredator
NZ_LR027876.1	ANNOgesic	TSS	2517392	2517392	.	-	.	Name=TSS:2517392_r;ID=NZ_LR027876.1_tss1199;type=Internal;utr_length=Internal_NA;associated_gene=E0E12_RS13390;libs=ctrl,vanco;method=TSSpredator
NZ_LR027876.1	ANNOgesic	TSS	2523977	2523977	.	-	.	Name=TSS:2523977_r;ID=NZ_LR027876.1_tss1200;type=Primary;utr_length=Primary_156;associated_gene=E0E12_RS13420;libs=ctrl,vanco;method=TSSpredator
NZ_LR027876.1	ANNOgesic	TSS	2525922	2525922	.	-	.	Name=TSS:2525922_r;ID=NZ_LR027876.1_tss1201;type=Primary;utr_length=Primary_122;associated_gene=E0E12_RS13425;libs=ctrl,vanco;method=TSSpredator
NZ_LR027876.1	ANNOgesic	TSS	2526086	2526086	.	+	.	Name=TSS:2526086_f;ID=NZ_LR027876.1_tss1202;type=Primary;utr_length=Primary_31;associated_gene=E0E12_RS13430;libs=ctrl,vanco;method=TSSpredator
NZ_LR027876.1	ANNOgesic	TSS	2527890	2527890	.	-	.	Name=TSS:2527890_r;ID=NZ_LR027876.1_tss1203;type=Antisense;utr_length=Antisense_NA;associated_gene=E0E12_RS13430;libs=ctrl,vanco;method=TSSpredator
NZ_LR027876.1	ANNOgesic	TSS	2528717	2528717	.	-	.	Name=TSS:2528717_r;ID=NZ_LR027876.1_tss1204;type=Primary;utr_length=Primary_145;associated_gene=E0E12_RS13435;libs=ctrl,vanco;method=TSSpredator
NZ_LR027876.1	ANNOgesic	TSS	2529544	2529544	.	+	.	Name=TSS:2529544_f;ID=NZ_LR027876.1_tss1205;type=Primary;utr_length=Primary_48;associated_gene=E0E12_RS13445;libs=ctrl,vanco;method=TSSpredator
NZ_LR027876.1	ANNOgesic	TSS	2532793	2532793	.	-	.	Name=TSS:2532793_r;ID=NZ_LR027876.1_tss1206;type=Primary;utr_length=Primary_17;associated_gene=E0E12_RS13465;libs=ctrl,vanco;method=TSSpredator
NZ_LR027876.1	ANNOgesic	TSS	2534328	2534328	.	+	.	Name=TSS:2534328_f;ID=NZ_LR027876.1_tss1207;type=Primary,Antisense;utr_length=Primary_93,Antisense_NA;associated_gene=E0E12_RS13480,E0E12_RS13475;libs=ctrl,vanco;method=TSSpredator
NZ_LR027876.1	ANNOgesic	TSS	2537711	2537711	.	+	.	Name=TSS:2537711_f;ID=NZ_LR027876.1_tss1208;type=Secondary;utr_length=Secondary_34;associated_gene=E0E12_RS13495;libs=ctrl,vanco;method=TSSpredator
NZ_LR027876.1	ANNOgesic	TSS	2537730	2537730	.	+	.	Name=TSS:2537730_f;ID=NZ_LR027876.1_tss1209;type=Primary;utr_length=Primary_15;associated_gene=E0E12_RS13495;libs=ctrl,vanco;method=TSSpredator
NZ_LR027876.1	ANNOgesic	TSS	2539537	2539537	.	+	.	Name=TSS:2539537_f;ID=NZ_LR027876.1_tss1210;type=Orphan;utr_length=Orphan_NA;associated_gene=orphan;libs=ctrl,vanco;method=TSSpredator
NZ_LR027876.1	ANNOgesic	TSS	2543745	2543745	.	+	.	Name=TSS:2543745_f;ID=NZ_LR027876.1_tss1211;type=Primary;utr_length=Primary_66;associated_gene=E0E12_RS13520;libs=ctrl,vanco;method=TSSpredator
NZ_LR027876.1	ANNOgesic	TSS	2545874	2545874	.	-	.	Name=TSS:2545874_r;ID=NZ_LR027876.1_tss1212;type=Primary;utr_length=Primary_26;associated_gene=E0E12_RS13525;libs=ctrl,vanco;method=TSSpredator
NZ_LR027876.1	ANNOgesic	TSS	2546544	2546544	.	-	.	Name=TSS:2546544_r;ID=NZ_LR027876.1_tss1213;type=Primary;utr_length=Primary_149;associated_gene=E0E12_RS13530;libs=ctrl,vanco;method=TSSpredator
NZ_LR027876.1	ANNOgesic	TSS	2546777	2546777	.	+	.	Name=TSS:2546777_f;ID=NZ_LR027876.1_tss1214;type=Primary;utr_length=Primary_16;associated_gene=E0E12_RS13535;libs=ctrl,vanco;method=TSSpredator
NZ_LR027876.1	ANNOgesic	TSS	2547428	2547428	.	+	.	Name=TSS:2547428_f;ID=NZ_LR027876.1_tss1215;type=Primary;utr_length=Primary_27;associated_gene=E0E12_RS13540;libs=ctrl,vanco;method=TSSpredator
NZ_LR027876.1	ANNOgesic	TSS	2554001	2554001	.	-	.	Name=TSS:2554001_r;ID=NZ_LR027876.1_tss1216;type=Internal;utr_length=Internal_NA;associated_gene=E0E12_RS13580;libs=ctrl,vanco;method=TSSpredator
NZ_LR027876.1	ANNOgesic	TSS	2566760	2566760	.	-	.	Name=TSS:2566760_r;ID=NZ_LR027876.1_tss1217;type=Primary;utr_length=Primary_38;associated_gene=E0E12_RS13625;libs=ctrl,vanco;method=TSSpredator
NZ_LR027876.1	ANNOgesic	TSS	2567150	2567150	.	-	.	Name=TSS:2567150_r;ID=NZ_LR027876.1_tss1218;type=Primary;utr_length=Primary_29;associated_gene=E0E12_RS13630;libs=ctrl,vanco;method=TSSpredator
NZ_LR027876.1	ANNOgesic	TSS	2567696	2567696	.	-	.	Name=TSS:2567696_r;ID=NZ_LR027876.1_tss1219;type=Primary;utr_length=Primary_24;associated_gene=E0E12_RS13635;libs=ctrl,vanco;method=TSSpredator
NZ_LR027876.1	ANNOgesic	TSS	2569438	2569438	.	-	.	Name=TSS:2569438_r;ID=NZ_LR027876.1_tss1220;type=Primary;utr_length=Primary_30;associated_gene=E0E12_RS13640;libs=ctrl,vanco;method=TSSpredator
NZ_LR027876.1	ANNOgesic	TSS	2569510	2569510	.	-	.	Name=TSS:2569510_r;ID=NZ_LR027876.1_tss1221;type=Secondary;utr_length=Secondary_102;associated_gene=E0E12_RS13640;libs=ctrl,vanco;method=TSSpredator
NZ_LR027876.1	ANNOgesic	TSS	2569784	2569784	.	-	.	Name=TSS:2569784_r;ID=NZ_LR027876.1_tss1222;type=Internal;utr_length=Internal_NA;associated_gene=E0E12_RS13650;libs=ctrl,vanco;method=TSSpredator
NZ_LR027876.1	ANNOgesic	TSS	2570242	2570242	.	-	.	Name=TSS:2570242_r;ID=NZ_LR027876.1_tss1223;type=Primary;utr_length=Primary_22;associated_gene=E0E12_RS13655;libs=ctrl,vanco;method=TSSpredator
NZ_LR027876.1	ANNOgesic	TSS	2571515	2571515	.	-	.	Name=TSS:2571515_r;ID=NZ_LR027876.1_tss1224;type=Primary;utr_length=Primary_42;associated_gene=E0E12_RS13670;libs=ctrl,vanco;method=TSSpredator
NZ_LR027876.1	ANNOgesic	TSS	2575320	2575320	.	-	.	Name=TSS:2575320_r;ID=NZ_LR027876.1_tss1225;type=Primary;utr_length=Primary_38;associated_gene=E0E12_RS13690;libs=ctrl,vanco;method=TSSpredator
NZ_LR027876.1	ANNOgesic	TSS	2576891	2576891	.	-	.	Name=TSS:2576891_r;ID=NZ_LR027876.1_tss1226;type=Primary;utr_length=Primary_49;associated_gene=E0E12_RS13695;libs=ctrl,vanco;method=TSSpredator
NZ_LR027876.1	ANNOgesic	TSS	2577000	2577000	.	+	.	Name=TSS:2577000_f;ID=NZ_LR027876.1_tss1227;type=Primary;utr_length=Primary_16;associated_gene=E0E12_RS13705;libs=ctrl,vanco;method=TSSpredator
NZ_LR027876.1	ANNOgesic	TSS	2578095	2578095	.	-	.	Name=TSS:2578095_r;ID=NZ_LR027876.1_tss1228;type=Primary;utr_length=Primary_135;associated_gene=E0E12_RS13710;libs=ctrl,vanco;method=TSSpredator
NZ_LR027876.1	ANNOgesic	TSS	2578157	2578157	.	-	.	Name=TSS:2578157_r;ID=NZ_LR027876.1_tss1229;type=Secondary;utr_length=Secondary_197;associated_gene=E0E12_RS13710;libs=ctrl,vanco;method=TSSpredator
NZ_LR027876.1	ANNOgesic	TSS	2579181	2579181	.	-	.	Name=TSS:2579181_r;ID=NZ_LR027876.1_tss1230;type=Primary;utr_length=Primary_28;associated_gene=E0E12_RS13715;libs=ctrl,vanco;method=TSSpredator
NZ_LR027876.1	ANNOgesic	TSS	2579866	2579866	.	+	.	Name=TSS:2579866_f;ID=NZ_LR027876.1_tss1231;type=Primary,Antisense;utr_length=Primary_39,Antisense_NA;associated_gene=E0E12_RS13725,E0E12_RS13720;libs=ctrl,vanco;method=TSSpredator
NZ_LR027876.1	ANNOgesic	TSS	2580082	2580082	.	-	.	Name=TSS:2580082_r;ID=NZ_LR027876.1_tss1232;type=Primary,Antisense;utr_length=Primary_272,Antisense_NA;associated_gene=E0E12_RS13720,E0E12_RS13725;libs=ctrl,vanco;method=TSSpredator
NZ_LR027876.1	ANNOgesic	TSS	2580930	2580930	.	-	.	Name=TSS:2580930_r;ID=NZ_LR027876.1_tss1233;type=Antisense;utr_length=Antisense_NA;associated_gene=E0E12_RS13725;libs=ctrl,vanco;method=TSSpredator
NZ_LR027876.1	ANNOgesic	TSS	2595058	2595058	.	+	.	Name=TSS:2595058_f;ID=NZ_LR027876.1_tss1234;type=Antisense;utr_length=Antisense_NA;associated_gene=E0E12_RS13810;libs=ctrl,vanco;method=TSSpredator
NZ_LR027876.1	ANNOgesic	TSS	2595554	2595554	.	-	.	Name=TSS:2595554_r;ID=NZ_LR027876.1_tss1235;type=Internal;utr_length=Internal_NA;associated_gene=E0E12_RS13815;libs=ctrl,vanco;method=TSSpredator
NZ_LR027876.1	ANNOgesic	TSS	2595999	2595999	.	+	.	Name=TSS:2595999_f;ID=NZ_LR027876.1_tss1236;type=Primary;utr_length=Primary_27;associated_gene=E0E12_RS13820;libs=ctrl,vanco;method=TSSpredator
NZ_LR027876.1	ANNOgesic	TSS	2596742	2596742	.	+	.	Name=TSS:2596742_f;ID=NZ_LR027876.1_tss1237;type=Internal;utr_length=Internal_NA;associated_gene=E0E12_RS13820;libs=ctrl,vanco;method=TSSpredator
NZ_LR027876.1	ANNOgesic	TSS	2598042	2598042	.	+	.	Name=TSS:2598042_f;ID=NZ_LR027876.1_tss1238;type=Primary;utr_length=Primary_27;associated_gene=E0E12_RS13830;libs=ctrl,vanco;method=TSSpredator
NZ_LR027876.1	ANNOgesic	TSS	2600321	2600321	.	-	.	Name=TSS:2600321_r;ID=NZ_LR027876.1_tss1239;type=Antisense;utr_length=Antisense_NA;associated_gene=E0E12_RS13840;libs=ctrl,vanco;method=TSSpredator
NZ_LR027876.1	ANNOgesic	TSS	2601539	2601539	.	-	.	Name=TSS:2601539_r;ID=NZ_LR027876.1_tss1240;type=Primary;utr_length=Primary_31;associated_gene=E0E12_RS13845;libs=ctrl,vanco;method=TSSpredator
NZ_LR027876.1	ANNOgesic	TSS	2603318	2603318	.	+	.	Name=TSS:2603318_f;ID=NZ_LR027876.1_tss1241;type=Primary;utr_length=Primary_23;associated_gene=E0E12_RS13855;libs=ctrl,vanco;method=TSSpredator
NZ_LR027876.1	ANNOgesic	TSS	2607418	2607418	.	-	.	Name=TSS:2607418_r;ID=NZ_LR027876.1_tss1242;type=Primary;utr_length=Primary_30;associated_gene=E0E12_RS13865;libs=ctrl,vanco;method=TSSpredator
NZ_LR027876.1	ANNOgesic	TSS	2610104	2610104	.	-	.	Name=TSS:2610104_r;ID=NZ_LR027876.1_tss1243;type=Primary;utr_length=Primary_45;associated_gene=E0E12_RS13880;libs=ctrl,vanco;method=TSSpredator
NZ_LR027876.1	ANNOgesic	TSS	2612993	2612993	.	-	.	Name=TSS:2612993_r;ID=NZ_LR027876.1_tss1244;type=Primary;utr_length=Primary_51;associated_gene=E0E12_RS13895;libs=ctrl,vanco;method=TSSpredator
NZ_LR027876.1	ANNOgesic	TSS	2617001	2617001	.	-	.	Name=TSS:2617001_r;ID=NZ_LR027876.1_tss1245;type=Primary;utr_length=Primary_254;associated_gene=E0E12_RS13915;libs=ctrl,vanco;method=TSSpredator
NZ_LR027876.1	ANNOgesic	TSS	2618046	2618046	.	-	.	Name=TSS:2618046_r;ID=NZ_LR027876.1_tss1246;type=Primary;utr_length=Primary_30;associated_gene=E0E12_RS13930;libs=ctrl,vanco;method=TSSpredator
NZ_LR027876.1	ANNOgesic	TSS	2618155	2618155	.	+	.	Name=TSS:2618155_f;ID=NZ_LR027876.1_tss1247;type=Primary;utr_length=Primary_41;associated_gene=E0E12_RS13935;libs=ctrl,vanco;method=TSSpredator
NZ_LR027876.1	ANNOgesic	TSS	2619943	2619943	.	+	.	Name=TSS:2619943_f;ID=NZ_LR027876.1_tss1248;type=Orphan;utr_length=Orphan_NA;associated_gene=orphan;libs=ctrl,vanco;method=TSSpredator
NZ_LR027876.1	ANNOgesic	TSS	2623135	2623135	.	-	.	Name=TSS:2623135_r;ID=NZ_LR027876.1_tss1249;type=Primary;utr_length=Primary_93;associated_gene=E0E12_RS13945;libs=ctrl,vanco;method=TSSpredator
NZ_LR027876.1	ANNOgesic	TSS	2624895	2624895	.	-	.	Name=TSS:2624895_r;ID=NZ_LR027876.1_tss1250;type=Primary;utr_length=Primary_26;associated_gene=E0E12_RS13955;libs=ctrl,vanco;method=TSSpredator
NZ_LR027876.1	ANNOgesic	TSS	2625318	2625318	.	-	.	Name=TSS:2625318_r;ID=NZ_LR027876.1_tss1251;type=Internal;utr_length=Internal_NA;associated_gene=E0E12_RS13960;libs=ctrl,vanco;method=TSSpredator
NZ_LR027876.1	ANNOgesic	TSS	2626220	2626220	.	-	.	Name=TSS:2626220_r;ID=NZ_LR027876.1_tss1252;type=Primary;utr_length=Primary_27;associated_gene=E0E12_RS13960;libs=ctrl,vanco;method=TSSpredator
NZ_LR027876.1	ANNOgesic	TSS	2627398	2627398	.	+	.	Name=TSS:2627398_f;ID=NZ_LR027876.1_tss1253;type=Primary;utr_length=Primary_32;associated_gene=E0E12_RS13980;libs=ctrl,vanco;method=TSSpredator
NZ_LR027876.1	ANNOgesic	TSS	2629798	2629798	.	+	.	Name=TSS:2629798_f;ID=NZ_LR027876.1_tss1254;type=Primary;utr_length=Primary_27;associated_gene=E0E12_RS13990;libs=ctrl,vanco;method=TSSpredator
NZ_LR027876.1	ANNOgesic	TSS	2630857	2630857	.	-	.	Name=TSS:2630857_r;ID=NZ_LR027876.1_tss1255;type=Internal;utr_length=Internal_NA;associated_gene=E0E12_RS13995;libs=ctrl,vanco;method=TSSpredator
NZ_LR027876.1	ANNOgesic	TSS	2631239	2631239	.	-	.	Name=TSS:2631239_r;ID=NZ_LR027876.1_tss1256;type=Internal;utr_length=Internal_NA;associated_gene=E0E12_RS13995;libs=ctrl,vanco;method=TSSpredator
NZ_LR027876.1	ANNOgesic	TSS	2635754	2635754	.	-	.	Name=TSS:2635754_r;ID=NZ_LR027876.1_tss1257;type=Internal;utr_length=Internal_NA;associated_gene=E0E12_RS14020;libs=ctrl,vanco;method=TSSpredator
NZ_LR027876.1	ANNOgesic	TSS	2642403	2642403	.	-	.	Name=TSS:2642403_r;ID=NZ_LR027876.1_tss1258;type=Orphan;utr_length=Orphan_NA;associated_gene=orphan;libs=ctrl,vanco;method=TSSpredator
NZ_LR027876.1	ANNOgesic	TSS	2642578	2642578	.	+	.	Name=TSS:2642578_f;ID=NZ_LR027876.1_tss1259;type=Primary;utr_length=Primary_24;associated_gene=E0E12_RS14050;libs=ctrl,vanco;method=TSSpredator
NZ_LR027876.1	ANNOgesic	TSS	2644850	2644850	.	-	.	Name=TSS:2644850_r;ID=NZ_LR027876.1_tss1260;type=Primary;utr_length=Primary_176;associated_gene=E0E12_RS14055;libs=ctrl,vanco;method=TSSpredator
NZ_LR027876.1	ANNOgesic	TSS	2646026	2646026	.	-	.	Name=TSS:2646026_r;ID=NZ_LR027876.1_tss1261;type=Primary;utr_length=Primary_44;associated_gene=E0E12_RS14065;libs=ctrl,vanco;method=TSSpredator
NZ_LR027876.1	ANNOgesic	TSS	2647668	2647668	.	+	.	Name=TSS:2647668_f;ID=NZ_LR027876.1_tss1262;type=Secondary,Antisense;utr_length=Secondary_238,Antisense_NA;associated_gene=E0E12_RS14085,E0E12_RS14080;libs=ctrl,vanco;method=TSSpredator
NZ_LR027876.1	ANNOgesic	TSS	2647863	2647863	.	+	.	Name=TSS:2647863_f;ID=NZ_LR027876.1_tss1263;type=Primary;utr_length=Primary_43;associated_gene=E0E12_RS14085;libs=ctrl,vanco;method=TSSpredator
NZ_LR027876.1	ANNOgesic	TSS	2648709	2648709	.	-	.	Name=TSS:2648709_r;ID=NZ_LR027876.1_tss1264;type=Primary;utr_length=Primary_71;associated_gene=E0E12_RS14095;libs=ctrl,vanco;method=TSSpredator
NZ_LR027876.1	ANNOgesic	TSS	2648849	2648849	.	+	.	Name=TSS:2648849_f;ID=NZ_LR027876.1_tss1265;type=Primary;utr_length=Primary_224;associated_gene=E0E12_RS14100;libs=ctrl,vanco;method=TSSpredator
NZ_LR027876.1	ANNOgesic	TSS	2654569	2654569	.	-	.	Name=TSS:2654569_r;ID=NZ_LR027876.1_tss1266;type=Primary,Antisense;utr_length=Primary_130,Antisense_NA;associated_gene=E0E12_RS14120,E0E12_RS14125;libs=ctrl,vanco;method=TSSpredator
NZ_LR027876.1	ANNOgesic	TSS	2654656	2654656	.	+	.	Name=TSS:2654656_f;ID=NZ_LR027876.1_tss1267;type=Internal;utr_length=Internal_NA;associated_gene=E0E12_RS14125;libs=ctrl,vanco;method=TSSpredator
NZ_LR027876.1	ANNOgesic	TSS	2656539	2656539	.	+	.	Name=TSS:2656539_f;ID=NZ_LR027876.1_tss1268;type=Primary;utr_length=Primary_109;associated_gene=E0E12_RS14130;libs=ctrl,vanco;method=TSSpredator
NZ_LR027876.1	ANNOgesic	TSS	2663375	2663375	.	-	.	Name=TSS:2663375_r;ID=NZ_LR027876.1_tss1269;type=Primary;utr_length=Primary_102;associated_gene=E0E12_RS14165;libs=ctrl,vanco;method=TSSpredator
NZ_LR027876.1	ANNOgesic	TSS	2665460	2665460	.	-	.	Name=TSS:2665460_r;ID=NZ_LR027876.1_tss1270;type=Primary;utr_length=Primary_41;associated_gene=E0E12_RS14175;libs=ctrl,vanco;method=TSSpredator
NZ_LR027876.1	ANNOgesic	TSS	2668473	2668473	.	-	.	Name=TSS:2668473_r;ID=NZ_LR027876.1_tss1271;type=Primary;utr_length=Primary_52;associated_gene=E0E12_RS14180;libs=ctrl,vanco;method=TSSpredator
NZ_LR027876.1	ANNOgesic	TSS	2670937	2670937	.	-	.	Name=TSS:2670937_r;ID=NZ_LR027876.1_tss1272;type=Internal;utr_length=Internal_NA;associated_gene=E0E12_RS14185;libs=ctrl,vanco;method=TSSpredator
NZ_LR027876.1	ANNOgesic	TSS	2672208	2672208	.	-	.	Name=TSS:2672208_r;ID=NZ_LR027876.1_tss1273;type=Primary,Internal;utr_length=Primary_49,Internal_NA;associated_gene=E0E12_RS14185,E0E12_RS14190;libs=ctrl,vanco;method=TSSpredator
NZ_LR027876.1	ANNOgesic	TSS	2673425	2673425	.	-	.	Name=TSS:2673425_r;ID=NZ_LR027876.1_tss1274;type=Internal;utr_length=Internal_NA;associated_gene=E0E12_RS14200;libs=ctrl,vanco;method=TSSpredator
NZ_LR027876.1	ANNOgesic	TSS	2676395	2676395	.	-	.	Name=TSS:2676395_r;ID=NZ_LR027876.1_tss1275;type=Primary;utr_length=Primary_35;associated_gene=E0E12_RS14210;libs=ctrl,vanco;method=TSSpredator
NZ_LR027876.1	ANNOgesic	TSS	2678162	2678162	.	-	.	Name=TSS:2678162_r;ID=NZ_LR027876.1_tss1276;type=Primary;utr_length=Primary_27;associated_gene=E0E12_RS14220;libs=ctrl,vanco;method=TSSpredator
NZ_LR027876.1	ANNOgesic	TSS	2678808	2678808	.	-	.	Name=TSS:2678808_r;ID=NZ_LR027876.1_tss1277;type=Primary;utr_length=Primary_26;associated_gene=E0E12_RS14225;libs=ctrl,vanco;method=TSSpredator
NZ_LR027876.1	ANNOgesic	TSS	2678816	2678816	.	+	.	Name=TSS:2678816_f;ID=NZ_LR027876.1_tss1278;type=Antisense;utr_length=Antisense_NA;associated_gene=E0E12_RS14225;libs=ctrl,vanco;method=TSSpredator
NZ_LR027876.1	ANNOgesic	TSS	2680919	2680919	.	-	.	Name=TSS:2680919_r;ID=NZ_LR027876.1_tss1279;type=Primary;utr_length=Primary_175;associated_gene=E0E12_RS14230;libs=ctrl,vanco;method=TSSpredator
NZ_LR027876.1	ANNOgesic	TSS	2682934	2682934	.	+	.	Name=TSS:2682934_f;ID=NZ_LR027876.1_tss1280;type=Primary;utr_length=Primary_112;associated_gene=E0E12_RS14240;libs=ctrl,vanco;method=TSSpredator
NZ_LR027876.1	ANNOgesic	TSS	2685406	2685406	.	-	.	Name=TSS:2685406_r;ID=NZ_LR027876.1_tss1281;type=Primary;utr_length=Primary_38;associated_gene=E0E12_RS14255;libs=ctrl,vanco;method=TSSpredator
NZ_LR027876.1	ANNOgesic	TSS	2685751	2685751	.	+	.	Name=TSS:2685751_f;ID=NZ_LR027876.1_tss1282;type=Primary;utr_length=Primary_51;associated_gene=E0E12_RS14270;libs=ctrl,vanco;method=TSSpredator
NZ_LR027876.1	ANNOgesic	TSS	2689916	2689916	.	+	.	Name=TSS:2689916_f;ID=NZ_LR027876.1_tss1283;type=Primary;utr_length=Primary_34;associated_gene=E0E12_RS14285;libs=ctrl,vanco;method=TSSpredator
NZ_LR027876.1	ANNOgesic	TSS	2691263	2691263	.	-	.	Name=TSS:2691263_r;ID=NZ_LR027876.1_tss1284;type=Internal;utr_length=Internal_NA;associated_gene=E0E12_RS14290;libs=ctrl,vanco;method=TSSpredator
NZ_LR027876.1	ANNOgesic	TSS	2693082	2693082	.	-	.	Name=TSS:2693082_r;ID=NZ_LR027876.1_tss1285;type=Internal;utr_length=Internal_NA;associated_gene=E0E12_RS14300;libs=ctrl,vanco;method=TSSpredator
NZ_LR027876.1	ANNOgesic	TSS	2693873	2693873	.	+	.	Name=TSS:2693873_f;ID=NZ_LR027876.1_tss1286;type=Primary;utr_length=Primary_38;associated_gene=E0E12_RS14310;libs=ctrl,vanco;method=TSSpredator
NZ_LR027876.1	ANNOgesic	TSS	2695678	2695678	.	+	.	Name=TSS:2695678_f;ID=NZ_LR027876.1_tss1287;type=Primary;utr_length=Primary_100;associated_gene=E0E12_RS14320;libs=ctrl,vanco;method=TSSpredator
NZ_LR027876.1	ANNOgesic	TSS	2697847	2697847	.	-	.	Name=TSS:2697847_r;ID=NZ_LR027876.1_tss1288;type=Primary;utr_length=Primary_28;associated_gene=E0E12_RS14325;libs=ctrl,vanco;method=TSSpredator
NZ_LR027876.1	ANNOgesic	TSS	2700472	2700472	.	+	.	Name=TSS:2700472_f;ID=NZ_LR027876.1_tss1289;type=Primary;utr_length=Primary_14;associated_gene=E0E12_RS14345;libs=ctrl,vanco;method=TSSpredator
NZ_LR027876.1	ANNOgesic	TSS	2707358	2707358	.	-	.	Name=TSS:2707358_r;ID=NZ_LR027876.1_tss1290;type=Primary;utr_length=Primary_33;associated_gene=E0E12_RS14385;libs=ctrl,vanco;method=TSSpredator
NZ_LR027876.1	ANNOgesic	TSS	2708298	2708298	.	-	.	Name=TSS:2708298_r;ID=NZ_LR027876.1_tss1291;type=Primary;utr_length=Primary_44;associated_gene=E0E12_RS14395;libs=ctrl,vanco;method=TSSpredator
NZ_LR027876.1	ANNOgesic	TSS	2713144	2713144	.	-	.	Name=TSS:2713144_r;ID=NZ_LR027876.1_tss1292;type=Internal;utr_length=Internal_NA;associated_gene=E0E12_RS14410;libs=ctrl,vanco;method=TSSpredator
NZ_LR027876.1	ANNOgesic	TSS	2713296	2713296	.	-	.	Name=TSS:2713296_r;ID=NZ_LR027876.1_tss1293;type=Internal;utr_length=Internal_NA;associated_gene=E0E12_RS14410;libs=ctrl,vanco;method=TSSpredator
NZ_LR027876.1	ANNOgesic	TSS	2713911	2713911	.	+	.	Name=TSS:2713911_f;ID=NZ_LR027876.1_tss1294;type=Antisense;utr_length=Antisense_NA;associated_gene=E0E12_RS14415;libs=ctrl,vanco;method=TSSpredator
NZ_LR027876.1	ANNOgesic	TSS	2714236	2714236	.	-	.	Name=TSS:2714236_r;ID=NZ_LR027876.1_tss1295;type=Internal;utr_length=Internal_NA;associated_gene=E0E12_RS14420;libs=ctrl,vanco;method=TSSpredator
NZ_LR027876.1	ANNOgesic	TSS	2715093	2715093	.	+	.	Name=TSS:2715093_f;ID=NZ_LR027876.1_tss1296;type=Primary;utr_length=Primary_29;associated_gene=E0E12_RS14425;libs=ctrl,vanco;method=TSSpredator
NZ_LR027876.1	ANNOgesic	TSS	2715694	2715694	.	+	.	Name=TSS:2715694_f;ID=NZ_LR027876.1_tss1297;type=Primary;utr_length=Primary_36;associated_gene=E0E12_RS14430;libs=ctrl,vanco;method=TSSpredator
NZ_LR027876.1	ANNOgesic	TSS	2716347	2716347	.	+	.	Name=TSS:2716347_f;ID=NZ_LR027876.1_tss1298;type=Antisense;utr_length=Antisense_NA;associated_gene=E0E12_RS14435;libs=ctrl,vanco;method=TSSpredator
NZ_LR027876.1	ANNOgesic	TSS	2719159	2719159	.	+	.	Name=TSS:2719159_f;ID=NZ_LR027876.1_tss1299;type=Secondary;utr_length=Secondary_129;associated_gene=E0E12_RS14455;libs=ctrl,vanco;method=TSSpredator
NZ_LR027876.1	ANNOgesic	TSS	2719253	2719253	.	+	.	Name=TSS:2719253_f;ID=NZ_LR027876.1_tss1300;type=Primary;utr_length=Primary_35;associated_gene=E0E12_RS14455;libs=ctrl,vanco;method=TSSpredator
NZ_LR027876.1	ANNOgesic	TSS	2719464	2719464	.	-	.	Name=TSS:2719464_r;ID=NZ_LR027876.1_tss1301;type=Antisense;utr_length=Antisense_NA;associated_gene=E0E12_RS14455;libs=ctrl,vanco;method=TSSpredator
NZ_LR027876.1	ANNOgesic	TSS	2721474	2721474	.	+	.	Name=TSS:2721474_f;ID=NZ_LR027876.1_tss1302;type=Primary;utr_length=Primary_80;associated_gene=E0E12_RS14465;libs=ctrl,vanco;method=TSSpredator
NZ_LR027876.1	ANNOgesic	TSS	2726184	2726184	.	-	.	Name=TSS:2726184_r;ID=NZ_LR027876.1_tss1303;type=Primary;utr_length=Primary_40;associated_gene=E0E12_RS14480;libs=ctrl,vanco;method=TSSpredator
NZ_LR027876.1	ANNOgesic	TSS	2728891	2728891	.	+	.	Name=TSS:2728891_f;ID=NZ_LR027876.1_tss1304;type=Primary,Antisense;utr_length=Primary_103,Antisense_NA;associated_gene=E0E12_RS14490,E0E12_RS14485;libs=ctrl,vanco;method=TSSpredator
NZ_LR027876.1	ANNOgesic	TSS	2732872	2732872	.	+	.	Name=TSS:2732872_f;ID=NZ_LR027876.1_tss1305;type=Primary;utr_length=Primary_29;associated_gene=E0E12_RS14515;libs=ctrl,vanco;method=TSSpredator
NZ_LR027876.1	ANNOgesic	TSS	2738595	2738595	.	-	.	Name=TSS:2738595_r;ID=NZ_LR027876.1_tss1306;type=Primary;utr_length=Primary_270;associated_gene=E0E12_RS14530;libs=ctrl,vanco;method=TSSpredator
NZ_LR027876.1	ANNOgesic	TSS	2742854	2742854	.	+	.	Name=TSS:2742854_f;ID=NZ_LR027876.1_tss1307;type=Antisense;utr_length=Antisense_NA;associated_gene=E0E12_RS14550;libs=ctrl,vanco;method=TSSpredator
NZ_LR027876.1	ANNOgesic	TSS	2744840	2744840	.	-	.	Name=TSS:2744840_r;ID=NZ_LR027876.1_tss1308;type=Internal;utr_length=Internal_NA;associated_gene=E0E12_RS14560;libs=ctrl,vanco;method=TSSpredator
NZ_LR027876.1	ANNOgesic	TSS	2745353	2745353	.	-	.	Name=TSS:2745353_r;ID=NZ_LR027876.1_tss1309;type=Primary;utr_length=Primary_126;associated_gene=E0E12_RS14560;libs=ctrl,vanco;method=TSSpredator
NZ_LR027876.1	ANNOgesic	TSS	2745418	2745418	.	+	.	Name=TSS:2745418_f;ID=NZ_LR027876.1_tss1310;type=Orphan;utr_length=Orphan_NA;associated_gene=orphan;libs=ctrl,vanco;method=TSSpredator
NZ_LR027876.1	ANNOgesic	TSS	2747597	2747597	.	-	.	Name=TSS:2747597_r;ID=NZ_LR027876.1_tss1311;type=Primary;utr_length=Primary_198;associated_gene=E0E12_RS14565;libs=ctrl,vanco;method=TSSpredator
NZ_LR027876.1	ANNOgesic	TSS	2748891	2748891	.	-	.	Name=TSS:2748891_r;ID=NZ_LR027876.1_tss1312;type=Primary;utr_length=Primary_105;associated_gene=E0E12_RS14570;libs=ctrl,vanco;method=TSSpredator
NZ_LR027876.1	ANNOgesic	TSS	2750596	2750596	.	-	.	Name=TSS:2750596_r;ID=NZ_LR027876.1_tss1313;type=Primary;utr_length=Primary_147;associated_gene=E0E12_RS14575;libs=ctrl,vanco;method=TSSpredator
NZ_LR027876.1	ANNOgesic	TSS	2753741	2753741	.	-	.	Name=TSS:2753741_r;ID=NZ_LR027876.1_tss1314;type=Internal;utr_length=Internal_NA;associated_gene=E0E12_RS14605;libs=ctrl,vanco;method=TSSpredator
NZ_LR027876.1	ANNOgesic	TSS	2755705	2755705	.	+	.	Name=TSS:2755705_f;ID=NZ_LR027876.1_tss1315;type=Primary;utr_length=Primary_51;associated_gene=E0E12_RS14625;libs=ctrl,vanco;method=TSSpredator
NZ_LR027876.1	ANNOgesic	TSS	2756725	2756725	.	+	.	Name=TSS:2756725_f;ID=NZ_LR027876.1_tss1316;type=Primary,Internal;utr_length=Primary_61,Internal_NA;associated_gene=E0E12_RS14630,E0E12_RS14625;libs=ctrl,vanco;method=TSSpredator
NZ_LR027876.1	ANNOgesic	TSS	2757120	2757120	.	-	.	Name=TSS:2757120_r;ID=NZ_LR027876.1_tss1317;type=Antisense;utr_length=Antisense_NA;associated_gene=E0E12_RS14630;libs=ctrl,vanco;method=TSSpredator
NZ_LR027876.1	ANNOgesic	TSS	2764092	2764092	.	-	.	Name=TSS:2764092_r;ID=NZ_LR027876.1_tss1318;type=Internal;utr_length=Internal_NA;associated_gene=E0E12_RS14660;libs=ctrl,vanco;method=TSSpredator
NZ_LR027876.1	ANNOgesic	TSS	2765060	2765060	.	-	.	Name=TSS:2765060_r;ID=NZ_LR027876.1_tss1319;type=Primary;utr_length=Primary_20;associated_gene=E0E12_RS14665;libs=ctrl,vanco;method=TSSpredator
NZ_LR027876.1	ANNOgesic	TSS	2767501	2767501	.	+	.	Name=TSS:2767501_f;ID=NZ_LR027876.1_tss1320;type=Primary,Antisense;utr_length=Primary_35,Antisense_NA;associated_gene=E0E12_RS14680,E0E12_RS14675;libs=ctrl,vanco;method=TSSpredator
NZ_LR027876.1	ANNOgesic	TSS	2767893	2767893	.	-	.	Name=TSS:2767893_r;ID=NZ_LR027876.1_tss1321;type=Antisense;utr_length=Antisense_NA;associated_gene=E0E12_RS14680;libs=ctrl,vanco;method=TSSpredator
NZ_LR027876.1	ANNOgesic	TSS	2768582	2768582	.	-	.	Name=TSS:2768582_r;ID=NZ_LR027876.1_tss1322;type=Orphan;utr_length=Orphan_NA;associated_gene=orphan;libs=ctrl,vanco;method=TSSpredator
NZ_LR027876.1	ANNOgesic	TSS	2768675	2768675	.	+	.	Name=TSS:2768675_f;ID=NZ_LR027876.1_tss1323;type=Antisense;utr_length=Antisense_NA;associated_gene=E0E12_RS14690;libs=ctrl,vanco;method=TSSpredator
NZ_LR027876.1	ANNOgesic	TSS	2769886	2769886	.	-	.	Name=TSS:2769886_r;ID=NZ_LR027876.1_tss1324;type=Primary,Internal;utr_length=Primary_252,Internal_NA;associated_gene=E0E12_RS14695,E0E12_RS14700;libs=ctrl,vanco;method=TSSpredator
NZ_LR027876.1	ANNOgesic	TSS	2770688	2770688	.	+	.	Name=TSS:2770688_f;ID=NZ_LR027876.1_tss1325;type=Antisense;utr_length=Antisense_NA;associated_gene=E0E12_RS14705;libs=ctrl,vanco;method=TSSpredator
NZ_LR027876.1	ANNOgesic	TSS	2772535	2772535	.	-	.	Name=TSS:2772535_r;ID=NZ_LR027876.1_tss1326;type=Internal;utr_length=Internal_NA;associated_gene=E0E12_RS14710;libs=ctrl,vanco;method=TSSpredator
NZ_LR027876.1	ANNOgesic	TSS	2772564	2772564	.	-	.	Name=TSS:2772564_r;ID=NZ_LR027876.1_tss1327;type=Internal;utr_length=Internal_NA;associated_gene=E0E12_RS14710;libs=ctrl;method=TSSpredator
NZ_LR027876.1	ANNOgesic	TSS	2772566	2772566	.	-	.	Name=TSS:2772566_r;ID=NZ_LR027876.1_tss1328;type=Internal;utr_length=Internal_NA;associated_gene=E0E12_RS14710;libs=vanco;method=TSSpredator
NZ_LR027876.1	ANNOgesic	TSS	2777342	2777342	.	-	.	Name=TSS:2777342_r;ID=NZ_LR027876.1_tss1329;type=Primary,Internal;utr_length=Primary_260,Internal_NA;associated_gene=E0E12_RS14720,E0E12_RS14725;libs=ctrl,vanco;method=TSSpredator
NZ_LR027876.1	ANNOgesic	TSS	2778266	2778266	.	+	.	Name=TSS:2778266_f;ID=NZ_LR027876.1_tss1330;type=Antisense;utr_length=Antisense_NA;associated_gene=E0E12_RS14735;libs=ctrl,vanco;method=TSSpredator
NZ_LR027876.1	ANNOgesic	TSS	2778725	2778725	.	+	.	Name=TSS:2778725_f;ID=NZ_LR027876.1_tss1331;type=Antisense;utr_length=Antisense_NA;associated_gene=E0E12_RS14735;libs=ctrl,vanco;method=TSSpredator
NZ_LR027876.1	ANNOgesic	TSS	2778818	2778818	.	+	.	Name=TSS:2778818_f;ID=NZ_LR027876.1_tss1332;type=Antisense;utr_length=Antisense_NA;associated_gene=E0E12_RS14735;libs=ctrl,vanco;method=TSSpredator
NZ_LR027876.1	ANNOgesic	TSS	2783621	2783621	.	-	.	Name=TSS:2783621_r;ID=NZ_LR027876.1_tss1333;type=Primary;utr_length=Primary_29;associated_gene=E0E12_RS14775;libs=ctrl,vanco;method=TSSpredator
NZ_LR027876.1	ANNOgesic	TSS	2784275	2784275	.	-	.	Name=TSS:2784275_r;ID=NZ_LR027876.1_tss1334;type=Antisense;utr_length=Antisense_NA;associated_gene=E0E12_RS14780;libs=ctrl,vanco;method=TSSpredator
NZ_LR027876.1	ANNOgesic	TSS	2786238	2786238	.	-	.	Name=TSS:2786238_r;ID=NZ_LR027876.1_tss1335;type=Primary;utr_length=Primary_26;associated_gene=E0E12_RS14790;libs=ctrl,vanco;method=TSSpredator
NZ_LR027876.1	ANNOgesic	TSS	2786536	2786536	.	+	.	Name=TSS:2786536_f;ID=NZ_LR027876.1_tss1336;type=Primary;utr_length=Primary_32;associated_gene=E0E12_RS14795;libs=ctrl,vanco;method=TSSpredator
NZ_LR027876.1	ANNOgesic	TSS	2787710	2787710	.	-	.	Name=TSS:2787710_r;ID=NZ_LR027876.1_tss1337;type=Primary;utr_length=Primary_25;associated_gene=E0E12_RS14800;libs=ctrl,vanco;method=TSSpredator
NZ_LR027876.1	ANNOgesic	TSS	2791716	2791716	.	-	.	Name=TSS:2791716_r;ID=NZ_LR027876.1_tss1338;type=Primary,Antisense;utr_length=Primary_30,Antisense_NA;associated_gene=E0E12_RS14825,E0E12_RS14830;libs=ctrl,vanco;method=TSSpredator
NZ_LR027876.1	ANNOgesic	TSS	2791723	2791723	.	+	.	Name=TSS:2791723_f;ID=NZ_LR027876.1_tss1339;type=Primary,Antisense;utr_length=Primary_36,Antisense_NA;associated_gene=E0E12_RS14830,E0E12_RS14825;libs=ctrl,vanco;method=TSSpredator
NZ_LR027876.1	ANNOgesic	TSS	2793551	2793551	.	-	.	Name=TSS:2793551_r;ID=NZ_LR027876.1_tss1340;type=Primary;utr_length=Primary_142;associated_gene=E0E12_RS14835;libs=ctrl,vanco;method=TSSpredator
NZ_LR027876.1	ANNOgesic	TSS	2794998	2794998	.	-	.	Name=TSS:2794998_r;ID=NZ_LR027876.1_tss1341;type=Orphan;utr_length=Orphan_NA;associated_gene=orphan;libs=ctrl,vanco;method=TSSpredator
NZ_LR027876.1	ANNOgesic	TSS	2795167	2795167	.	+	.	Name=TSS:2795167_f;ID=NZ_LR027876.1_tss1342;type=Primary;utr_length=Primary_165;associated_gene=E0E12_RS14850;libs=ctrl,vanco;method=TSSpredator
NZ_LR027876.1	ANNOgesic	TSS	2795282	2795282	.	+	.	Name=TSS:2795282_f;ID=NZ_LR027876.1_tss1343;type=Secondary;utr_length=Secondary_50;associated_gene=E0E12_RS14850;libs=ctrl,vanco;method=TSSpredator
NZ_LR027876.1	ANNOgesic	TSS	2798305	2798305	.	-	.	Name=TSS:2798305_r;ID=NZ_LR027876.1_tss1344;type=Primary;utr_length=Primary_108;associated_gene=E0E12_RS14855;libs=ctrl,vanco;method=TSSpredator
NZ_LR027876.1	ANNOgesic	TSS	2798422	2798422	.	+	.	Name=TSS:2798422_f;ID=NZ_LR027876.1_tss1345;type=Primary;utr_length=Primary_29;associated_gene=E0E12_RS14860;libs=ctrl,vanco;method=TSSpredator
NZ_LR027876.1	ANNOgesic	TSS	2798963	2798963	.	+	.	Name=TSS:2798963_f;ID=NZ_LR027876.1_tss1346;type=Primary;utr_length=Primary_27;associated_gene=E0E12_RS14865;libs=ctrl,vanco;method=TSSpredator
NZ_LR027876.1	ANNOgesic	TSS	2801715	2801715	.	-	.	Name=TSS:2801715_r;ID=NZ_LR027876.1_tss1347;type=Primary;utr_length=Primary_146;associated_gene=E0E12_RS14870;libs=ctrl,vanco;method=TSSpredator
NZ_LR027876.1	ANNOgesic	TSS	2801889	2801889	.	-	.	Name=TSS:2801889_r;ID=NZ_LR027876.1_tss1348;type=Orphan;utr_length=Orphan_NA;associated_gene=orphan;libs=ctrl,vanco;method=TSSpredator
NZ_LR027876.1	ANNOgesic	TSS	2801914	2801914	.	+	.	Name=TSS:2801914_f;ID=NZ_LR027876.1_tss1349;type=Orphan;utr_length=Orphan_NA;associated_gene=orphan;libs=ctrl,vanco;method=TSSpredator
NZ_LR027876.1	ANNOgesic	TSS	2803917	2803917	.	-	.	Name=TSS:2803917_r;ID=NZ_LR027876.1_tss1350;type=Primary;utr_length=Primary_63;associated_gene=E0E12_RS14880;libs=ctrl,vanco;method=TSSpredator
NZ_LR027876.1	ANNOgesic	TSS	2808769	2808769	.	-	.	Name=TSS:2808769_r;ID=NZ_LR027876.1_tss1351;type=Primary,Antisense;utr_length=Primary_48,Antisense_NA;associated_gene=E0E12_RS14900,E0E12_RS14905;libs=ctrl,vanco;method=TSSpredator
NZ_LR027876.1	ANNOgesic	TSS	2808930	2808930	.	+	.	Name=TSS:2808930_f;ID=NZ_LR027876.1_tss1352;type=Primary;utr_length=Primary_44;associated_gene=E0E12_RS14910;libs=ctrl,vanco;method=TSSpredator
NZ_LR027876.1	ANNOgesic	TSS	2811405	2811405	.	-	.	Name=TSS:2811405_r;ID=NZ_LR027876.1_tss1353;type=Primary,Antisense;utr_length=Primary_76,Antisense_NA;associated_gene=E0E12_RS14915,E0E12_RS14920;libs=ctrl,vanco;method=TSSpredator
NZ_LR027876.1	ANNOgesic	TSS	2815938	2815938	.	-	.	Name=TSS:2815938_r;ID=NZ_LR027876.1_tss1354;type=Primary;utr_length=Primary_91;associated_gene=E0E12_RS14940;libs=ctrl,vanco;method=TSSpredator
NZ_LR027876.1	ANNOgesic	TSS	2816983	2816983	.	-	.	Name=TSS:2816983_r;ID=NZ_LR027876.1_tss1355;type=Primary;utr_length=Primary_39;associated_gene=E0E12_RS14950;libs=ctrl,vanco;method=TSSpredator
NZ_LR027876.1	ANNOgesic	TSS	2818027	2818027	.	+	.	Name=TSS:2818027_f;ID=NZ_LR027876.1_tss1356;type=Antisense;utr_length=Antisense_NA;associated_gene=E0E12_RS14955;libs=ctrl,vanco;method=TSSpredator
NZ_LR027876.1	ANNOgesic	TSS	2825908	2825908	.	-	.	Name=TSS:2825908_r;ID=NZ_LR027876.1_tss1357;type=Primary;utr_length=Primary_40;associated_gene=E0E12_RS15005;libs=ctrl,vanco;method=TSSpredator
NZ_LR027876.1	ANNOgesic	TSS	2827703	2827703	.	-	.	Name=TSS:2827703_r;ID=NZ_LR027876.1_tss1358;type=Antisense;utr_length=Antisense_NA;associated_gene=E0E12_RS15575;libs=ctrl,vanco;method=TSSpredator
NZ_LR027876.1	ANNOgesic	TSS	2828252	2828252	.	-	.	Name=TSS:2828252_r;ID=NZ_LR027876.1_tss1359;type=Primary;utr_length=Primary_24;associated_gene=E0E12_RS15020;libs=ctrl,vanco;method=TSSpredator
NZ_LR027876.1	ANNOgesic	TSS	2831892	2831892	.	-	.	Name=TSS:2831892_r;ID=NZ_LR027876.1_tss1360;type=Primary;utr_length=Primary_29;associated_gene=E0E12_RS15030;libs=ctrl,vanco;method=TSSpredator
NZ_LR027876.1	ANNOgesic	TSS	2832683	2832683	.	+	.	Name=TSS:2832683_f;ID=NZ_LR027876.1_tss1361;type=Antisense;utr_length=Antisense_NA;associated_gene=E0E12_RS15035;libs=ctrl,vanco;method=TSSpredator
NZ_LR027876.1	ANNOgesic	TSS	2840500	2840500	.	-	.	Name=TSS:2840500_r;ID=NZ_LR027876.1_tss1362;type=Primary;utr_length=Primary_35;associated_gene=E0E12_RS15070;libs=ctrl,vanco;method=TSSpredator
NZ_LR027876.1	ANNOgesic	TSS	2841500	2841500	.	+	.	Name=TSS:2841500_f;ID=NZ_LR027876.1_tss1363;type=Primary,Antisense;utr_length=Primary_162,Antisense_NA;associated_gene=E0E12_RS15080,E0E12_RS15075;libs=ctrl,vanco;method=TSSpredator
NZ_LR027876.1	ANNOgesic	TSS	2842321	2842321	.	+	.	Name=TSS:2842321_f;ID=NZ_LR027876.1_tss1364;type=Primary;utr_length=Primary_54;associated_gene=E0E12_RS15085;libs=ctrl,vanco;method=TSSpredator
NZ_LR027876.1	ANNOgesic	TSS	2845231	2845231	.	+	.	Name=TSS:2845231_f;ID=NZ_LR027876.1_tss1365;type=Internal;utr_length=Internal_NA;associated_gene=E0E12_RS15090;libs=ctrl,vanco;method=TSSpredator
NZ_LR027876.1	ANNOgesic	TSS	2850415	2850415	.	+	.	Name=TSS:2850415_f;ID=NZ_LR027876.1_tss1366;type=Primary,Antisense;utr_length=Primary_119,Antisense_NA;associated_gene=E0E12_RS15105,E0E12_RS15100;libs=ctrl,vanco;method=TSSpredator
NZ_LR027876.1	ANNOgesic	TSS	2850483	2850483	.	-	.	Name=TSS:2850483_r;ID=NZ_LR027876.1_tss1367;type=Primary,Antisense;utr_length=Primary_160,Antisense_NA;associated_gene=E0E12_RS15100,E0E12_RS15105;libs=ctrl,vanco;method=TSSpredator
NZ_LR027876.1	ANNOgesic	TSS	2853254	2853254	.	-	.	Name=TSS:2853254_r;ID=NZ_LR027876.1_tss1368;type=Primary;utr_length=Primary_36;associated_gene=E0E12_RS15110;libs=ctrl,vanco;method=TSSpredator
NZ_LR027876.1	ANNOgesic	TSS	2855307	2855307	.	-	.	Name=TSS:2855307_r;ID=NZ_LR027876.1_tss1369;type=Primary;utr_length=Primary_38;associated_gene=E0E12_RS15115;libs=ctrl,vanco;method=TSSpredator
NZ_LR027876.1	ANNOgesic	TSS	2855311	2855311	.	-	.	Name=TSS:2855311_r;ID=NZ_LR027876.1_tss1370;type=Secondary;utr_length=Secondary_42;associated_gene=E0E12_RS15115;libs=ctrl,vanco;method=TSSpredator
NZ_LR027876.1	ANNOgesic	TSS	2860268	2860268	.	-	.	Name=TSS:2860268_r;ID=NZ_LR027876.1_tss1371;type=Internal;utr_length=Internal_NA;associated_gene=E0E12_RS15130;libs=ctrl,vanco;method=TSSpredator
NZ_LR027876.1	ANNOgesic	TSS	2860602	2860602	.	-	.	Name=TSS:2860602_r;ID=NZ_LR027876.1_tss1372;type=Internal;utr_length=Internal_NA;associated_gene=E0E12_RS15130;libs=ctrl,vanco;method=TSSpredator
NZ_LR027876.1	ANNOgesic	TSS	2868639	2868639	.	+	.	Name=TSS:2868639_f;ID=NZ_LR027876.1_tss1373;type=Antisense;utr_length=Antisense_NA;associated_gene=E0E12_RS15155;libs=ctrl,vanco;method=TSSpredator
NZ_LR027876.1	ANNOgesic	TSS	2871627	2871627	.	+	.	Name=TSS:2871627_f;ID=NZ_LR027876.1_tss1374;type=Orphan;utr_length=Orphan_NA;associated_gene=orphan;libs=ctrl,vanco;method=TSSpredator
NZ_LR027876.1	ANNOgesic	TSS	2871806	2871806	.	-	.	Name=TSS:2871806_r;ID=NZ_LR027876.1_tss1375;type=Orphan;utr_length=Orphan_NA;associated_gene=orphan;libs=ctrl,vanco;method=TSSpredator
NZ_LR027876.1	ANNOgesic	TSS	2872711	2872711	.	-	.	Name=TSS:2872711_r;ID=NZ_LR027876.1_tss1376;type=Primary;utr_length=Primary_26;associated_gene=E0E12_RS15160;libs=ctrl,vanco;method=TSSpredator
NZ_LR027876.1	ANNOgesic	TSS	2874338	2874338	.	+	.	Name=TSS:2874338_f;ID=NZ_LR027876.1_tss1377;type=Primary;utr_length=Primary_43;associated_gene=E0E12_RS15180;libs=ctrl,vanco;method=TSSpredator
NZ_LR027876.1	ANNOgesic	TSS	2875462	2875462	.	-	.	Name=TSS:2875462_r;ID=NZ_LR027876.1_tss1378;type=Primary;utr_length=Primary_26;associated_gene=E0E12_RS15185;libs=ctrl,vanco;method=TSSpredator
NZ_LR027876.1	ANNOgesic	TSS	2879593	2879593	.	-	.	Name=TSS:2879593_r;ID=NZ_LR027876.1_tss1379;type=Orphan;utr_length=Orphan_NA;associated_gene=orphan;libs=ctrl,vanco;method=TSSpredator
NZ_LR027876.1	ANNOgesic	TSS	2880399	2880399	.	+	.	Name=TSS:2880399_f;ID=NZ_LR027876.1_tss1380;type=Primary;utr_length=Primary_32;associated_gene=E0E12_RS15220;libs=ctrl,vanco;method=TSSpredator
NZ_LR027876.1	ANNOgesic	TSS	2886498	2886498	.	-	.	Name=TSS:2886498_r;ID=NZ_LR027876.1_tss1381;type=Primary;utr_length=Primary_206;associated_gene=E0E12_RS15245;libs=ctrl,vanco;method=TSSpredator
NZ_LR027876.1	ANNOgesic	TSS	2887110	2887110	.	-	.	Name=TSS:2887110_r;ID=NZ_LR027876.1_tss1382;type=Orphan;utr_length=Orphan_NA;associated_gene=orphan;libs=ctrl,vanco;method=TSSpredator
NZ_LR027876.1	ANNOgesic	TSS	2900654	2900654	.	+	.	Name=TSS:2900654_f;ID=NZ_LR027876.1_tss1383;type=Secondary;utr_length=Secondary_152;associated_gene=E0E12_RS15325;libs=ctrl,vanco;method=TSSpredator
NZ_LR027876.1	ANNOgesic	TSS	2900755	2900755	.	+	.	Name=TSS:2900755_f;ID=NZ_LR027876.1_tss1384;type=Primary;utr_length=Primary_51;associated_gene=E0E12_RS15325;libs=ctrl,vanco;method=TSSpredator
NZ_LR027876.1	ANNOgesic	TSS	2902525	2902525	.	-	.	Name=TSS:2902525_r;ID=NZ_LR027876.1_tss1385;type=Primary;utr_length=Primary_87;associated_gene=E0E12_RS15330;libs=ctrl,vanco;method=TSSpredator
NZ_LR027876.1	ANNOgesic	TSS	2907628	2907628	.	-	.	Name=TSS:2907628_r;ID=NZ_LR027876.1_tss1386;type=Primary;utr_length=Primary_42;associated_gene=E0E12_RS15350;libs=ctrl,vanco;method=TSSpredator
NZ_LR027876.1	ANNOgesic	TSS	2910899	2910899	.	-	.	Name=TSS:2910899_r;ID=NZ_LR027876.1_tss1387;type=Primary;utr_length=Primary_60;associated_gene=E0E12_RS15360;libs=ctrl,vanco;method=TSSpredator
NZ_LR027876.1	ANNOgesic	TSS	2911773	2911773	.	+	.	Name=TSS:2911773_f;ID=NZ_LR027876.1_tss1388;type=Primary;utr_length=Primary_26;associated_gene=E0E12_RS15370;libs=ctrl,vanco;method=TSSpredator
NZ_LR027876.1	ANNOgesic	TSS	2913027	2913027	.	+	.	Name=TSS:2913027_f;ID=NZ_LR027876.1_tss1389;type=Primary;utr_length=Primary_30;associated_gene=E0E12_RS15375;libs=ctrl,vanco;method=TSSpredator
NZ_LR027876.1	ANNOgesic	TSS	2917975	2917975	.	-	.	Name=TSS:2917975_r;ID=NZ_LR027876.1_tss1390;type=Orphan;utr_length=Orphan_NA;associated_gene=orphan;libs=ctrl,vanco;method=TSSpredator
NZ_LR027876.1	ANNOgesic	TSS	2920764	2920764	.	+	.	Name=TSS:2920764_f;ID=NZ_LR027876.1_tss1391;type=Antisense;utr_length=Antisense_NA;associated_gene=E0E12_RS15415;libs=ctrl,vanco;method=TSSpredator
NZ_LR027876.1	ANNOgesic	TSS	2921401	2921401	.	+	.	Name=TSS:2921401_f;ID=NZ_LR027876.1_tss1392;type=Primary;utr_length=Primary_112;associated_gene=E0E12_RS15420;libs=ctrl,vanco;method=TSSpredator
NZ_LR027876.1	ANNOgesic	TSS	2922074	2922074	.	-	.	Name=TSS:2922074_r;ID=NZ_LR027876.1_tss1393;type=Internal;utr_length=Internal_NA;associated_gene=E0E12_RS15425;libs=ctrl,vanco;method=TSSpredator
NZ_LR027876.1	ANNOgesic	TSS	2922443	2922443	.	-	.	Name=TSS:2922443_r;ID=NZ_LR027876.1_tss1394;type=Primary;utr_length=Primary_34;associated_gene=E0E12_RS15425;libs=ctrl,vanco;method=TSSpredator
NZ_LR027876.1	ANNOgesic	TSS	2923002	2923002	.	-	.	Name=TSS:2923002_r;ID=NZ_LR027876.1_tss1395;type=Internal;utr_length=Internal_NA;associated_gene=E0E12_RS15430;libs=ctrl,vanco;method=TSSpredator
NZ_LR027876.1	ANNOgesic	TSS	2929344	2929344	.	-	.	Name=TSS:2929344_r;ID=NZ_LR027876.1_tss1396;type=Internal;utr_length=Internal_NA;associated_gene=E0E12_RS15460;libs=ctrl,vanco;method=TSSpredator
NZ_LR027876.1	ANNOgesic	TSS	2929850	2929850	.	-	.	Name=TSS:2929850_r;ID=NZ_LR027876.1_tss1397;type=Primary;utr_length=Primary_141;associated_gene=E0E12_RS15465;libs=ctrl,vanco;method=TSSpredator
NZ_LR027876.1	ANNOgesic	TSS	2930236	2930236	.	+	.	Name=TSS:2930236_f;ID=NZ_LR027876.1_tss1398;type=Orphan;utr_length=Orphan_NA;associated_gene=orphan;libs=ctrl,vanco;method=TSSpredator
NZ_LR027876.1	ANNOgesic	terminator	9158	9187	.	+	.	ID=NZ_LR027876.1_terminator0;Name=terminator_00000;associated_gene=E0E12_RS00030;coverage_decrease=True;diff_coverage=fragmented_forward.wig(high:246.0,low:113.0);express=True;method=TransTermHP;Parent=NZ_LR027876.1_transcript1
NZ_LR027876.1	ANNOgesic	terminator	9158	9187	.	-	.	ID=NZ_LR027876.1_terminator1;Name=terminator_00001;associated_gene=E0E12_RS00035;coverage_decrease=True;diff_coverage=fragmented_reverse.wig(high:109.0,low:53.0);express=True;method=TransTermHP;Parent=NZ_LR027876.1_transcript4
NZ_LR027876.1	ANNOgesic	terminator	12163	12189	.	+	.	ID=NZ_LR027876.1_terminator2;Name=terminator_00002;associated_gene=E0E12_RS00040;coverage_decrease=True;diff_coverage=vanco_notex_pos.gr(high:484.0,low:78.0);express=True;method=TransTermHP;Parent=NZ_LR027876.1_transcript6
NZ_LR027876.1	ANNOgesic	terminator	13637	13658	.	+	.	ID=NZ_LR027876.1_terminator3;Name=terminator_00003;associated_gene=E0E12_RS00050;coverage_decrease=True;diff_coverage=fragmented_forward.wig(high:482.0,low:210.0);express=True;method=TransTermHP;Parent=NZ_LR027876.1_transcript6
NZ_LR027876.1	ANNOgesic	terminator	15528	15554	.	+	.	ID=NZ_LR027876.1_terminator4;Name=terminator_00004;associated_gene=E0E12_RS00060;coverage_decrease=True;diff_coverage=fragmented_forward.wig(high:436.0,low:203.0);express=True;method=TransTermHP;Parent=NZ_LR027876.1_transcript7
NZ_LR027876.1	ANNOgesic	terminator	29060	29101	.	+	.	ID=NZ_LR027876.1_terminator8;Name=terminator_00008;associated_gene=E0E12_RS00125;coverage_decrease=True;diff_coverage=fragmented_forward.wig(high:122.0,low:57.0);express=True;method=TransTermHP;Parent=NZ_LR027876.1_transcript14
NZ_LR027876.1	ANNOgesic	terminator	30241	30285	.	+	.	ID=NZ_LR027876.1_terminator9;Name=terminator_00009;associated_gene=E0E12_RS00130;coverage_decrease=True;diff_coverage=fragmented_forward.wig(high:525.0,low:188.0);express=True;method=TransTermHP;Parent=NZ_LR027876.1_transcript15
NZ_LR027876.1	ANNOgesic	terminator	35089	35099	.	+	.	ID=NZ_LR027876.1_terminator11;Name=terminator_00011;associated_gene=E0E12_RS00145;coverage_decrease=True;diff_coverage=ctrl_notex_pos.gr(high:31.0,low:15.0);express=True;method=TransTermHP;Parent=NZ_LR027876.1_transcript17
NZ_LR027876.1	ANNOgesic	terminator	35857	35887	.	+	.	ID=NZ_LR027876.1_terminator13;Name=terminator_00013;associated_gene=transcript_00017,E0E12_RS00150;coverage_decrease=True;diff_coverage=fragmented_forward.wig(high:125.0,low:50.0);express=True;method=gene_converged;Parent=NZ_LR027876.1_transcript17
NZ_LR027876.1	ANNOgesic	terminator	36339	36367	.	-	.	ID=NZ_LR027876.1_terminator15;Name=terminator_00015;associated_gene=E0E12_RS00160;coverage_decrease=True;diff_coverage=fragmented_reverse.wig(high:260.0,low:127.0);express=True;method=TransTermHP;Parent=NZ_LR027876.1_transcript20
NZ_LR027876.1	ANNOgesic	terminator	37283	37293	.	-	.	ID=NZ_LR027876.1_terminator16;Name=terminator_00016;associated_gene=E0E12_RS00165;coverage_decrease=True;diff_coverage=ctrl_notex_neg.gr(high:148.0,low:69.0);express=True;method=TransTermHP;Parent=NZ_LR027876.1_transcript20
NZ_LR027876.1	ANNOgesic	terminator	38540	38575	.	-	.	ID=NZ_LR027876.1_terminator17;Name=terminator_00017;associated_gene=E0E12_RS00175;coverage_decrease=True;diff_coverage=fragmented_reverse.wig(high:556.0,low:267.0);express=True;method=gene_converged,TransTermHP;Parent=NZ_LR027876.1_transcript22
NZ_LR027876.1	ANNOgesic	terminator	40274	40297	.	-	.	ID=NZ_LR027876.1_terminator18;Name=terminator_00018;associated_gene=E0E12_RS00180;coverage_decrease=True;diff_coverage=ctrl_notex_neg.gr(high:234.0,low:116.0);express=True;method=TransTermHP;Parent=NZ_LR027876.1_transcript23
NZ_LR027876.1	ANNOgesic	terminator	41887	41909	.	-	.	ID=NZ_LR027876.1_terminator19;Name=terminator_00019;associated_gene=transcript_00031,E0E12_RS00190;coverage_decrease=True;diff_coverage=fragmented_reverse.wig(high:194.0,low:95.0);express=True;method=gene_converged;Parent=NZ_LR027876.1_transcript31
NZ_LR027876.1	ANNOgesic	terminator	43086	43133	.	+	.	ID=NZ_LR027876.1_terminator20;Name=terminator_00020;associated_gene=E0E12_RS00195;coverage_decrease=True;diff_coverage=ctrl_tex_pos.gr(high:306.0,low:6.0);express=True;method=TransTermHP;Parent=NZ_LR027876.1_transcript32
NZ_LR027876.1	ANNOgesic	terminator	44612	44660	.	+	.	ID=NZ_LR027876.1_terminator21;Name=terminator_00021;associated_gene=E0E12_RS00205;coverage_decrease=True;diff_coverage=vanco_notex_pos.gr(high:92.0,low:43.0);express=True;method=TransTermHP;Parent=NZ_LR027876.1_transcript33
NZ_LR027876.1	ANNOgesic	terminator	45132	45182	.	+	.	ID=NZ_LR027876.1_terminator22;Name=terminator_00022;associated_gene=E0E12_RS00210;coverage_decrease=True;diff_coverage=fragmented_forward.wig(high:602.0,low:293.0);express=True;method=TransTermHP;Parent=NZ_LR027876.1_transcript33
NZ_LR027876.1	ANNOgesic	terminator	45132	45182	.	-	.	ID=NZ_LR027876.1_terminator23;Name=terminator_00023;associated_gene=E0E12_RS00215;coverage_decrease=True;diff_coverage=fragmented_reverse.wig(high:1877.0,low:914.0);express=True;method=TransTermHP;Parent=NZ_LR027876.1_transcript34
NZ_LR027876.1	ANNOgesic	terminator	49493	49530	.	-	.	ID=NZ_LR027876.1_terminator25;Name=terminator_00025;associated_gene=psm-mec;coverage_decrease=True;diff_coverage=vanco_tex_neg.gr(high:1865860.0,low:8881.0);express=True;method=gene_converged;Parent=NZ_LR027876.1_transcript37
NZ_LR027876.1	ANNOgesic	terminator	54809	54861	.	-	.	ID=NZ_LR027876.1_terminator31;Name=terminator_00031;associated_gene=transcript_00040,E0E12_RS00265;coverage_decrease=True;diff_coverage=fragmented_reverse.wig(high:281.0,low:132.0);express=True;method=gene_converged,TransTermHP;Parent=NZ_LR027876.1_transcript40
NZ_LR027876.1	ANNOgesic	terminator	55370	55397	.	+	.	ID=NZ_LR027876.1_terminator33;Name=terminator_00033;associated_gene=transcript_00041;coverage_decrease=True;diff_coverage=ctrl_notex_pos.gr(high:10.0,low:4.0);express=True;method=gene_converged;Parent=NZ_LR027876.1_transcript41
NZ_LR027876.1	ANNOgesic	terminator	55520	55564	.	-	.	ID=NZ_LR027876.1_terminator34;Name=terminator_00034;associated_gene=E0E12_RS00270;coverage_decrease=True;diff_coverage=vanco_tex_neg.gr(high:12.0,low:4.0);express=True;method=TransTermHP;Parent=NZ_LR027876.1_transcript40
NZ_LR027876.1	ANNOgesic	terminator	58462	58491	.	-	.	ID=NZ_LR027876.1_terminator35;Name=terminator_00035;associated_gene=E0E12_RS00280;coverage_decrease=True;diff_coverage=vanco_tex_neg.gr(high:1110.0,low:11.0);express=True;method=TransTermHP;Parent=NZ_LR027876.1_transcript42
NZ_LR027876.1	ANNOgesic	terminator	66684	66701	.	+	.	ID=NZ_LR027876.1_terminator39;Name=terminator_00039;associated_gene=transcript_00050;coverage_decrease=True;diff_coverage=ctrl_tex_pos.gr(high:16.0,low:3.0);express=True;method=gene_converged;Parent=NZ_LR027876.1_transcript50
NZ_LR027876.1	ANNOgesic	terminator	74555	74586	.	-	.	ID=NZ_LR027876.1_terminator45;Name=terminator_00045;associated_gene=transcript_00056;coverage_decrease=True;diff_coverage=fragmented_reverse.wig(high:127.0,low:50.0);express=True;method=gene_converged;Parent=NZ_LR027876.1_transcript56
NZ_LR027876.1	ANNOgesic	terminator	80581	80606	.	+	.	ID=NZ_LR027876.1_terminator49;Name=terminator_00049;associated_gene=E0E12_RS00410;coverage_decrease=True;diff_coverage=vanco_notex_pos.gr(high:26.0,low:12.0);express=True;method=gene_converged,TransTermHP;Parent=NZ_LR027876.1_transcript58
NZ_LR027876.1	ANNOgesic	terminator	80652	80672	.	-	.	ID=NZ_LR027876.1_terminator50;Name=terminator_00050;associated_gene=E0E12_RS00415;coverage_decrease=True;diff_coverage=fragmented_reverse.wig(high:431.0,low:199.0);express=True;method=TransTermHP;Parent=NZ_LR027876.1_transcript59
NZ_LR027876.1	ANNOgesic	terminator	83351	83372	.	+	.	ID=NZ_LR027876.1_terminator52;Name=terminator_00052;associated_gene=E0E12_RS00430;coverage_decrease=True;diff_coverage=fragmented_forward.wig(high:255.0,low:120.0);express=True;method=TransTermHP;Parent=NZ_LR027876.1_transcript61
NZ_LR027876.1	ANNOgesic	terminator	87336	87362	.	+	.	ID=NZ_LR027876.1_terminator53;Name=terminator_00053;associated_gene=E0E12_RS00440;coverage_decrease=True;diff_coverage=fragmented_forward.wig(high:395.0,low:89.0);express=True;method=TransTermHP;Parent=NZ_LR027876.1_transcript62
NZ_LR027876.1	ANNOgesic	terminator	91855	91883	.	+	.	ID=NZ_LR027876.1_terminator55;Name=terminator_00055;associated_gene=E0E12_RS00455;coverage_decrease=True;diff_coverage=fragmented_forward.wig(high:132.0,low:46.0);express=True;method=TransTermHP;Parent=NZ_LR027876.1_transcript63
NZ_LR027876.1	ANNOgesic	terminator	94955	94991	.	-	.	ID=NZ_LR027876.1_terminator58;Name=terminator_00058;associated_gene=transcript_00065,E0E12_RS00470;coverage_decrease=True;diff_coverage=fragmented_reverse.wig(high:151.0,low:64.0);express=True;method=gene_converged,TransTermHP;Parent=NZ_LR027876.1_transcript65
NZ_LR027876.1	ANNOgesic	terminator	99850	99866	.	+	.	ID=NZ_LR027876.1_terminator60;Name=terminator_00060;associated_gene=E0E12_RS00480;coverage_decrease=True;diff_coverage=vanco_tex_pos.gr(high:3330.0,low:34.0);express=True;method=TransTermHP;Parent=NZ_LR027876.1_transcript69
NZ_LR027876.1	ANNOgesic	terminator	101541	101595	.	+	.	ID=NZ_LR027876.1_terminator61;Name=terminator_00061;associated_gene=transcript_00069,E0E12_RS00485;coverage_decrease=True;diff_coverage=fragmented_forward.wig(high:374.0,low:178.0);express=True;method=gene_converged,TransTermHP;Parent=NZ_LR027876.1_transcript69
NZ_LR027876.1	ANNOgesic	terminator	101680	101711	.	-	.	ID=NZ_LR027876.1_terminator63;Name=terminator_00063;associated_gene=E0E12_RS00490;coverage_decrease=True;diff_coverage=fragmented_reverse.wig(high:144.0,low:45.0);express=True;method=TransTermHP;Parent=NZ_LR027876.1_transcript70
NZ_LR027876.1	ANNOgesic	terminator	103458	103505	.	-	.	ID=NZ_LR027876.1_terminator66;Name=terminator_00066;associated_gene=sarS;coverage_decrease=True;diff_coverage=ctrl_notex_neg.gr(high:110.0,low:54.0);express=True;method=gene_converged,TransTermHP;Parent=NZ_LR027876.1_transcript72
NZ_LR027876.1	ANNOgesic	terminator	119156	119195	.	+	.	ID=NZ_LR027876.1_terminator68;Name=terminator_00068;associated_gene=E0E12_RS00560;coverage_decrease=True;diff_coverage=vanco_tex_pos.gr(high:213.0,low:2.0);express=True;method=TransTermHP;Parent=NZ_LR027876.1_transcript74
NZ_LR027876.1	ANNOgesic	terminator	119971	119998	.	+	.	ID=NZ_LR027876.1_terminator69;Name=terminator_00069;associated_gene=E0E12_RS00570;coverage_decrease=True;diff_coverage=fragmented_forward.wig(high:159.0,low:74.0);express=True;method=TransTermHP;Parent=NZ_LR027876.1_transcript75
NZ_LR027876.1	ANNOgesic	terminator	133900	133952	.	+	.	ID=NZ_LR027876.1_terminator76;Name=terminator_00076;associated_gene=deoB;coverage_decrease=True;diff_coverage=fragmented_forward.wig(high:226.0,low:112.0);express=True;method=gene_converged,TransTermHP;Parent=NZ_LR027876.1_transcript82
NZ_LR027876.1	ANNOgesic	terminator	140945	140968	.	+	.	ID=NZ_LR027876.1_terminator79;Name=terminator_00079;associated_gene=E0E12_RS00675;coverage_decrease=True;diff_coverage=fragmented_forward.wig(high:125.0,low:48.0);express=True;method=TransTermHP;Parent=NZ_LR027876.1_transcript85
NZ_LR027876.1	ANNOgesic	terminator	143051	143085	.	+	.	ID=NZ_LR027876.1_terminator80;Name=terminator_00080;associated_gene=E0E12_RS00685;coverage_decrease=True;diff_coverage=fragmented_forward.wig(high:252.0,low:110.0);express=True;method=TransTermHP;Parent=NZ_LR027876.1_transcript86
NZ_LR027876.1	ANNOgesic	terminator	163126	163181	.	+	.	ID=NZ_LR027876.1_terminator83;Name=terminator_00083;associated_gene=wecB;coverage_decrease=True;diff_coverage=fragmented_forward.wig(high:622.0,low:304.0);express=True;method=gene_converged;Parent=NZ_LR027876.1_transcript87
NZ_LR027876.1	ANNOgesic	terminator	165959	166000	.	+	.	ID=NZ_LR027876.1_terminator85;Name=terminator_00085;associated_gene=E0E12_RS00785;coverage_decrease=True;diff_coverage=fragmented_forward.wig(high:1659.0,low:810.0);express=True;method=TransTermHP;Parent=NZ_LR027876.1_transcript90
NZ_LR027876.1	ANNOgesic	terminator	167439	167470	.	+	.	ID=NZ_LR027876.1_terminator86;Name=terminator_00086;associated_gene=E0E12_RS00790;coverage_decrease=True;diff_coverage=fragmented_forward.wig(high:230.0,low:106.0);express=True;method=TransTermHP;Parent=NZ_LR027876.1_transcript90
NZ_LR027876.1	ANNOgesic	terminator	167449	167460	.	-	.	ID=NZ_LR027876.1_terminator87;Name=terminator_00087;associated_gene=E0E12_RS00795;coverage_decrease=True;diff_coverage=vanco_notex_neg.gr(high:87.0,low:43.0);express=True;method=TransTermHP;Parent=NZ_LR027876.1_transcript94
[truncated: 934 more rows]
