# Supplementary material for: RNase III-CLASH of multi-drug resistant Staphylococcus aureus reveals a regulatory mRNA 3′UTR required for intermediate vancomycin resistance
Source: Nat Commun. 2022 Jun 22;13:3558. doi: 10.1038/s41467-022-31177-8 (PMC9217812; doi:10.1038/s41467-022-31177-8)
Supplement: Supplementary file 5 — Supplementary data 2 [file 41467_2022_31177_MOESM5_ESM.xlsx]

## Sheet: Sup Tab 2. TSS Columns Descriptions
Supplementary Table 2. List of known and predicted sRNA from ANNOgesic analysis.
Description for each column of the Supplementary Table 2 is shown below, the list of sRNA are located in the ‘Sup Tab 2. sRNA Table’ tab. The same data in GFF format are located in in the ‘Sup Tab 2. sRNA in GFF Format’ tab.
Genomic position were relative to the sequence Staphylococcus aureus JKD6009 genome assembly (Genbank: LR027876.1).
Further information on the output format of ANNOgesic could be found here: https://annogesic.readthedocs.io/en/latest/subcommands.html
Column Name	Descriptions
start	Starting point of this sRNA
end	End point of this sRNA.
width	Total length of the sRNA
strand	Strand of this sRNA.
gene_id	Gene ID
transcript_id	Transcript ID
overlap_cds	If the sRNA overlaps genomic features, the information of the overlapped features will be showed here
Name	The sRNA name is generated from the BLAST search.
Parent	ID of parent sequence
end_cleavage	If this sRNA ends with a cleavage site, information of the cleavage site will be showed here.
sRNA_hit	Blast hit numbers of this sRNA in sRNA database.
2d_energy	Normalized (by the length of sRNA) folding energy change of the sRNA secondary structure.
overlap_percent	If this sRNA overlap CDS. The percentage of the overlap between CDS and sRNA will be showed here.
with_term	Terminators which are associated with the sRNA candidate.
sRNA_type	This sRNA is from 5’UTR, 3’UTR, interCDS, intergenic, antisense or within CDS.
with_TSS	Which TSSs are related to this sRNA.
gene	Gene Symbol of the sRNA, if available.
srna_type	The type of sRNA

## Sheet: Sup Tab 2. sRNA Table
start	end	width	strand	gene_id	transcript_id	overlap_cds	Name	Parent	end_cleavage	sRNA_hit	X2d_energy	overlap_percent	with_term	sRNA_type	with_TSS	gene	srna_type
16187	16966	780	+	NZ_LR027876.1_srna1	sRNA_00001	CDS:15580-16548_+(alpha/beta fold hydrolase),CDS:16841-17779_+(YybS family protein)	sRNA_00001	NZ_LR027876.1_transcript8	NA	NA	-0.2027	0.37293388429752067,0.12046908315565032	terminator:16967-16987_+	in_CDS	TSS:16187_+,TSS:16827_+	NA
35020	35092	73	-	NZ_LR027876.1_srna3	sRNA_00003	NA	sRNA_00003	NZ_LR027876.1_transcript18	NA	NA	-0.0288	NA	NA	antisense	TSS:35092_-	NA
38329	38407	79	+	NZ_LR027876.1_srna4	sRNA_00004	NA	sRNA_00004	NZ_LR027876.1_transcript21	NA	NA	-0.2772	NA	terminator:38386-38406_+	antisense	TSS:38329_+	NA
58505	58593	89	-	NZ_LR027876.1_srna7	sRNA_00007	CDS:58592-58969_-(hypothetical protein)	sRNA_00007	NZ_LR027876.1_transcript42	NA	NA	-0.1775	0.00265252	terminator:58457-58477_-	in_CDS	TSS:58593_-	NA
60892	60973	82	-	NZ_LR027876.1_srna8	sRNA_00008	NA	sRNA_00008	NZ_LR027876.1_transcript43	NA	NA	-0.1585	NA	NA	intergenic	TSS:60973_-	NA
81897	81971	75	+	NZ_LR027876.1_srna11	sRNA_00011	NA	sRNA_00011	NZ_LR027876.1_transcript60	NA	NA	-0.124	NA	NA	intergenic	TSS:81897_+	NA
96833	96887	55	+	NZ_LR027876.1_srna12	sRNA_00012	NA	sRNA_00012	NZ_LR027876.1_transcript66	NA	NA	-0.1182	NA	NA	intergenic	NA	NA
128437	128764	328	+	NZ_LR027876.1_srna16	sRNA_00016	CDS:128109-128774_+(LPXTG cell wall anchor domain-containing protein)	sRNA_00016	NZ_LR027876.1_transcript80	NA	NA	-0.1902	0.491729	terminator:128785-128805_+	in_CDS	TSS:128437_+	NA
175811	176019	209	+	NZ_LR027876.1_srna19	sRNA_00019	NA	sRNA_00019	NZ_LR027876.1_transcript98	NA	NA	-0.2053	NA	terminator:175987-176007_+	in_CDS	TSS:175811_+	NA
226138	226259	122	+	NZ_LR027876.1_srna20	RsaG	NA	RsaG	NZ_LR027876.1_transcript113	NA	2	-0.2959	NA	terminator:226244-226264_+	in_CDS	TSS:226138_+	RsaG
247924	247998	75	+	NZ_LR027876.1_srna25	sRNA_00025	NA	sRNA_00025	NZ_LR027876.1_transcript122	NA	NA	-0.0467	NA	NA	intergenic	TSS:247924_+	NA
264695	264779	85	+	NZ_LR027876.1_srna28	sRNA_00028	NA	sRNA_00028	NZ_LR027876.1_transcript131	NA	NA	-0.1247	NA	terminator:264791-264811_+	intergenic	TSS:264695_+	NA
322881	323033	153	+	NZ_LR027876.1_srna34	sRNA_00034	NA	sRNA_00034	NZ_LR027876.1_transcript158	NA	NA	-0.1575	NA	NA	in_CDS	TSS:322881_+	NA
362740	362814	75	-	NZ_LR027876.1_srna36	sRNA_00036	NA	sRNA_00036	NZ_LR027876.1_transcript182	NA	NA	-0.2067	NA	NA	antisense	TSS:362814_-	NA
377001	377098	98	+	NZ_LR027876.1_srna38	sRNA_00038	NA	sRNA_00038	NZ_LR027876.1_transcript188	NA	NA	-0.1531	NA	NA	in_CDS	TSS:377001_+	NA
391214	391301	88	-	NZ_LR027876.1_srna39	SRNA64	NA	SRNA64	NZ_LR027876.1_transcript199	NA	1	-0.2705	NA	terminator:391227-391247_-	in_CDS	TSS:391301_-	SRNA64
395380	395835	456	-	NZ_LR027876.1_srna40	sRNA_00040	NA	sRNA_00040	NZ_LR027876.1_transcript202	NA	NA	-0.1548	NA	NA	antisense	TSS:395835_-	NA
405958	406017	60	+	NZ_LR027876.1_srna41	sRNA_00041	NA	sRNA_00041	NZ_LR027876.1_transcript209	NA	NA	-0.1433	NA	NA	intergenic	NA	NA
406028	406522	495	-	NZ_LR027876.1_srna42	Sau-5971	CDS:406136-407074_-(Abi family protein)	Sau-5971	NZ_LR027876.1_transcript210	NA	1	-0.1857	0.411514	terminator:406031-406051_-	in_CDS	NA	Sau-5971
411244	411332	89	-	NZ_LR027876.1_srna43	SRNA71	CDS:411112-411321_-(hypothetical protein)	SRNA71	NZ_LR027876.1_transcript218	NA	1	-0.191	0.301435	terminator:411254-411274_-	in_CDS	TSS:411332_-	SRNA71
456504	456578	75	-	NZ_LR027876.1_srna44	Sau-63	NA	Sau-63	NZ_LR027876.1_transcript247	NA	2	-0.2627	NA	terminator:456481-456501_-	intergenic	TSS:456578_-	Sau-63
504874	504969	96	+	NZ_LR027876.1_srna48	sRNA_00048	NA	sRNA_00048	NZ_LR027876.1_transcript270	NA	NA	-0.174	NA	NA	in_CDS	TSS:504874_+	NA
526014	526088	75	+	NZ_LR027876.1_srna52	sRNA_00052	NA	sRNA_00052	NZ_LR027876.1_transcript286	NA	NA	-0.1107	NA	NA	intergenic	TSS:526014_+	NA
526124	526250	127	+	NZ_LR027876.1_srna53	sRNA_00053	NA	sRNA_00053	NZ_LR027876.1_transcript287	NA	NA	-0.1205	NA	NA	intergenic	TSS:526124_+	NA
646653	646952	300	-	NZ_LR027876.1_srna62	Sau-6477/RsaOI	NA	Sau-6477/RsaOI	NZ_LR027876.1_transcript342	NA	2	-0.2037	NA	terminator:646607-646627_-	intergenic	TSS:646952_-	Sau-6477/RsaOI
656896	657151	256	+	NZ_LR027876.1_srna64	RsaA	NA	RsaA	NZ_LR027876.1_transcript356	NA	2	-0.2246	NA	terminator:657102-657122_+	intergenic	TSS:656896_+	RsaA
656967	657040	74	-	NZ_LR027876.1_srna65	RsaA	NA	RsaA	NZ_LR027876.1_transcript357	NA	2	-0.3041	NA	NA	intergenic	TSS:657040_-	RsaA
660156	660241	86	+	NZ_LR027876.1_srna66	sRNA_00066	NA	sRNA_00066	NZ_LR027876.1_transcript361	NA	NA	-0.0884	NA	NA	in_CDS	TSS:660156_+	NA
694312	694768	457	-	NZ_LR027876.1_srna70	sRNA_00070	NA	sRNA_00070	NZ_LR027876.1_transcript378	NA	NA	-0.1871	NA	terminator:694283-694303_-	in_CDS	TSS:694768_-	NA
706297	706375	79	+	NZ_LR027876.1_srna72	RsaC	NA	RsaC	NZ_LR027876.1_transcript386	NA	1	-0.2329	NA	terminator:706366-706386_+	intergenic	TSS:706297_+	RsaC
717854	718009	156	+	NZ_LR027876.1_srna73	sRNA_00073	NA	sRNA_00073	NZ_LR027876.1_transcript396	NA	NA	-0.1436	NA	terminator:718017-718037_+	in_CDS	TSS:717854_+	NA
721594	721711	118	-	NZ_LR027876.1_srna74	RsaD	NA	RsaD	NZ_LR027876.1_transcript398	NA	2	-0.2051	NA	terminator:721556-721576_-	antisense	TSS:721711_-	RsaD
722941	723027	87	+	NZ_LR027876.1_srna75	sRNA_00075	NA	sRNA_00075	NZ_LR027876.1_transcript400	NA	NA	-0.1011	NA	NA	in_CDS	TSS:722941_+	NA
732374	732467	94	+	NZ_LR027876.1_srna77	sRNA_00077	NA	sRNA_00077	NZ_LR027876.1_transcript404	NA	NA	-0.0798	NA	NA	in_CDS	TSS:732374_+	NA
738684	738758	75	+	NZ_LR027876.1_srna79	sRNA_00079	NA	sRNA_00079	NZ_LR027876.1_transcript405	NA	NA	-0.1013	NA	NA	intergenic	TSS:738684_+	NA
741123	741375	253	+	NZ_LR027876.1_srna80	sRNA_00080	NA	sRNA_00080	NZ_LR027876.1_transcript408	NA	NA	-0.2059	NA	terminator:741337-741357_+	antisense	TSS:741123_+,TSS:741191_+	NA
777365	777475	111	+	NZ_LR027876.1_srna83	sRNA_00083	NA	sRNA_00083	NZ_LR027876.1_transcript434	NA	NA	-0.209	NA	NA	in_CDS	TSS:777365_+	NA
803189	803264	76	-	NZ_LR027876.1_srna87	SRNA150	NA	SRNA150	NZ_LR027876.1_transcript446	NA	1	-0.1118	NA	NA	intergenic	TSS:803264_-	SRNA150
808106	808623	518	+	NZ_LR027876.1_srna88	Teg51	NA	Teg51	NZ_LR027876.1_transcript450	Cleavage:808623_+	1	-0.1985	NA	NA	in_CDS	TSS:808106_+,TSS:808357_+	Teg51
819194	819427	234	+	NZ_LR027876.1_srna89	sRNA_00089	CDS:819210-820088_+(EMYY motif lipoprotein)	sRNA_00089	NZ_LR027876.1_transcript455	NA	NA	-0.1274	0.247153	NA	antisense	TSS:819194_+	NA
819714	820225	512	+	NZ_LR027876.1_srna90	sRNA_00090	CDS:819210-820088_+(EMYY motif lipoprotein)	sRNA_00090	NZ_LR027876.1_transcript455	NA	NA	-0.1562	0.425968	NA	antisense	TSS:819714_+	NA
840096	840183	88	+	NZ_LR027876.1_srna93	Sau-6428	NA	Sau-6428	NZ_LR027876.1_transcript471	NA	1	-0.1943	NA	terminator:840148-840168_+	in_CDS	TSS:840096_+	Sau-6428
845247	845552	306	+	NZ_LR027876.1_srna94	SRNA45	NA	SRNA45	NZ_LR027876.1_transcript473	NA	1	-0.3239	NA	NA	intergenic	TSS:845247_+	SRNA45
850700	850783	84	+	NZ_LR027876.1_srna95	SprA2	NA	SprA2	NZ_LR027876.1_transcript475	NA	1	-0.2655	NA	NA	in_CDS	TSS:850700_+	SprA2
854583	854740	158	-	NZ_LR027876.1_srna96	sRNA_00096	NA	sRNA_00096	NZ_LR027876.1_transcript476	NA	NA	-0.188	NA	terminator:854547-854567_-	in_CDS	TSS:854740_-	NA
856748	856822	75	+	NZ_LR027876.1_srna97	RsaH	NA	RsaH	NZ_LR027876.1_transcript479	NA	2	-0.172	NA	terminator:856849-856869_+	antisense	TSS:856748_+	RsaH
873483	873557	75	-	NZ_LR027876.1_srna98	sRNA_00098	NA	sRNA_00098	NZ_LR027876.1_transcript491	NA	NA	-0.0373	NA	NA	intergenic	TSS:873557_-	NA
882187	882261	75	+	NZ_LR027876.1_srna99	sRNA_00099	NA	sRNA_00099	NZ_LR027876.1_transcript494	NA	NA	-0.0213	NA	NA	intergenic	TSS:882187_+	NA
883952	884051	100	-	NZ_LR027876.1_srna100	RsaOL	NA	RsaOL	NZ_LR027876.1_transcript498	NA	2	-0.283	NA	terminator:883962-883982_-	intergenic	TSS:884051_-	RsaOL
915494	915588	95	+	NZ_LR027876.1_srna103	sRNA_00103	CDS:915380-915598_+(hypothetical protein)	sRNA_00103	NZ_LR027876.1_transcript518	NA	NA	-0.0832	0.431193	terminator:915613-915633_+	in_CDS	TSS:915494_+	NA
918578	918652	75	-	NZ_LR027876.1_srna104	sRNA_00104	NA	sRNA_00104	NZ_LR027876.1_transcript521	NA	NA	-0.0893	NA	NA	antisense	TSS:918652_-	NA
986881	986959	79	+	NZ_LR027876.1_srna109	sRNA_00109	NA	sRNA_00109	NZ_LR027876.1_transcript573	NA	NA	-0.0532	NA	NA	intergenic	NA	NA
1011814	1011888	75	-	NZ_LR027876.1_srna112	sRNA_00112	NA	sRNA_00112	NZ_LR027876.1_transcript588	NA	NA	-0.0453	NA	NA	intergenic	TSS:1011888_-	NA
1015784	1016087	304	+	NZ_LR027876.1_srna113	RsaE/RsaF	NA	RsaE/RsaF	NZ_LR027876.1_transcript589	NA	17	-0.223	NA	NA	in_CDS	TSS:1015784_+	RsaE/RsaF
1019896	1020161	266	+	NZ_LR027876.1_srna115	sRNA_00115	CDS:1019237-1020046_+(NAD kinase),CDS:1020043-1020897_+(RluA family pseudouridine synthase)	sRNA_00115	NZ_LR027876.1_transcript591	NA	NA	-0.2241	0.18541409147095178,0.13817330210772832	terminator:1020129-1020149_+	antisense	TSS:1019896_+	NA
1044399	1044442	44	-	NZ_LR027876.1_srna120	sRNA_00120	tRNA:1044359-1044447_-(tRNA-Ser)	sRNA_00120	NZ_LR027876.1_transcript604	NA	NA	-0.2159	0.488636	terminator:1044359-1044379_-	in_CDS	NA	NA
1047798	1048210	413	-	NZ_LR027876.1_srna122	Sau-02/SprF2/SprF4	NA	Sau-02/SprF2/SprF4	NZ_LR027876.1_transcript610	NA	6	-0.1651	NA	NA	antisense	TSS:1048210_-	Sau-02/SprF2/SprF4
1048505	1048599	95	-	NZ_LR027876.1_srna123	Sau-02/SprF4/SprF2	NA	Sau-02/SprF4/SprF2	NZ_LR027876.1_transcript611	NA	3	-0.1937	NA	terminator:1048465-1048485_-	intergenic	TSS:1048588_-,TSS:1048599_-	Sau-02/SprF4/SprF2
1056897	1057044	148	+	NZ_LR027876.1_srna124	sRNA_00124	CDS:1056924-1057475_+(GNAT family N-acetyltransferase)	sRNA_00124	NZ_LR027876.1_transcript617	NA	NA	-0.1743	0.217786	NA	antisense	TSS:1056897_+	NA
1101418	1101494	77	+	NZ_LR027876.1_srna126	sRNA_00126	NA	sRNA_00126	NZ_LR027876.1_transcript656	NA	NA	-0.0727	NA	NA	intergenic	TSS:1101418_+	NA
1124763	1125648	886	+	NZ_LR027876.1_srna128	sRNA_00128	CDS:1124187-1125260_+(spermidine/putrescine ABC transporter substrate-binding protein),CDS:1125334-1126353_+(DUF4064 domain-containing protein)	sRNA_00128	NZ_LR027876.1_transcript676	NA	NA	-0.2309	0.46318732525629075,0.30814524043179586	terminator:1125627-1125647_+	in_CDS	TSS:1124763_+,TSS:1125308_+	NA
1135591	1135747	157	+	NZ_LR027876.1_srna129	sRNA_00129	NA	sRNA_00129	NZ_LR027876.1_transcript687	NA	NA	-0.1885	NA	NA	in_CDS	TSS:1135591_+	NA
1158591	1158917	327	+	NZ_LR027876.1_srna132	sRNA_00132	NA	sRNA_00132	NZ_LR027876.1_transcript701	NA	NA	-0.2226	NA	NA	in_CDS	TSS:1158591_+	NA
1164464	1164762	299	+	NZ_LR027876.1_srna133	sRNA_00133	CDS:1164144-1164665_+(CvpA family protein),CDS:1164738-1166450_+(DNA polymerase/3'-5' exonuclease PolX)	sRNA_00133	NZ_LR027876.1_transcript703	NA	NA	-0.1886	0.3857965451055662,0.014018691588785047	NA	antisense	TSS:1164464_+	NA
1171004	1171671	668	+	NZ_LR027876.1_srna134	sRNA_00134	CDS:1169619-1171400_+(excinuclease ABC subunit UvrC)	sRNA_00134	NZ_LR027876.1_transcript705	NA	NA	-0.2028	0.222347	terminator:1171666-1171686_+	in_CDS	TSS:1171004_+,TSS:1171464_+	NA
1175656	1175748	93	-	NZ_LR027876.1_srna135	sRNA_00135	NA	sRNA_00135	NZ_LR027876.1_transcript711	NA	NA	-0.1452	NA	NA	antisense	TSS:1175748_-	NA
1177554	1177744	191	+	NZ_LR027876.1_srna136	sRNA_00136	CDS:1177591-1177920_+(complement convertase inhibitor Ecb)	sRNA_00136	NZ_LR027876.1_transcript712	NA	NA	-0.1382	0.465046	NA	antisense	TSS:1177554_+	NA
1184449	1184532	84	-	NZ_LR027876.1_srna138	sRNA_00138	NA	sRNA_00138	NZ_LR027876.1_transcript720	NA	NA	-0.0488	NA	NA	intergenic	TSS:1184532_-	NA
1190450	1190524	75	+	NZ_LR027876.1_srna139	sRNA_00139	CDS:1189532-1190464_+(carbamate kinase)	sRNA_00139	NZ_LR027876.1_transcript724	NA	NA	-0.1973	0.0150215	terminator:1190551-1190571_+	in_CDS	TSS:1190450_+	NA
1221005	1221205	201	+	NZ_LR027876.1_srna142	sRNA_00142	NA	sRNA_00142	NZ_LR027876.1_transcript744	NA	NA	-0.3139	NA	terminator:1221177-1221197_+	in_CDS	TSS:1221005_+	NA
1230765	1230848	84	-	NZ_LR027876.1_srna143	Teg103	NA	Teg103	NZ_LR027876.1_transcript745	NA	1	-0.1095	NA	terminator:1230736-1230756_-	intergenic	NA	Teg103
1250177	1250311	135	+	NZ_LR027876.1_srna147	sRNA_00147	NA	sRNA_00147	NZ_LR027876.1_transcript756	NA	NA	-0.1519	NA	NA	in_CDS	TSS:1250177_+	NA
1308675	1308858	184	+	NZ_LR027876.1_srna152	sRNA_00152	NA	sRNA_00152	NZ_LR027876.1_transcript775	NA	NA	-0.1712	NA	terminator:1308833-1308853_+	in_CDS	TSS:1308675_+	NA
1330035	1330370	336	+	NZ_LR027876.1_srna156	sRNA_00156	CDS:1329415-1330281_+(2-oxoacid:ferredoxin oxidoreductase subunit beta)	sRNA_00156	NZ_LR027876.1_transcript783	NA	NA	-0.1842	0.284065	terminator:1330326-1330346_+	in_CDS	TSS:1330035_+	NA
1339090	1339199	110	+	NZ_LR027876.1_srna157	sRNA_00157	CDS:1339186-1340004_+(aquaporin family protein)	sRNA_00157	NZ_LR027876.1_transcript785	NA	NA	-0.2536	0.00855746	terminator:1339221-1339241_+	in_CDS	TSS:1339090_+	NA
1355821	1356118	298	-	NZ_LR027876.1_srna159	Teg108	NA	Teg108	NZ_LR027876.1_transcript801	NA	1	-0.2262	NA	NA	intergenic	TSS:1356118_-	Teg108
1367128	1367216	89	-	NZ_LR027876.1_srna162	sRNA_00162	CDS:1367010-1367198_-(hypothetical protein)	sRNA_00162	NZ_LR027876.1_transcript807	NA	NA	-0.164	0.297872	terminator:1367091-1367111_-	in_CDS	TSS:1367216_-	NA
1384028	1384129	102	+	NZ_LR027876.1_srna163	sRNA_00163	NA	sRNA_00163	NZ_LR027876.1_transcript819	NA	NA	-0.0824	NA	terminator:1384118-1384138_+	in_CDS	TSS:1384028_+	NA
1388042	1388399	358	+	NZ_LR027876.1_srna164	sRNA_00164	CDS:1388361-1388459_+(hypothetical protein)	sRNA_00164	NZ_LR027876.1_transcript822	NA	NA	-0.1609	0.326531	terminator:1388404-1388424_+	in_CDS	TSS:1388042_+	NA
1405952	1406066	115	+	NZ_LR027876.1_srna165	sRNA_00165	NA	sRNA_00165	NZ_LR027876.1_transcript833	NA	NA	-0.2287	NA	terminator:1406037-1406057_+	in_CDS	TSS:1405952_+	NA
1411952	1412080	129	+	NZ_LR027876.1_srna167	sRNA_00167	NA	sRNA_00167	NZ_LR027876.1_transcript839,NZ_LR027876.1_transcript840	NA	NA	-0.1837	NA	NA	intergenic	TSS:1411952_+	NA
1420637	1421040	404	+	NZ_LR027876.1_srna171	RsaOQ	NA	RsaOQ	NZ_LR027876.1_transcript847	NA	1	-0.226	NA	NA	in_CDS	TSS:1420637_+	RsaOQ
1436368	1436442	75	-	NZ_LR027876.1_srna173	sRNA_00173	NA	sRNA_00173	NZ_LR027876.1_transcript856	NA	NA	-0.1093	NA	NA	intergenic	TSS:1436442_-	NA
1447200	1447435	236	+	NZ_LR027876.1_srna176	sRNA_00176	NA	sRNA_00176	NZ_LR027876.1_transcript861	NA	NA	-0.2369	NA	terminator:1447413-1447433_+	intergenic	TSS:1447200_+	NA
1460144	1460434	291	+	NZ_LR027876.1_srna177	SRNA233	NA	SRNA233	NZ_LR027876.1_transcript867	NA	1	-0.2392	NA	NA	intergenic	TSS:1460144_+	SRNA233
1550152	1551028	877	-	NZ_LR027876.1_srna180	sRNA_00180	CDS:1550967-1551554_-(DUF1405 domain-containing protein)	sRNA_00180	NZ_LR027876.1_transcript896	NA	NA	-0.2398	0.103918	terminator:1550138-1550158_-	in_CDS	TSS:1551028_-	NA
1648576	1648782	207	+	NZ_LR027876.1_srna184	sRNA_00184	NA	sRNA_00184	NZ_LR027876.1_transcript947	Cleavage:1648686_+	NA	-0.2488	NA	terminator:1648734-1648754_+,Cleavage:1648686_+	in_CDS	TSS:1648576_+	NA
1707331	1708199	869	-	NZ_LR027876.1_srna187	sRNA_00187	CDS:1708170-1708298_-(hypothetical protein)	sRNA_00187	NZ_LR027876.1_transcript967	NA	NA	-0.1993	0.226562	terminator:1707286-1707306_-	in_CDS	TSS:1708199_-	NA
1746650	1746724	75	+	NZ_LR027876.1_srna191	sRNA_00191	NA	sRNA_00191	NZ_LR027876.1_transcript989	NA	NA	-0.1107	NA	terminator:1746739-1746759_+	antisense	TSS:1746650_+	NA
1768191	1768265	75	+	NZ_LR027876.1_srna193	sRNA_00193	NA	sRNA_00193	NZ_LR027876.1_transcript997	NA	NA	-0.0467	NA	terminator:1768288-1768308_+	intergenic	TSS:1768191_+	NA
1780275	1780948	674	+	NZ_LR027876.1_srna194	sRNA_00194	CDS:1780299-1781660_+(amino acid permease)	sRNA_00194	NZ_LR027876.1_transcript1002	NA	NA	-0.231	0.476855	NA	antisense	TSS:1780275_+	NA
1783704	1783778	75	-	NZ_LR027876.1_srna195	sRNA_00195	NA	sRNA_00195	NZ_LR027876.1_transcript1004	NA	NA	-0.0853	NA	NA	intergenic	TSS:1783778_-	NA
1790565	1790639	75	-	NZ_LR027876.1_srna196	sRNA_00196	NA	sRNA_00196	NZ_LR027876.1_transcript1008	NA	NA	-0.144	NA	NA	intergenic	TSS:1790639_-	NA
1798154	1798348	195	+	NZ_LR027876.1_srna197	sRNA_00197	CDS:1798181-1799236_+(aminopeptidase P family protein)	sRNA_00197	NZ_LR027876.1_transcript1013	NA	NA	-0.141	0.14218	NA	antisense	TSS:1798154_+	NA
1886465	1886539	75	+	NZ_LR027876.1_srna203	sRNA_00203	NA	sRNA_00203	NZ_LR027876.1_transcript1071	NA	NA	-0.104	NA	NA	intergenic	TSS:1886465_+	NA
1912930	1913071	142	+	NZ_LR027876.1_srna206	sRNA_00206	CDS:1913002-1913652_+(excalibur calcium-binding domain-containing protein)	sRNA_00206	NZ_LR027876.1_transcript1096	NA	NA	-0.1204	0.106154	terminator:1913056-1913076_+	in_CDS	TSS:1912930_+	NA
1923450	1923542	93	+	NZ_LR027876.1_srna207	sRNA_00207	NA	sRNA_00207	NZ_LR027876.1_transcript1109	NA	NA	-0.1032	NA	NA	intergenic	TSS:1923450_+	NA
1923882	1924276	395	-	NZ_LR027876.1_srna208	SRNA287	NA	SRNA287	NZ_LR027876.1_transcript1110	NA	1	-0.2448	NA	NA	antisense	TSS:1924276_-	SRNA287
1935480	1935586	107	+	NZ_LR027876.1_srna209	sRNA_00209	NA	sRNA_00209	NZ_LR027876.1_transcript1123	NA	NA	-0.1869	NA	NA	in_CDS	TSS:1935480_+	NA
1966758	1966948	191	-	NZ_LR027876.1_srna212	sRNA_00212	NA	sRNA_00212	NZ_LR027876.1_transcript1147,NZ_LR027876.1_transcript1148	NA	NA	-0.1801	NA	NA	intergenic	TSS:1966854_-,TSS:1966948_-	NA
1966991	1967065	75	-	NZ_LR027876.1_srna213	sRNA_00213	NA	sRNA_00213	NZ_LR027876.1_transcript1149	NA	NA	-0.1547	NA	NA	intergenic	TSS:1967065_-	NA
1983855	1984488	634	-	NZ_LR027876.1_srna215	RsaOR/SprX2	CDS:1984394-1985839_-(SH3 domain-containing protein)	RsaOR/SprX2	NZ_LR027876.1_transcript1161	NA	2	-0.2909	0.0650519	terminator:1983806-1983826_-	in_CDS	TSS:1984020_-,TSS:1984186_-,TSS:1984384_-,TSS:1984488_-	RsaOR/SprX2
2022881	2022967	87	+	NZ_LR027876.1_srna217	sRNA_00217	NA	sRNA_00217	NZ_LR027876.1_transcript1175	NA	NA	-0.223	NA	NA	in_CDS	TSS:2022881_+	NA
2036655	2036781	127	+	NZ_LR027876.1_srna219	sRNA_00219	NA	sRNA_00219	NZ_LR027876.1_transcript1182	NA	NA	-0.2213	NA	NA	in_CDS	TSS:2036655_+	NA
2079013	2079115	103	+	NZ_LR027876.1_srna224	sRNA_00224	NA	sRNA_00224	NZ_LR027876.1_transcript1209	NA	NA	-0.065	NA	NA	antisense	TSS:2079013_+	NA
2082384	2082739	356	+	NZ_LR027876.1_srna225	SRNA298	NA	SRNA298	NZ_LR027876.1_transcript1211	NA	1	-0.2393	NA	NA	antisense	NA	SRNA298
2093137	2093290	154	+	NZ_LR027876.1_srna227	sRNA_00227	CDS:2093163-2093543_+(GntR family transcriptional regulator)	sRNA_00227	NZ_LR027876.1_transcript1227	NA	NA	-0.1182	0.334211	terminator:2093259-2093279_+	in_CDS	TSS:2093137_+	NA
2101603	2101666	64	+	NZ_LR027876.1_srna228	SRNA305	NA	SRNA305	NZ_LR027876.1_transcript1235	NA	1	-0.3297	NA	terminator:2101647-2101667_+	intergenic	NA	SRNA305
2104368	2104442	75	-	NZ_LR027876.1_srna229	sRNA_00229	NA	sRNA_00229	NZ_LR027876.1_transcript1237	NA	NA	-0.424	NA	NA	intergenic	TSS:2104442_-	NA
2109278	2109632	355	+	NZ_LR027876.1_srna231	SRNA306	NA	SRNA306	NZ_LR027876.1_transcript1242	NA	1	-0.2442	NA	terminator:2109650-2109670_+	intergenic	TSS:2109278_+	SRNA306
2109358	2109478	121	-	NZ_LR027876.1_srna232	SRNA306	NA	SRNA306	NZ_LR027876.1_transcript1243	NA	1	-0.257	NA	NA	intergenic	TSS:2109478_-	SRNA306
2113230	2113316	87	+	NZ_LR027876.1_srna234	sRNA_00234	NA	sRNA_00234	NZ_LR027876.1_transcript1248	NA	NA	-0.2448	NA	terminator:2113289-2113309_+	in_CDS	TSS:2113230_+	NA
2125152	2125287	136	+	srn_3830	sprF1	NA	sprF1	NZ_LR027876.1_transcript1269	NA	NA	NA	NA	NA	NA	NA	NA	Type_I_toxin-antitoxin_module
2154622	2154705	84	+	NZ_LR027876.1_srna235	sRNA_00235	NA	sRNA_00235	NZ_LR027876.1_transcript1281	NA	NA	-0.0595	NA	NA	antisense	TSS:2154622_+	NA
2162044	2162123	80	+	NZ_LR027876.1_srna237	sRNA_00237	NA	sRNA_00237	NZ_LR027876.1_transcript1290	NA	NA	-0.3175	NA	terminator:2162097-2162117_+	in_CDS	TSS:2162044_+	NA
2182417	2182695	279	+	NZ_LR027876.1_srna240	sRNA_00240	CDS:2182522-2183091_+(accessory gene regulator AgrB)	sRNA_00240	NZ_LR027876.1_transcript1308	NA	NA	-0.181	0.29877	terminator:2182675-2182695_+	in_CDS	TSS:2182417_+,TSS:2182504_+	NA
2185364	2185434	71	-	NZ_LR027876.1_srna241	sRNA_00241	NA	sRNA_00241	NZ_LR027876.1_transcript1312	NA	NA	-0.1056	NA	NA	antisense	NA	NA
2200147	2200221	75	+	NZ_LR027876.1_srna242	Teg16	NA	Teg16	NZ_LR027876.1_transcript1319	NA	1	-0.1147	NA	NA	intergenic	TSS:2200147_+	Teg16
2299013	2299084	72	-	NZ_LR027876.1_srna245	sRNA_00245	NA	sRNA_00245	NZ_LR027876.1_transcript1373	NA	NA	-0.0681	NA	NA	intergenic	TSS:2299084_-	NA
2299206	2299397	192	+	NZ_LR027876.1_srna246	sRNA_00246	CDS:2299228-2300319_+(lytic regulatory protein)	sRNA_00246	NZ_LR027876.1_transcript1374	NA	NA	-0.1984	0.154904	terminator:2299395-2299415_+	in_CDS	TSS:2299206_+	NA
2300660	2301118	459	+	NZ_LR027876.1_srna247	SprG3/Teg19b/SprF3	NA	SprG3/Teg19b/SprF3	NZ_LR027876.1_transcript1377	NA	5	-0.1802	NA	NA	antisense	TSS:2300660_+	SprG3/Teg19b/SprF3
2303353	2303426	74	-	NZ_LR027876.1_srna248	sRNA_00248	NA	sRNA_00248	NZ_LR027876.1_transcript1380	NA	NA	-0.0297	NA	NA	intergenic	TSS:2303426_-	NA
2333162	2333311	150	-	NZ_LR027876.1_srna250	sRNA_00250	NA	sRNA_00250	NZ_LR027876.1_transcript1393	NA	NA	-0.1453	NA	NA	intergenic	TSS:2333311_-	NA
2378341	2378415	75	+	NZ_LR027876.1_srna252	sRNA_00252	NA	sRNA_00252	NZ_LR027876.1_transcript1418	NA	NA	-0.0813	NA	NA	intergenic	TSS:2378341_+	NA
2471618	2471708	91	+	NZ_LR027876.1_srna254	sRNA_00254	NA	sRNA_00254	NZ_LR027876.1_transcript1489	NA	NA	-0.1264	NA	terminator:2471738-2471758_+	in_CDS	TSS:2471618_+	NA
2477372	2477426	55	-	NZ_LR027876.1_srna255	sRNA_00255	NA	sRNA_00255	NZ_LR027876.1_transcript1494	NA	NA	-0.0436	NA	NA	intergenic	TSS:2477426_-	NA
2483108	2483204	97	-	NZ_LR027876.1_srna256	sRNA_00256	CDS:2483151-2483720_-(hypothetical protein)	sRNA_00256	NZ_LR027876.1_transcript1500	Cleavage:2483108_-	NA	-0.0928	0.0931459	NA	in_CDS	TSS:2483204_-	NA
2499582	2499797	216	-	NZ_LR027876.1_srna257	sRNA_00257	CDS:2499644-2500291_-(DUF805 domain-containing protein)	sRNA_00257	NZ_LR027876.1_transcript1512	NA	NA	-0.1977	0.236476	terminator:2499603-2499623_-	in_CDS	TSS:2499797_-	NA
2546448	2546544	97	-	NZ_LR027876.1_srna260	sRNA_00260	NA	sRNA_00260	NZ_LR027876.1_transcript1552	NA	NA	-0.0505	NA	NA	intergenic	TSS:2546544_-	NA
2590857	2590925	69	+	NZ_LR027876.1_srna263	SprA2/RsaJ	NA	SprA2/RsaJ	NZ_LR027876.1_transcript1573	NA	5	-0.3275	NA	NA	intergenic	NA	SprA2/RsaJ
2595058	2595122	65	+	NZ_LR027876.1_srna264	SprA2/SprAs2	NA	SprA2/SprAs2	NZ_LR027876.1_transcript1575	NA	4	-0.3446	NA	terminator:2595092-2595112_+	intergenic	TSS:2595058_+	SprA2/SprAs2
2619943	2620052	110	+	NZ_LR027876.1_srna270	SRNA377	NA	SRNA377	NZ_LR027876.1_transcript1595	NA	1	-0.2009	NA	NA	in_CDS	TSS:2619943_+	SRNA377
2713911	2714003	93	+	NZ_LR027876.1_srna280	sRNA_00280	NA	sRNA_00280	NZ_LR027876.1_transcript1654	NA	NA	-0.1323	NA	NA	intergenic	TSS:2713911_+	NA
2750523	2750596	74	-	NZ_LR027876.1_srna283	Teg134	pseudogene:2750576-2750705_-,CDS:2750576-2750705_-(hypothetical protein)	Teg134	NZ_LR027876.1_transcript1685	NA	1	-0.2108	0.15503875968992248,0.15503875968992248	terminator:2750498-2750518_-	in_CDS	TSS:2750596_-	Teg134
2756725	2757664	940	+	NZ_LR027876.1_srna284	sRNA_00284	CDS:2755756-2756766_+(amidohydrolase)	sRNA_00284	NZ_LR027876.1_transcript1691	NA	NA	-0.2101	0.0405941	terminator:2757664-2757684_+	in_CDS	TSS:2756725_+	NA
2778725	2778911	187	+	NZ_LR027876.1_srna288	sRNA_00288	NA	sRNA_00288	NZ_LR027876.1_transcript1705	NA	NA	-0.1513	NA	terminator:2778900-2778920_+	antisense	TSS:2778725_+,TSS:2778818_+	NA
2850415	2850515	101	+	NZ_LR027876.1_srna294	sRNA_00294	NA	sRNA_00294	NZ_LR027876.1_transcript1756	NA	NA	-0.1277	NA	NA	in_CDS	TSS:2850415_+	NA
2871710	2871806	97	-	NZ_LR027876.1_srna295	sRNA_00295	NA	sRNA_00295	NZ_LR027876.1_transcript1761	NA	NA	-0.1041	NA	NA	intergenic	TSS:2871806_-	NA
2879362	2879593	232	-	NZ_LR027876.1_srna296	sRNA_00296	NA	sRNA_00296	NZ_LR027876.1_transcript1768	NA	NA	-0.1629	NA	terminator:2879317-2879337_-	in_CDS	TSS:2879593_-	NA
2887020	2887110	91	-	NZ_LR027876.1_srna298	sRNA_00298	NA	sRNA_00298	NZ_LR027876.1_transcript1778	NA	NA	-0.1253	NA	NA	intergenic	TSS:2887110_-	NA
2917901	2917975	75	-	NZ_LR027876.1_srna300	sRNA_00300	NA	sRNA_00300	NZ_LR027876.1_transcript1792	NA	NA	-0.2147	NA	NA	antisense	TSS:2917975_-	NA
2930236	2930432	197	+	NZ_LR027876.1_srna301	SRNA412	NA	SRNA412	NZ_LR027876.1_transcript1801	NA	1	-0.2355	NA	terminator:2930385-2930405_+	intergenic	TSS:2930236_+	SRNA412

## Sheet: Sup Tab 2. sRNA in GFF Format
NZ_LR027876.1	ANNOgesic	exon	16187	16966	.	+	.	gene_id "NZ_LR027876.1_srna1"; transcript_id "sRNA_00001"; rna_type "ncRNA";overlap_cds "CDS:15580-16548_+(alpha/beta fold hydrolase),CDS:16841-17779_+(YybS family protein)";Name "sRNA_00001";Parent "NZ_LR027876.1_transcript8";end_cleavage "NA";sRNA_hit "NA";nr_hit "NA";2d_energy "-0.2027";overlap_percent "0.37293388429752067,0.12046908315565032";with_term "terminator:16967-16987_+";sRNA_type "in…
NZ_LR027876.1	ANNOgesic	exon	35020	35092	.	-	.	gene_id "NZ_LR027876.1_srna3"; transcript_id "sRNA_00003"; rna_type "ncRNA";overlap_cds "NA";Name "sRNA_00003";Parent "NZ_LR027876.1_transcript18";end_cleavage "NA";sRNA_hit "NA";nr_hit "NA";2d_energy "-0.0288";overlap_percent "NA";with_term "NA";sRNA_type "antisense";with_TSS "TSS:35092_-";ID "NZ_LR027876.1_srna3";
NZ_LR027876.1	ANNOgesic	exon	38329	38407	.	+	.	gene_id "NZ_LR027876.1_srna4"; transcript_id "sRNA_00004"; rna_type "ncRNA";overlap_cds "NA";Name "sRNA_00004";Parent "NZ_LR027876.1_transcript21";end_cleavage "NA";sRNA_hit "NA";nr_hit "NA";2d_energy "-0.2772";overlap_percent "NA";with_term "terminator:38386-38406_+";sRNA_type "antisense";with_TSS "TSS:38329_+";ID "NZ_LR027876.1_srna4";
NZ_LR027876.1	ANNOgesic	exon	58505	58593	.	-	.	gene_id "NZ_LR027876.1_srna7"; transcript_id "sRNA_00007"; rna_type "ncRNA";overlap_cds "CDS:58592-58969_-(hypothetical protein)";Name "sRNA_00007";Parent "NZ_LR027876.1_transcript42";end_cleavage "NA";sRNA_hit "NA";nr_hit "NA";2d_energy "-0.1775";overlap_percent "0.002652519893899204";with_term "terminator:58457-58477_-";sRNA_type "in_CDS";with_TSS "TSS:58593_-";ID "NZ_LR027876.1_srna7";
NZ_LR027876.1	ANNOgesic	exon	60892	60973	.	-	.	gene_id "NZ_LR027876.1_srna8"; transcript_id "sRNA_00008"; rna_type "ncRNA";overlap_cds "NA";Name "sRNA_00008";Parent "NZ_LR027876.1_transcript43";end_cleavage "NA";sRNA_hit "NA";nr_hit "NA";2d_energy "-0.1585";overlap_percent "NA";with_term "NA";sRNA_type "intergenic";with_TSS "TSS:60973_-";ID "NZ_LR027876.1_srna8";
NZ_LR027876.1	ANNOgesic	exon	81897	81971	.	+	.	gene_id "NZ_LR027876.1_srna11"; transcript_id "sRNA_00011"; rna_type "ncRNA";overlap_cds "NA";Name "sRNA_00011";Parent "NZ_LR027876.1_transcript60";end_cleavage "NA";sRNA_hit "NA";nr_hit "NA";2d_energy "-0.1240";overlap_percent "NA";with_term "NA";sRNA_type "intergenic";with_TSS "TSS:81897_+";ID "NZ_LR027876.1_srna11";
NZ_LR027876.1	ANNOgesic	exon	96833	96887	.	+	.	gene_id "NZ_LR027876.1_srna12"; transcript_id "sRNA_00012"; rna_type "ncRNA";overlap_cds "NA";Name "sRNA_00012";Parent "NZ_LR027876.1_transcript66";end_cleavage "NA";sRNA_hit "NA";nr_hit "NA";2d_energy "-0.1182";overlap_percent "NA";with_term "NA";sRNA_type "intergenic";with_TSS "NA";ID "NZ_LR027876.1_srna12";
NZ_LR027876.1	ANNOgesic	exon	128437	128764	.	+	.	gene_id "NZ_LR027876.1_srna16"; transcript_id "sRNA_00016"; rna_type "ncRNA";overlap_cds "CDS:128109-128774_+(LPXTG cell wall anchor domain-containing protein)";Name "sRNA_00016";Parent "NZ_LR027876.1_transcript80";end_cleavage "NA";sRNA_hit "NA";nr_hit "NA";2d_energy "-0.1902";overlap_percent "0.4917293233082707";with_term "terminator:128785-128805_+";sRNA_type "in_CDS";with_TSS "TSS:128437_+";I…
NZ_LR027876.1	ANNOgesic	exon	175811	176019	.	+	.	gene_id "NZ_LR027876.1_srna19"; transcript_id "sRNA_00019"; rna_type "ncRNA";overlap_cds "NA";Name "sRNA_00019";Parent "NZ_LR027876.1_transcript98";end_cleavage "NA";sRNA_hit "NA";nr_hit "NA";2d_energy "-0.2053";overlap_percent "NA";with_term "terminator:175987-176007_+";sRNA_type "in_CDS";with_TSS "TSS:175811_+";ID "NZ_LR027876.1_srna19";
NZ_LR027876.1	ANNOgesic	exon	226138	226259	.	+	.	gene_id "NZ_LR027876.1_srna20"; transcript_id "RsaG"; rna_type "ncRNA";overlap_cds "NA";Name "RsaG";Parent "NZ_LR027876.1_transcript113";end_cleavage "NA";sRNA_hit "2";nr_hit "NA";2d_energy "-0.2959";gene "RsaG";overlap_percent "NA";with_term "terminator:226244-226264_+";sRNA_type "in_CDS";with_TSS "TSS:226138_+";ID "NZ_LR027876.1_srna20";
NZ_LR027876.1	ANNOgesic	exon	247924	247998	.	+	.	gene_id "NZ_LR027876.1_srna25"; transcript_id "sRNA_00025"; rna_type "ncRNA";overlap_cds "NA";Name "sRNA_00025";Parent "NZ_LR027876.1_transcript122";end_cleavage "NA";sRNA_hit "NA";nr_hit "NA";2d_energy "-0.0467";overlap_percent "NA";with_term "NA";sRNA_type "intergenic";with_TSS "TSS:247924_+";ID "NZ_LR027876.1_srna25";
NZ_LR027876.1	ANNOgesic	exon	264695	264779	.	+	.	gene_id "NZ_LR027876.1_srna28"; transcript_id "sRNA_00028"; rna_type "ncRNA";overlap_cds "NA";Name "sRNA_00028";Parent "NZ_LR027876.1_transcript131";end_cleavage "NA";sRNA_hit "NA";nr_hit "NA";2d_energy "-0.1247";overlap_percent "NA";with_term "terminator:264791-264811_+";sRNA_type "intergenic";with_TSS "TSS:264695_+";ID "NZ_LR027876.1_srna28";
NZ_LR027876.1	ANNOgesic	exon	322881	323033	.	+	.	gene_id "NZ_LR027876.1_srna34"; transcript_id "sRNA_00034"; rna_type "ncRNA";overlap_cds "NA";Name "sRNA_00034";Parent "NZ_LR027876.1_transcript158";end_cleavage "NA";sRNA_hit "NA";nr_hit "NA";2d_energy "-0.1575";overlap_percent "NA";with_term "NA";sRNA_type "in_CDS";with_TSS "TSS:322881_+";ID "NZ_LR027876.1_srna34";
NZ_LR027876.1	ANNOgesic	exon	362740	362814	.	-	.	gene_id "NZ_LR027876.1_srna36"; transcript_id "sRNA_00036"; rna_type "ncRNA";overlap_cds "NA";Name "sRNA_00036";Parent "NZ_LR027876.1_transcript182";end_cleavage "NA";sRNA_hit "NA";nr_hit "NA";2d_energy "-0.2067";overlap_percent "NA";with_term "NA";sRNA_type "antisense";with_TSS "TSS:362814_-";ID "NZ_LR027876.1_srna36";
NZ_LR027876.1	ANNOgesic	exon	377001	377098	.	+	.	gene_id "NZ_LR027876.1_srna38"; transcript_id "sRNA_00038"; rna_type "ncRNA";overlap_cds "NA";Name "sRNA_00038";Parent "NZ_LR027876.1_transcript188";end_cleavage "NA";sRNA_hit "NA";nr_hit "NA";2d_energy "-0.1531";overlap_percent "NA";with_term "NA";sRNA_type "in_CDS";with_TSS "TSS:377001_+";ID "NZ_LR027876.1_srna38";
NZ_LR027876.1	ANNOgesic	exon	391214	391301	.	-	.	gene_id "NZ_LR027876.1_srna39"; transcript_id "SRNA64"; rna_type "ncRNA";overlap_cds "NA";Name "SRNA64";Parent "NZ_LR027876.1_transcript199";end_cleavage "NA";sRNA_hit "1";nr_hit "NA";2d_energy "-0.2705";gene "SRNA64";overlap_percent "NA";with_term "terminator:391227-391247_-";sRNA_type "in_CDS";with_TSS "TSS:391301_-";ID "NZ_LR027876.1_srna39";
NZ_LR027876.1	ANNOgesic	exon	395380	395835	.	-	.	gene_id "NZ_LR027876.1_srna40"; transcript_id "sRNA_00040"; rna_type "ncRNA";overlap_cds "NA";Name "sRNA_00040";Parent "NZ_LR027876.1_transcript202";end_cleavage "NA";sRNA_hit "NA";nr_hit "NA";2d_energy "-0.1548";overlap_percent "NA";with_term "NA";sRNA_type "antisense";with_TSS "TSS:395835_-";ID "NZ_LR027876.1_srna40";
NZ_LR027876.1	ANNOgesic	exon	405958	406017	.	+	.	gene_id "NZ_LR027876.1_srna41"; transcript_id "sRNA_00041"; rna_type "ncRNA";overlap_cds "NA";Name "sRNA_00041";Parent "NZ_LR027876.1_transcript209";end_cleavage "NA";sRNA_hit "NA";nr_hit "NA";2d_energy "-0.1433";overlap_percent "NA";with_term "NA";sRNA_type "intergenic";with_TSS "NA";ID "NZ_LR027876.1_srna41";
NZ_LR027876.1	ANNOgesic	exon	406028	406522	.	-	.	gene_id "NZ_LR027876.1_srna42"; transcript_id "Sau-5971"; rna_type "ncRNA";overlap_cds "CDS:406136-407074_-(Abi family protein)";Name "Sau-5971";Parent "NZ_LR027876.1_transcript210";end_cleavage "NA";sRNA_hit "1";nr_hit "NA";2d_energy "-0.1857";gene "Sau-5971";overlap_percent "0.4115138592750533";with_term "terminator:406031-406051_-";sRNA_type "in_CDS";with_TSS "NA";ID "NZ_LR027876.1_srna42";
NZ_LR027876.1	ANNOgesic	exon	411244	411332	.	-	.	gene_id "NZ_LR027876.1_srna43"; transcript_id "SRNA71"; rna_type "ncRNA";overlap_cds "CDS:411112-411321_-(hypothetical protein)";Name "SRNA71";Parent "NZ_LR027876.1_transcript218";end_cleavage "NA";sRNA_hit "1";nr_hit "NA";2d_energy "-0.1910";gene "SRNA71";overlap_percent "0.3014354066985646";with_term "terminator:411254-411274_-";sRNA_type "in_CDS";with_TSS "TSS:411332_-";ID "NZ_LR027876.1_srna4…
NZ_LR027876.1	ANNOgesic	exon	456504	456578	.	-	.	gene_id "NZ_LR027876.1_srna44"; transcript_id "Sau-63"; rna_type "ncRNA";overlap_cds "NA";Name "Sau-63";Parent "NZ_LR027876.1_transcript247";end_cleavage "NA";sRNA_hit "2";nr_hit "NA";2d_energy "-0.2627";gene "Sau-63";overlap_percent "NA";with_term "terminator:456481-456501_-";sRNA_type "intergenic";with_TSS "TSS:456578_-";ID "NZ_LR027876.1_srna44";
NZ_LR027876.1	ANNOgesic	exon	504874	504969	.	+	.	gene_id "NZ_LR027876.1_srna48"; transcript_id "sRNA_00048"; rna_type "ncRNA";overlap_cds "NA";Name "sRNA_00048";Parent "NZ_LR027876.1_transcript270";end_cleavage "NA";sRNA_hit "NA";nr_hit "NA";2d_energy "-0.1740";overlap_percent "NA";with_term "NA";sRNA_type "in_CDS";with_TSS "TSS:504874_+";ID "NZ_LR027876.1_srna48";
NZ_LR027876.1	ANNOgesic	exon	526014	526088	.	+	.	gene_id "NZ_LR027876.1_srna52"; transcript_id "sRNA_00052"; rna_type "ncRNA";overlap_cds "NA";Name "sRNA_00052";Parent "NZ_LR027876.1_transcript286";end_cleavage "NA";sRNA_hit "NA";nr_hit "NA";2d_energy "-0.1107";overlap_percent "NA";with_term "NA";sRNA_type "intergenic";with_TSS "TSS:526014_+";ID "NZ_LR027876.1_srna52";
NZ_LR027876.1	ANNOgesic	exon	526124	526250	.	+	.	gene_id "NZ_LR027876.1_srna53"; transcript_id "sRNA_00053"; rna_type "ncRNA";overlap_cds "NA";Name "sRNA_00053";Parent "NZ_LR027876.1_transcript287";end_cleavage "NA";sRNA_hit "NA";nr_hit "NA";2d_energy "-0.1205";overlap_percent "NA";with_term "NA";sRNA_type "intergenic";with_TSS "TSS:526124_+";ID "NZ_LR027876.1_srna53";
NZ_LR027876.1	ANNOgesic	exon	646653	646952	.	-	.	gene_id "NZ_LR027876.1_srna62"; transcript_id "Sau-6477/RsaOI"; rna_type "ncRNA";overlap_cds "NA";Name "Sau-6477/RsaOI";Parent "NZ_LR027876.1_transcript342";end_cleavage "NA";sRNA_hit "2";nr_hit "NA";2d_energy "-0.2037";gene "Sau-6477/RsaOI";overlap_percent "NA";with_term "terminator:646607-646627_-";sRNA_type "intergenic";with_TSS "TSS:646952_-";ID "NZ_LR027876.1_srna62";
NZ_LR027876.1	ANNOgesic	exon	656896	657151	.	+	.	gene_id "NZ_LR027876.1_srna64"; transcript_id "RsaA"; rna_type "ncRNA";overlap_cds "NA";Name "RsaA";Parent "NZ_LR027876.1_transcript356";end_cleavage "NA";sRNA_hit "2";nr_hit "NA";2d_energy "-0.2246";gene "RsaA";overlap_percent "NA";with_term "terminator:657102-657122_+";sRNA_type "intergenic";with_TSS "TSS:656896_+";ID "NZ_LR027876.1_srna64";
NZ_LR027876.1	ANNOgesic	exon	656967	657040	.	-	.	gene_id "NZ_LR027876.1_srna65"; transcript_id "RsaA"; rna_type "ncRNA";overlap_cds "NA";Name "RsaA";Parent "NZ_LR027876.1_transcript357";end_cleavage "NA";sRNA_hit "2";nr_hit "NA";2d_energy "-0.3041";gene "RsaA";overlap_percent "NA";with_term "NA";sRNA_type "intergenic";with_TSS "TSS:657040_-";ID "NZ_LR027876.1_srna65";
NZ_LR027876.1	ANNOgesic	exon	660156	660241	.	+	.	gene_id "NZ_LR027876.1_srna66"; transcript_id "sRNA_00066"; rna_type "ncRNA";overlap_cds "NA";Name "sRNA_00066";Parent "NZ_LR027876.1_transcript361";end_cleavage "NA";sRNA_hit "NA";nr_hit "NA";2d_energy "-0.0884";overlap_percent "NA";with_term "NA";sRNA_type "in_CDS";with_TSS "TSS:660156_+";ID "NZ_LR027876.1_srna66";
NZ_LR027876.1	ANNOgesic	exon	694312	694768	.	-	.	gene_id "NZ_LR027876.1_srna70"; transcript_id "sRNA_00070"; rna_type "ncRNA";overlap_cds "NA";Name "sRNA_00070";Parent "NZ_LR027876.1_transcript378";end_cleavage "NA";sRNA_hit "NA";nr_hit "NA";2d_energy "-0.1871";overlap_percent "NA";with_term "terminator:694283-694303_-";sRNA_type "in_CDS";with_TSS "TSS:694768_-";ID "NZ_LR027876.1_srna70";
NZ_LR027876.1	ANNOgesic	exon	706297	706375	.	+	.	gene_id "NZ_LR027876.1_srna72"; transcript_id "RsaC"; rna_type "ncRNA";overlap_cds "NA";Name "RsaC";Parent "NZ_LR027876.1_transcript386";end_cleavage "NA";sRNA_hit "1";nr_hit "NA";2d_energy "-0.2329";gene "RsaC";overlap_percent "NA";with_term "terminator:706366-706386_+";sRNA_type "intergenic";with_TSS "TSS:706297_+";ID "NZ_LR027876.1_srna72";
NZ_LR027876.1	ANNOgesic	exon	717854	718009	.	+	.	gene_id "NZ_LR027876.1_srna73"; transcript_id "sRNA_00073"; rna_type "ncRNA";overlap_cds "NA";Name "sRNA_00073";Parent "NZ_LR027876.1_transcript396";end_cleavage "NA";sRNA_hit "NA";nr_hit "NA";2d_energy "-0.1436";overlap_percent "NA";with_term "terminator:718017-718037_+";sRNA_type "in_CDS";with_TSS "TSS:717854_+";ID "NZ_LR027876.1_srna73";
NZ_LR027876.1	ANNOgesic	exon	721594	721711	.	-	.	gene_id "NZ_LR027876.1_srna74"; transcript_id "RsaD"; rna_type "ncRNA";overlap_cds "NA";Name "RsaD";Parent "NZ_LR027876.1_transcript398";end_cleavage "NA";sRNA_hit "2";nr_hit "NA";2d_energy "-0.2051";gene "RsaD";overlap_percent "NA";with_term "terminator:721556-721576_-";sRNA_type "antisense";with_TSS "TSS:721711_-";ID "NZ_LR027876.1_srna74";
NZ_LR027876.1	ANNOgesic	exon	722941	723027	.	+	.	gene_id "NZ_LR027876.1_srna75"; transcript_id "sRNA_00075"; rna_type "ncRNA";overlap_cds "NA";Name "sRNA_00075";Parent "NZ_LR027876.1_transcript400";end_cleavage "NA";sRNA_hit "NA";nr_hit "NA";2d_energy "-0.1011";overlap_percent "NA";with_term "NA";sRNA_type "in_CDS";with_TSS "TSS:722941_+";ID "NZ_LR027876.1_srna75";
NZ_LR027876.1	ANNOgesic	exon	732374	732467	.	+	.	gene_id "NZ_LR027876.1_srna77"; transcript_id "sRNA_00077"; rna_type "ncRNA";overlap_cds "NA";Name "sRNA_00077";Parent "NZ_LR027876.1_transcript404";end_cleavage "NA";sRNA_hit "NA";nr_hit "NA";2d_energy "-0.0798";overlap_percent "NA";with_term "NA";sRNA_type "in_CDS";with_TSS "TSS:732374_+";ID "NZ_LR027876.1_srna77";
NZ_LR027876.1	ANNOgesic	exon	738684	738758	.	+	.	gene_id "NZ_LR027876.1_srna79"; transcript_id "sRNA_00079"; rna_type "ncRNA";overlap_cds "NA";Name "sRNA_00079";Parent "NZ_LR027876.1_transcript405";end_cleavage "NA";sRNA_hit "NA";nr_hit "NA";2d_energy "-0.1013";overlap_percent "NA";with_term "NA";sRNA_type "intergenic";with_TSS "TSS:738684_+";ID "NZ_LR027876.1_srna79";
NZ_LR027876.1	ANNOgesic	exon	741123	741375	.	+	.	gene_id "NZ_LR027876.1_srna80"; transcript_id "sRNA_00080"; rna_type "ncRNA";overlap_cds "NA";Name "sRNA_00080";Parent "NZ_LR027876.1_transcript408";end_cleavage "NA";sRNA_hit "NA";nr_hit "NA";2d_energy "-0.2059";overlap_percent "NA";with_term "terminator:741337-741357_+";sRNA_type "antisense";with_TSS "TSS:741123_+,TSS:741191_+";ID "NZ_LR027876.1_srna80";
NZ_LR027876.1	ANNOgesic	exon	777365	777475	.	+	.	gene_id "NZ_LR027876.1_srna83"; transcript_id "sRNA_00083"; rna_type "ncRNA";overlap_cds "NA";Name "sRNA_00083";Parent "NZ_LR027876.1_transcript434";end_cleavage "NA";sRNA_hit "NA";nr_hit "NA";2d_energy "-0.2090";overlap_percent "NA";with_term "NA";sRNA_type "in_CDS";with_TSS "TSS:777365_+";ID "NZ_LR027876.1_srna83";
NZ_LR027876.1	ANNOgesic	exon	803189	803264	.	-	.	gene_id "NZ_LR027876.1_srna87"; transcript_id "SRNA150"; rna_type "ncRNA";overlap_cds "NA";Name "SRNA150";Parent "NZ_LR027876.1_transcript446";end_cleavage "NA";sRNA_hit "1";nr_hit "NA";2d_energy "-0.1118";gene "SRNA150";overlap_percent "NA";with_term "NA";sRNA_type "intergenic";with_TSS "TSS:803264_-";ID "NZ_LR027876.1_srna87";
NZ_LR027876.1	ANNOgesic	exon	808106	808623	.	+	.	gene_id "NZ_LR027876.1_srna88"; transcript_id "Teg51"; rna_type "ncRNA";overlap_cds "NA";Name "Teg51";Parent "NZ_LR027876.1_transcript450";end_cleavage "Cleavage:808623_+";sRNA_hit "1";nr_hit "NA";2d_energy "-0.1985";gene "Teg51";overlap_percent "NA";with_term "NA";sRNA_type "in_CDS";with_TSS "TSS:808106_+,TSS:808357_+";ID "NZ_LR027876.1_srna88";
NZ_LR027876.1	ANNOgesic	exon	819194	819427	.	+	.	gene_id "NZ_LR027876.1_srna89"; transcript_id "sRNA_00089"; rna_type "ncRNA";overlap_cds "CDS:819210-820088_+(EMYY motif lipoprotein)";Name "sRNA_00089";Parent "NZ_LR027876.1_transcript455";end_cleavage "NA";sRNA_hit "NA";nr_hit "NA";2d_energy "-0.1274";overlap_percent "0.24715261958997722";with_term "NA";sRNA_type "antisense";with_TSS "TSS:819194_+";ID "NZ_LR027876.1_srna89";
NZ_LR027876.1	ANNOgesic	exon	819714	820225	.	+	.	gene_id "NZ_LR027876.1_srna90"; transcript_id "sRNA_00090"; rna_type "ncRNA";overlap_cds "CDS:819210-820088_+(EMYY motif lipoprotein)";Name "sRNA_00090";Parent "NZ_LR027876.1_transcript455";end_cleavage "NA";sRNA_hit "NA";nr_hit "NA";2d_energy "-0.1562";overlap_percent "0.42596810933940776";with_term "NA";sRNA_type "antisense";with_TSS "TSS:819714_+";ID "NZ_LR027876.1_srna90";
NZ_LR027876.1	ANNOgesic	exon	840096	840183	.	+	.	gene_id "NZ_LR027876.1_srna93"; transcript_id "Sau-6428"; rna_type "ncRNA";overlap_cds "NA";Name "Sau-6428";Parent "NZ_LR027876.1_transcript471";end_cleavage "NA";sRNA_hit "1";nr_hit "NA";2d_energy "-0.1943";gene "Sau-6428";overlap_percent "NA";with_term "terminator:840148-840168_+";sRNA_type "in_CDS";with_TSS "TSS:840096_+";ID "NZ_LR027876.1_srna93";
NZ_LR027876.1	ANNOgesic	exon	845247	845552	.	+	.	gene_id "NZ_LR027876.1_srna94"; transcript_id "SRNA45"; rna_type "ncRNA";overlap_cds "NA";Name "SRNA45";Parent "NZ_LR027876.1_transcript473";end_cleavage "NA";sRNA_hit "1";nr_hit "NA";2d_energy "-0.3239";gene "SRNA45";overlap_percent "NA";with_term "NA";sRNA_type "intergenic";with_TSS "TSS:845247_+";ID "NZ_LR027876.1_srna94";
NZ_LR027876.1	ANNOgesic	exon	850700	850783	.	+	.	gene_id "NZ_LR027876.1_srna95"; transcript_id "SprA2"; rna_type "ncRNA";overlap_cds "NA";Name "SprA2";Parent "NZ_LR027876.1_transcript475";end_cleavage "NA";sRNA_hit "1";nr_hit "NA";2d_energy "-0.2655";gene "SprA2";overlap_percent "NA";with_term "NA";sRNA_type "in_CDS";with_TSS "TSS:850700_+";ID "NZ_LR027876.1_srna95";
NZ_LR027876.1	ANNOgesic	exon	854583	854740	.	-	.	gene_id "NZ_LR027876.1_srna96"; transcript_id "sRNA_00096"; rna_type "ncRNA";overlap_cds "NA";Name "sRNA_00096";Parent "NZ_LR027876.1_transcript476";end_cleavage "NA";sRNA_hit "NA";nr_hit "NA";2d_energy "-0.1880";overlap_percent "NA";with_term "terminator:854547-854567_-";sRNA_type "in_CDS";with_TSS "TSS:854740_-";ID "NZ_LR027876.1_srna96";
NZ_LR027876.1	ANNOgesic	exon	856748	856822	.	+	.	gene_id "NZ_LR027876.1_srna97"; transcript_id "RsaH"; rna_type "ncRNA";overlap_cds "NA";Name "RsaH";Parent "NZ_LR027876.1_transcript479";end_cleavage "NA";sRNA_hit "2";nr_hit "NA";2d_energy "-0.1720";gene "RsaH";overlap_percent "NA";with_term "terminator:856849-856869_+";sRNA_type "antisense";with_TSS "TSS:856748_+";ID "NZ_LR027876.1_srna97";
NZ_LR027876.1	ANNOgesic	exon	873483	873557	.	-	.	gene_id "NZ_LR027876.1_srna98"; transcript_id "sRNA_00098"; rna_type "ncRNA";overlap_cds "NA";Name "sRNA_00098";Parent "NZ_LR027876.1_transcript491";end_cleavage "NA";sRNA_hit "NA";nr_hit "NA";2d_energy "-0.0373";overlap_percent "NA";with_term "NA";sRNA_type "intergenic";with_TSS "TSS:873557_-";ID "NZ_LR027876.1_srna98";
NZ_LR027876.1	ANNOgesic	exon	882187	882261	.	+	.	gene_id "NZ_LR027876.1_srna99"; transcript_id "sRNA_00099"; rna_type "ncRNA";overlap_cds "NA";Name "sRNA_00099";Parent "NZ_LR027876.1_transcript494";end_cleavage "NA";sRNA_hit "NA";nr_hit "NA";2d_energy "-0.0213";overlap_percent "NA";with_term "NA";sRNA_type "intergenic";with_TSS "TSS:882187_+";ID "NZ_LR027876.1_srna99";
NZ_LR027876.1	ANNOgesic	exon	883952	884051	.	-	.	gene_id "NZ_LR027876.1_srna100"; transcript_id "RsaOL"; rna_type "ncRNA";overlap_cds "NA";Name "RsaOL";Parent "NZ_LR027876.1_transcript498";end_cleavage "NA";sRNA_hit "2";nr_hit "NA";2d_energy "-0.2830";gene "RsaOL";overlap_percent "NA";with_term "terminator:883962-883982_-";sRNA_type "intergenic";with_TSS "TSS:884051_-";ID "NZ_LR027876.1_srna100";
NZ_LR027876.1	ANNOgesic	exon	915494	915588	.	+	.	gene_id "NZ_LR027876.1_srna103"; transcript_id "sRNA_00103"; rna_type "ncRNA";overlap_cds "CDS:915380-915598_+(hypothetical protein)";Name "sRNA_00103";Parent "NZ_LR027876.1_transcript518";end_cleavage "NA";sRNA_hit "NA";nr_hit "NA";2d_energy "-0.0832";overlap_percent "0.43119266055045874";with_term "terminator:915613-915633_+";sRNA_type "in_CDS";with_TSS "TSS:915494_+";ID "NZ_LR027876.1_srna103";
NZ_LR027876.1	ANNOgesic	exon	918578	918652	.	-	.	gene_id "NZ_LR027876.1_srna104"; transcript_id "sRNA_00104"; rna_type "ncRNA";overlap_cds "NA";Name "sRNA_00104";Parent "NZ_LR027876.1_transcript521";end_cleavage "NA";sRNA_hit "NA";nr_hit "NA";2d_energy "-0.0893";overlap_percent "NA";with_term "NA";sRNA_type "antisense";with_TSS "TSS:918652_-";ID "NZ_LR027876.1_srna104";
NZ_LR027876.1	ANNOgesic	exon	986881	986959	.	+	.	gene_id "NZ_LR027876.1_srna109"; transcript_id "sRNA_00109"; rna_type "ncRNA";overlap_cds "NA";Name "sRNA_00109";Parent "NZ_LR027876.1_transcript573";end_cleavage "NA";sRNA_hit "NA";nr_hit "NA";2d_energy "-0.0532";overlap_percent "NA";with_term "NA";sRNA_type "intergenic";with_TSS "NA";ID "NZ_LR027876.1_srna109";
NZ_LR027876.1	ANNOgesic	exon	1011814	1011888	.	-	.	gene_id "NZ_LR027876.1_srna112"; transcript_id "sRNA_00112"; rna_type "ncRNA";overlap_cds "NA";Name "sRNA_00112";Parent "NZ_LR027876.1_transcript588";end_cleavage "NA";sRNA_hit "NA";nr_hit "NA";2d_energy "-0.0453";overlap_percent "NA";with_term "NA";sRNA_type "intergenic";with_TSS "TSS:1011888_-";ID "NZ_LR027876.1_srna112";
NZ_LR027876.1	ANNOgesic	exon	1015784	1016087	.	+	.	gene_id "NZ_LR027876.1_srna113"; transcript_id "RsaE/RsaF"; rna_type "ncRNA";overlap_cds "NA";Name "RsaE/RsaF";Parent "NZ_LR027876.1_transcript589";end_cleavage "NA";sRNA_hit "17";nr_hit "NA";2d_energy "-0.2230";gene "RsaE/RsaF";overlap_percent "NA";with_term "NA";sRNA_type "in_CDS";with_TSS "TSS:1015784_+";ID "NZ_LR027876.1_srna113";
NZ_LR027876.1	ANNOgesic	exon	1019896	1020161	.	+	.	gene_id "NZ_LR027876.1_srna115"; transcript_id "sRNA_00115"; rna_type "ncRNA";overlap_cds "CDS:1019237-1020046_+(NAD kinase),CDS:1020043-1020897_+(RluA family pseudouridine synthase)";Name "sRNA_00115";Parent "NZ_LR027876.1_transcript591";end_cleavage "NA";sRNA_hit "NA";nr_hit "NA";2d_energy "-0.2241";overlap_percent "0.18541409147095178,0.13817330210772832";with_term "terminator:1020129-1020149_…
NZ_LR027876.1	ANNOgesic	exon	1044399	1044442	.	-	.	gene_id "NZ_LR027876.1_srna120"; transcript_id "sRNA_00120"; rna_type "ncRNA";overlap_cds "tRNA:1044359-1044447_-(tRNA-Ser)";Name "sRNA_00120";Parent "NZ_LR027876.1_transcript604";end_cleavage "NA";sRNA_hit "NA";nr_hit "NA";2d_energy "-0.2159";overlap_percent "0.48863636363636365";with_term "terminator:1044359-1044379_-";sRNA_type "in_CDS";with_TSS "NA";ID "NZ_LR027876.1_srna120";
NZ_LR027876.1	ANNOgesic	exon	1047798	1048210	.	-	.	gene_id "NZ_LR027876.1_srna122"; transcript_id "Sau-02/SprF2/SprF4"; rna_type "ncRNA";overlap_cds "NA";Name "Sau-02/SprF2/SprF4";Parent "NZ_LR027876.1_transcript610";end_cleavage "NA";sRNA_hit "6";nr_hit "NA";2d_energy "-0.1651";gene "Sau-02/SprF2/SprF4";overlap_percent "NA";with_term "NA";sRNA_type "antisense";with_TSS "TSS:1048210_-";ID "NZ_LR027876.1_srna122";
NZ_LR027876.1	ANNOgesic	exon	1048505	1048599	.	-	.	gene_id "NZ_LR027876.1_srna123"; transcript_id "Sau-02/SprF4/SprF2"; rna_type "ncRNA";overlap_cds "NA";Name "Sau-02/SprF4/SprF2";Parent "NZ_LR027876.1_transcript611";end_cleavage "NA";sRNA_hit "3";nr_hit "NA";2d_energy "-0.1937";gene "Sau-02/SprF4/SprF2";overlap_percent "NA";with_term "terminator:1048465-1048485_-";sRNA_type "intergenic";with_TSS "TSS:1048588_-,TSS:1048599_-";ID "NZ_LR027876.1_sr…
NZ_LR027876.1	ANNOgesic	exon	1056897	1057044	.	+	.	gene_id "NZ_LR027876.1_srna124"; transcript_id "sRNA_00124"; rna_type "ncRNA";overlap_cds "CDS:1056924-1057475_+(GNAT family N-acetyltransferase)";Name "sRNA_00124";Parent "NZ_LR027876.1_transcript617";end_cleavage "NA";sRNA_hit "NA";nr_hit "NA";2d_energy "-0.1743";overlap_percent "0.2177858439201452";with_term "NA";sRNA_type "antisense";with_TSS "TSS:1056897_+";ID "NZ_LR027876.1_srna124";
NZ_LR027876.1	ANNOgesic	exon	1101418	1101494	.	+	.	gene_id "NZ_LR027876.1_srna126"; transcript_id "sRNA_00126"; rna_type "ncRNA";overlap_cds "NA";Name "sRNA_00126";Parent "NZ_LR027876.1_transcript656";end_cleavage "NA";sRNA_hit "NA";nr_hit "NA";2d_energy "-0.0727";overlap_percent "NA";with_term "NA";sRNA_type "intergenic";with_TSS "TSS:1101418_+";ID "NZ_LR027876.1_srna126";
NZ_LR027876.1	ANNOgesic	exon	1124763	1125648	.	+	.	gene_id "NZ_LR027876.1_srna128"; transcript_id "sRNA_00128"; rna_type "ncRNA";overlap_cds "CDS:1124187-1125260_+(spermidine/putrescine ABC transporter substrate-binding protein),CDS:1125334-1126353_+(DUF4064 domain-containing protein)";Name "sRNA_00128";Parent "NZ_LR027876.1_transcript676";end_cleavage "NA";sRNA_hit "NA";nr_hit "NA";2d_energy "-0.2309";overlap_percent "0.46318732525629075,0.30814…
NZ_LR027876.1	ANNOgesic	exon	1135591	1135747	.	+	.	gene_id "NZ_LR027876.1_srna129"; transcript_id "sRNA_00129"; rna_type "ncRNA";overlap_cds "NA";Name "sRNA_00129";Parent "NZ_LR027876.1_transcript687";end_cleavage "NA";sRNA_hit "NA";nr_hit "NA";2d_energy "-0.1885";overlap_percent "NA";with_term "NA";sRNA_type "in_CDS";with_TSS "TSS:1135591_+";ID "NZ_LR027876.1_srna129";
NZ_LR027876.1	ANNOgesic	exon	1158591	1158917	.	+	.	gene_id "NZ_LR027876.1_srna132"; transcript_id "sRNA_00132"; rna_type "ncRNA";overlap_cds "NA";Name "sRNA_00132";Parent "NZ_LR027876.1_transcript701";end_cleavage "NA";sRNA_hit "NA";nr_hit "NA";2d_energy "-0.2226";overlap_percent "NA";with_term "NA";sRNA_type "in_CDS";with_TSS "TSS:1158591_+";ID "NZ_LR027876.1_srna132";
NZ_LR027876.1	ANNOgesic	exon	1164464	1164762	.	+	.	gene_id "NZ_LR027876.1_srna133"; transcript_id "sRNA_00133"; rna_type "ncRNA";overlap_cds "CDS:1164144-1164665_+(CvpA family protein),CDS:1164738-1166450_+(DNA polymerase/3'-5' exonuclease PolX)";Name "sRNA_00133";Parent "NZ_LR027876.1_transcript703";end_cleavage "NA";sRNA_hit "NA";nr_hit "NA";2d_energy "-0.1886";overlap_percent "0.3857965451055662,0.014018691588785047";with_term "NA";sRNA_type "…
NZ_LR027876.1	ANNOgesic	exon	1171004	1171671	.	+	.	gene_id "NZ_LR027876.1_srna134"; transcript_id "sRNA_00134"; rna_type "ncRNA";overlap_cds "CDS:1169619-1171400_+(excinuclease ABC subunit UvrC)";Name "sRNA_00134";Parent "NZ_LR027876.1_transcript705";end_cleavage "NA";sRNA_hit "NA";nr_hit "NA";2d_energy "-0.2028";overlap_percent "0.2223469960696238";with_term "terminator:1171666-1171686_+";sRNA_type "in_CDS";with_TSS "TSS:1171004_+,TSS:1171464_+"…
NZ_LR027876.1	ANNOgesic	exon	1175656	1175748	.	-	.	gene_id "NZ_LR027876.1_srna135"; transcript_id "sRNA_00135"; rna_type "ncRNA";overlap_cds "NA";Name "sRNA_00135";Parent "NZ_LR027876.1_transcript711";end_cleavage "NA";sRNA_hit "NA";nr_hit "NA";2d_energy "-0.1452";overlap_percent "NA";with_term "NA";sRNA_type "antisense";with_TSS "TSS:1175748_-";ID "NZ_LR027876.1_srna135";
NZ_LR027876.1	ANNOgesic	exon	1177554	1177744	.	+	.	gene_id "NZ_LR027876.1_srna136"; transcript_id "sRNA_00136"; rna_type "ncRNA";overlap_cds "CDS:1177591-1177920_+(complement convertase inhibitor Ecb)";Name "sRNA_00136";Parent "NZ_LR027876.1_transcript712";end_cleavage "NA";sRNA_hit "NA";nr_hit "NA";2d_energy "-0.1382";overlap_percent "0.46504559270516715";with_term "NA";sRNA_type "antisense";with_TSS "TSS:1177554_+";ID "NZ_LR027876.1_srna136";
NZ_LR027876.1	ANNOgesic	exon	1184449	1184532	.	-	.	gene_id "NZ_LR027876.1_srna138"; transcript_id "sRNA_00138"; rna_type "ncRNA";overlap_cds "NA";Name "sRNA_00138";Parent "NZ_LR027876.1_transcript720";end_cleavage "NA";sRNA_hit "NA";nr_hit "NA";2d_energy "-0.0488";overlap_percent "NA";with_term "NA";sRNA_type "intergenic";with_TSS "TSS:1184532_-";ID "NZ_LR027876.1_srna138";
NZ_LR027876.1	ANNOgesic	exon	1190450	1190524	.	+	.	gene_id "NZ_LR027876.1_srna139"; transcript_id "sRNA_00139"; rna_type "ncRNA";overlap_cds "CDS:1189532-1190464_+(carbamate kinase)";Name "sRNA_00139";Parent "NZ_LR027876.1_transcript724";end_cleavage "NA";sRNA_hit "NA";nr_hit "NA";2d_energy "-0.1973";overlap_percent "0.015021459227467811";with_term "terminator:1190551-1190571_+";sRNA_type "in_CDS";with_TSS "TSS:1190450_+";ID "NZ_LR027876.1_srna13…
NZ_LR027876.1	ANNOgesic	exon	1221005	1221205	.	+	.	gene_id "NZ_LR027876.1_srna142"; transcript_id "sRNA_00142"; rna_type "ncRNA";overlap_cds "NA";Name "sRNA_00142";Parent "NZ_LR027876.1_transcript744";end_cleavage "NA";sRNA_hit "NA";nr_hit "NA";2d_energy "-0.3139";overlap_percent "NA";with_term "terminator:1221177-1221197_+";sRNA_type "in_CDS";with_TSS "TSS:1221005_+";ID "NZ_LR027876.1_srna142";
NZ_LR027876.1	ANNOgesic	exon	1230765	1230848	.	-	.	gene_id "NZ_LR027876.1_srna143"; transcript_id "Teg103"; rna_type "ncRNA";overlap_cds "NA";Name "Teg103";Parent "NZ_LR027876.1_transcript745";end_cleavage "NA";sRNA_hit "1";nr_hit "NA";2d_energy "-0.1095";gene "Teg103";overlap_percent "NA";with_term "terminator:1230736-1230756_-";sRNA_type "intergenic";with_TSS "NA";ID "NZ_LR027876.1_srna143";
NZ_LR027876.1	ANNOgesic	exon	1250177	1250311	.	+	.	gene_id "NZ_LR027876.1_srna147"; transcript_id "sRNA_00147"; rna_type "ncRNA";overlap_cds "NA";Name "sRNA_00147";Parent "NZ_LR027876.1_transcript756";end_cleavage "NA";sRNA_hit "NA";nr_hit "NA";2d_energy "-0.1519";overlap_percent "NA";with_term "NA";sRNA_type "in_CDS";with_TSS "TSS:1250177_+";ID "NZ_LR027876.1_srna147";
NZ_LR027876.1	ANNOgesic	exon	1308675	1308858	.	+	.	gene_id "NZ_LR027876.1_srna152"; transcript_id "sRNA_00152"; rna_type "ncRNA";overlap_cds "NA";Name "sRNA_00152";Parent "NZ_LR027876.1_transcript775";end_cleavage "NA";sRNA_hit "NA";nr_hit "NA";2d_energy "-0.1712";overlap_percent "NA";with_term "terminator:1308833-1308853_+";sRNA_type "in_CDS";with_TSS "TSS:1308675_+";ID "NZ_LR027876.1_srna152";
NZ_LR027876.1	ANNOgesic	exon	1330035	1330370	.	+	.	gene_id "NZ_LR027876.1_srna156"; transcript_id "sRNA_00156"; rna_type "ncRNA";overlap_cds "CDS:1329415-1330281_+(2-oxoacid:ferredoxin oxidoreductase subunit beta)";Name "sRNA_00156";Parent "NZ_LR027876.1_transcript783";end_cleavage "NA";sRNA_hit "NA";nr_hit "NA";2d_energy "-0.1842";overlap_percent "0.2840646651270208";with_term "terminator:1330326-1330346_+";sRNA_type "in_CDS";with_TSS "TSS:13300…
NZ_LR027876.1	ANNOgesic	exon	1339090	1339199	.	+	.	gene_id "NZ_LR027876.1_srna157"; transcript_id "sRNA_00157"; rna_type "ncRNA";overlap_cds "CDS:1339186-1340004_+(aquaporin family protein)";Name "sRNA_00157";Parent "NZ_LR027876.1_transcript785";end_cleavage "NA";sRNA_hit "NA";nr_hit "NA";2d_energy "-0.2536";overlap_percent "0.008557457212713936";with_term "terminator:1339221-1339241_+";sRNA_type "in_CDS";with_TSS "TSS:1339090_+";ID "NZ_LR027876.…
NZ_LR027876.1	ANNOgesic	exon	1355821	1356118	.	-	.	gene_id "NZ_LR027876.1_srna159"; transcript_id "Teg108"; rna_type "ncRNA";overlap_cds "NA";Name "Teg108";Parent "NZ_LR027876.1_transcript801";end_cleavage "NA";sRNA_hit "1";nr_hit "NA";2d_energy "-0.2262";gene "Teg108";overlap_percent "NA";with_term "NA";sRNA_type "intergenic";with_TSS "TSS:1356118_-";ID "NZ_LR027876.1_srna159";
NZ_LR027876.1	ANNOgesic	exon	1367128	1367216	.	-	.	gene_id "NZ_LR027876.1_srna162"; transcript_id "sRNA_00162"; rna_type "ncRNA";overlap_cds "CDS:1367010-1367198_-(hypothetical protein)";Name "sRNA_00162";Parent "NZ_LR027876.1_transcript807";end_cleavage "NA";sRNA_hit "NA";nr_hit "NA";2d_energy "-0.1640";overlap_percent "0.2978723404255319";with_term "terminator:1367091-1367111_-";sRNA_type "in_CDS";with_TSS "TSS:1367216_-";ID "NZ_LR027876.1_srna…
NZ_LR027876.1	ANNOgesic	exon	1384028	1384129	.	+	.	gene_id "NZ_LR027876.1_srna163"; transcript_id "sRNA_00163"; rna_type "ncRNA";overlap_cds "NA";Name "sRNA_00163";Parent "NZ_LR027876.1_transcript819";end_cleavage "NA";sRNA_hit "NA";nr_hit "NA";2d_energy "-0.0824";overlap_percent "NA";with_term "terminator:1384118-1384138_+";sRNA_type "in_CDS";with_TSS "TSS:1384028_+";ID "NZ_LR027876.1_srna163";
NZ_LR027876.1	ANNOgesic	exon	1388042	1388399	.	+	.	gene_id "NZ_LR027876.1_srna164"; transcript_id "sRNA_00164"; rna_type "ncRNA";overlap_cds "CDS:1388361-1388459_+(hypothetical protein)";Name "sRNA_00164";Parent "NZ_LR027876.1_transcript822";end_cleavage "NA";sRNA_hit "NA";nr_hit "NA";2d_energy "-0.1609";overlap_percent "0.32653061224489793";with_term "terminator:1388404-1388424_+";sRNA_type "in_CDS";with_TSS "TSS:1388042_+";ID "NZ_LR027876.1_srn…
NZ_LR027876.1	ANNOgesic	exon	1405952	1406066	.	+	.	gene_id "NZ_LR027876.1_srna165"; transcript_id "sRNA_00165"; rna_type "ncRNA";overlap_cds "NA";Name "sRNA_00165";Parent "NZ_LR027876.1_transcript833";end_cleavage "NA";sRNA_hit "NA";nr_hit "NA";2d_energy "-0.2287";overlap_percent "NA";with_term "terminator:1406037-1406057_+";sRNA_type "in_CDS";with_TSS "TSS:1405952_+";ID "NZ_LR027876.1_srna165";
NZ_LR027876.1	ANNOgesic	exon	1411952	1412080	.	+	.	gene_id "NZ_LR027876.1_srna167"; transcript_id "sRNA_00167"; rna_type "ncRNA";overlap_cds "NA";Name "sRNA_00167";Parent "NZ_LR027876.1_transcript839,NZ_LR027876.1_transcript840";end_cleavage "NA";sRNA_hit "NA";nr_hit "NA";2d_energy "-0.1837";overlap_percent "NA";with_term "NA";sRNA_type "intergenic";with_TSS "TSS:1411952_+";ID "NZ_LR027876.1_srna167";
NZ_LR027876.1	ANNOgesic	exon	1420637	1421040	.	+	.	gene_id "NZ_LR027876.1_srna171"; transcript_id "RsaOQ"; rna_type "ncRNA";overlap_cds "NA";Name "RsaOQ";Parent "NZ_LR027876.1_transcript847";end_cleavage "NA";sRNA_hit "1";nr_hit "NA";2d_energy "-0.2260";gene "RsaOQ";overlap_percent "NA";with_term "NA";sRNA_type "in_CDS";with_TSS "TSS:1420637_+";ID "NZ_LR027876.1_srna171";
NZ_LR027876.1	ANNOgesic	exon	1436368	1436442	.	-	.	gene_id "NZ_LR027876.1_srna173"; transcript_id "sRNA_00173"; rna_type "ncRNA";overlap_cds "NA";Name "sRNA_00173";Parent "NZ_LR027876.1_transcript856";end_cleavage "NA";sRNA_hit "NA";nr_hit "NA";2d_energy "-0.1093";overlap_percent "NA";with_term "NA";sRNA_type "intergenic";with_TSS "TSS:1436442_-";ID "NZ_LR027876.1_srna173";
NZ_LR027876.1	ANNOgesic	exon	1447200	1447435	.	+	.	gene_id "NZ_LR027876.1_srna176"; transcript_id "sRNA_00176"; rna_type "ncRNA";overlap_cds "NA";Name "sRNA_00176";Parent "NZ_LR027876.1_transcript861";end_cleavage "NA";sRNA_hit "NA";nr_hit "NA";2d_energy "-0.2369";overlap_percent "NA";with_term "terminator:1447413-1447433_+";sRNA_type "intergenic";with_TSS "TSS:1447200_+";ID "NZ_LR027876.1_srna176";
NZ_LR027876.1	ANNOgesic	exon	1460144	1460434	.	+	.	gene_id "NZ_LR027876.1_srna177"; transcript_id "SRNA233"; rna_type "ncRNA";overlap_cds "NA";Name "SRNA233";Parent "NZ_LR027876.1_transcript867";end_cleavage "NA";sRNA_hit "1";nr_hit "NA";2d_energy "-0.2392";gene "SRNA233";overlap_percent "NA";with_term "NA";sRNA_type "intergenic";with_TSS "TSS:1460144_+";ID "NZ_LR027876.1_srna177";
NZ_LR027876.1	ANNOgesic	exon	1550152	1551028	.	-	.	gene_id "NZ_LR027876.1_srna180"; transcript_id "sRNA_00180"; rna_type "ncRNA";overlap_cds "CDS:1550967-1551554_-(DUF1405 domain-containing protein)";Name "sRNA_00180";Parent "NZ_LR027876.1_transcript896";end_cleavage "NA";sRNA_hit "NA";nr_hit "NA";2d_energy "-0.2398";overlap_percent "0.10391822827938671";with_term "terminator:1550138-1550158_-";sRNA_type "in_CDS";with_TSS "TSS:1551028_-";ID "NZ_L…
NZ_LR027876.1	ANNOgesic	exon	1648576	1648782	.	+	.	gene_id "NZ_LR027876.1_srna184"; transcript_id "sRNA_00184"; rna_type "ncRNA";overlap_cds "NA";Name "sRNA_00184";Parent "NZ_LR027876.1_transcript947";end_cleavage "Cleavage:1648686_+";sRNA_hit "NA";nr_hit "NA";2d_energy "-0.2488";overlap_percent "NA";with_term "terminator:1648734-1648754_+,Cleavage:1648686_+";sRNA_type "in_CDS";with_TSS "TSS:1648576_+";ID "NZ_LR027876.1_srna184";
NZ_LR027876.1	ANNOgesic	exon	1707331	1708199	.	-	.	gene_id "NZ_LR027876.1_srna187"; transcript_id "sRNA_00187"; rna_type "ncRNA";overlap_cds "CDS:1708170-1708298_-(hypothetical protein)";Name "sRNA_00187";Parent "NZ_LR027876.1_transcript967";end_cleavage "NA";sRNA_hit "NA";nr_hit "NA";2d_energy "-0.1993";overlap_percent "0.2265625";with_term "terminator:1707286-1707306_-";sRNA_type "in_CDS";with_TSS "TSS:1708199_-";ID "NZ_LR027876.1_srna187";
NZ_LR027876.1	ANNOgesic	exon	1746650	1746724	.	+	.	gene_id "NZ_LR027876.1_srna191"; transcript_id "sRNA_00191"; rna_type "ncRNA";overlap_cds "NA";Name "sRNA_00191";Parent "NZ_LR027876.1_transcript989";end_cleavage "NA";sRNA_hit "NA";nr_hit "NA";2d_energy "-0.1107";overlap_percent "NA";with_term "terminator:1746739-1746759_+";sRNA_type "antisense";with_TSS "TSS:1746650_+";ID "NZ_LR027876.1_srna191";
NZ_LR027876.1	ANNOgesic	exon	1768191	1768265	.	+	.	gene_id "NZ_LR027876.1_srna193"; transcript_id "sRNA_00193"; rna_type "ncRNA";overlap_cds "NA";Name "sRNA_00193";Parent "NZ_LR027876.1_transcript997";end_cleavage "NA";sRNA_hit "NA";nr_hit "NA";2d_energy "-0.0467";overlap_percent "NA";with_term "terminator:1768288-1768308_+";sRNA_type "intergenic";with_TSS "TSS:1768191_+";ID "NZ_LR027876.1_srna193";
NZ_LR027876.1	ANNOgesic	exon	1780275	1780948	.	+	.	gene_id "NZ_LR027876.1_srna194"; transcript_id "sRNA_00194"; rna_type "ncRNA";overlap_cds "CDS:1780299-1781660_+(amino acid permease)";Name "sRNA_00194";Parent "NZ_LR027876.1_transcript1002";end_cleavage "NA";sRNA_hit "NA";nr_hit "NA";2d_energy "-0.2310";overlap_percent "0.47685525349008084";with_term "NA";sRNA_type "antisense";with_TSS "TSS:1780275_+";ID "NZ_LR027876.1_srna194";
NZ_LR027876.1	ANNOgesic	exon	1783704	1783778	.	-	.	gene_id "NZ_LR027876.1_srna195"; transcript_id "sRNA_00195"; rna_type "ncRNA";overlap_cds "NA";Name "sRNA_00195";Parent "NZ_LR027876.1_transcript1004";end_cleavage "NA";sRNA_hit "NA";nr_hit "NA";2d_energy "-0.0853";overlap_percent "NA";with_term "NA";sRNA_type "intergenic";with_TSS "TSS:1783778_-";ID "NZ_LR027876.1_srna195";
NZ_LR027876.1	ANNOgesic	exon	1790565	1790639	.	-	.	gene_id "NZ_LR027876.1_srna196"; transcript_id "sRNA_00196"; rna_type "ncRNA";overlap_cds "NA";Name "sRNA_00196";Parent "NZ_LR027876.1_transcript1008";end_cleavage "NA";sRNA_hit "NA";nr_hit "NA";2d_energy "-0.1440";overlap_percent "NA";with_term "NA";sRNA_type "intergenic";with_TSS "TSS:1790639_-";ID "NZ_LR027876.1_srna196";
NZ_LR027876.1	ANNOgesic	exon	1798154	1798348	.	+	.	gene_id "NZ_LR027876.1_srna197"; transcript_id "sRNA_00197"; rna_type "ncRNA";overlap_cds "CDS:1798181-1799236_+(aminopeptidase P family protein)";Name "sRNA_00197";Parent "NZ_LR027876.1_transcript1013";end_cleavage "NA";sRNA_hit "NA";nr_hit "NA";2d_energy "-0.1410";overlap_percent "0.14218009478672985";with_term "NA";sRNA_type "antisense";with_TSS "TSS:1798154_+";ID "NZ_LR027876.1_srna197";
NZ_LR027876.1	ANNOgesic	exon	1886465	1886539	.	+	.	gene_id "NZ_LR027876.1_srna203"; transcript_id "sRNA_00203"; rna_type "ncRNA";overlap_cds "NA";Name "sRNA_00203";Parent "NZ_LR027876.1_transcript1071";end_cleavage "NA";sRNA_hit "NA";nr_hit "NA";2d_energy "-0.1040";overlap_percent "NA";with_term "NA";sRNA_type "intergenic";with_TSS "TSS:1886465_+";ID "NZ_LR027876.1_srna203";
NZ_LR027876.1	ANNOgesic	exon	1912930	1913071	.	+	.	gene_id "NZ_LR027876.1_srna206"; transcript_id "sRNA_00206"; rna_type "ncRNA";overlap_cds "CDS:1913002-1913652_+(excalibur calcium-binding domain-containing protein)";Name "sRNA_00206";Parent "NZ_LR027876.1_transcript1096";end_cleavage "NA";sRNA_hit "NA";nr_hit "NA";2d_energy "-0.1204";overlap_percent "0.10615384615384615";with_term "terminator:1913056-1913076_+";sRNA_type "in_CDS";with_TSS "TSS:…
NZ_LR027876.1	ANNOgesic	exon	1923450	1923542	.	+	.	gene_id "NZ_LR027876.1_srna207"; transcript_id "sRNA_00207"; rna_type "ncRNA";overlap_cds "NA";Name "sRNA_00207";Parent "NZ_LR027876.1_transcript1109";end_cleavage "NA";sRNA_hit "NA";nr_hit "NA";2d_energy "-0.1032";overlap_percent "NA";with_term "NA";sRNA_type "intergenic";with_TSS "TSS:1923450_+";ID "NZ_LR027876.1_srna207";
NZ_LR027876.1	ANNOgesic	exon	1923882	1924276	.	-	.	gene_id "NZ_LR027876.1_srna208"; transcript_id "SRNA287"; rna_type "ncRNA";overlap_cds "NA";Name "SRNA287";Parent "NZ_LR027876.1_transcript1110";end_cleavage "NA";sRNA_hit "1";nr_hit "NA";2d_energy "-0.2448";gene "SRNA287";overlap_percent "NA";with_term "NA";sRNA_type "antisense";with_TSS "TSS:1924276_-";ID "NZ_LR027876.1_srna208";
NZ_LR027876.1	ANNOgesic	exon	1935480	1935586	.	+	.	gene_id "NZ_LR027876.1_srna209"; transcript_id "sRNA_00209"; rna_type "ncRNA";overlap_cds "NA";Name "sRNA_00209";Parent "NZ_LR027876.1_transcript1123";end_cleavage "NA";sRNA_hit "NA";nr_hit "NA";2d_energy "-0.1869";overlap_percent "NA";with_term "NA";sRNA_type "in_CDS";with_TSS "TSS:1935480_+";ID "NZ_LR027876.1_srna209";
NZ_LR027876.1	ANNOgesic	exon	1966758	1966948	.	-	.	gene_id "NZ_LR027876.1_srna212"; transcript_id "sRNA_00212"; rna_type "ncRNA";overlap_cds "NA";Name "sRNA_00212";Parent "NZ_LR027876.1_transcript1147,NZ_LR027876.1_transcript1148";end_cleavage "NA";sRNA_hit "NA";nr_hit "NA";2d_energy "-0.1801";overlap_percent "NA";with_term "NA";sRNA_type "intergenic";with_TSS "TSS:1966854_-,TSS:1966948_-";ID "NZ_LR027876.1_srna212";
NZ_LR027876.1	ANNOgesic	exon	1966991	1967065	.	-	.	gene_id "NZ_LR027876.1_srna213"; transcript_id "sRNA_00213"; rna_type "ncRNA";overlap_cds "NA";Name "sRNA_00213";Parent "NZ_LR027876.1_transcript1149";end_cleavage "NA";sRNA_hit "NA";nr_hit "NA";2d_energy "-0.1547";overlap_percent "NA";with_term "NA";sRNA_type "intergenic";with_TSS "TSS:1967065_-";ID "NZ_LR027876.1_srna213";
NZ_LR027876.1	ANNOgesic	exon	1983855	1984488	.	-	.	gene_id "NZ_LR027876.1_srna215"; transcript_id "RsaOR/SprX2"; rna_type "ncRNA";overlap_cds "CDS:1984394-1985839_-(SH3 domain-containing protein)";Name "RsaOR/SprX2";Parent "NZ_LR027876.1_transcript1161";end_cleavage "NA";sRNA_hit "2";nr_hit "NA";2d_energy "-0.2909";gene "RsaOR/SprX2";overlap_percent "0.06505190311418685";with_term "terminator:1983806-1983826_-";sRNA_type "in_CDS";with_TSS "TSS:19…
NZ_LR027876.1	ANNOgesic	exon	2022881	2022967	.	+	.	gene_id "NZ_LR027876.1_srna217"; transcript_id "sRNA_00217"; rna_type "ncRNA";overlap_cds "NA";Name "sRNA_00217";Parent "NZ_LR027876.1_transcript1175";end_cleavage "NA";sRNA_hit "NA";nr_hit "NA";2d_energy "-0.2230";overlap_percent "NA";with_term "NA";sRNA_type "in_CDS";with_TSS "TSS:2022881_+";ID "NZ_LR027876.1_srna217";
NZ_LR027876.1	ANNOgesic	exon	2036655	2036781	.	+	.	gene_id "NZ_LR027876.1_srna219"; transcript_id "sRNA_00219"; rna_type "ncRNA";overlap_cds "NA";Name "sRNA_00219";Parent "NZ_LR027876.1_transcript1182";end_cleavage "NA";sRNA_hit "NA";nr_hit "NA";2d_energy "-0.2213";overlap_percent "NA";with_term "NA";sRNA_type "in_CDS";with_TSS "TSS:2036655_+";ID "NZ_LR027876.1_srna219";
NZ_LR027876.1	ANNOgesic	exon	2079013	2079115	.	+	.	gene_id "NZ_LR027876.1_srna224"; transcript_id "sRNA_00224"; rna_type "ncRNA";overlap_cds "NA";Name "sRNA_00224";Parent "NZ_LR027876.1_transcript1209";end_cleavage "NA";sRNA_hit "NA";nr_hit "NA";2d_energy "-0.0650";overlap_percent "NA";with_term "NA";sRNA_type "antisense";with_TSS "TSS:2079013_+";ID "NZ_LR027876.1_srna224";
NZ_LR027876.1	ANNOgesic	exon	2082384	2082739	.	+	.	gene_id "NZ_LR027876.1_srna225"; transcript_id "SRNA298"; rna_type "ncRNA";overlap_cds "NA";Name "SRNA298";Parent "NZ_LR027876.1_transcript1211";end_cleavage "NA";sRNA_hit "1";nr_hit "NA";2d_energy "-0.2393";gene "SRNA298";overlap_percent "NA";with_term "NA";sRNA_type "antisense";with_TSS "NA";ID "NZ_LR027876.1_srna225";
NZ_LR027876.1	ANNOgesic	exon	2093137	2093290	.	+	.	gene_id "NZ_LR027876.1_srna227"; transcript_id "sRNA_00227"; rna_type "ncRNA";overlap_cds "CDS:2093163-2093543_+(GntR family transcriptional regulator)";Name "sRNA_00227";Parent "NZ_LR027876.1_transcript1227";end_cleavage "NA";sRNA_hit "NA";nr_hit "NA";2d_energy "-0.1182";overlap_percent "0.33421052631578946";with_term "terminator:2093259-2093279_+";sRNA_type "in_CDS";with_TSS "TSS:2093137_+";ID …
NZ_LR027876.1	ANNOgesic	exon	2101603	2101666	.	+	.	gene_id "NZ_LR027876.1_srna228"; transcript_id "SRNA305"; rna_type "ncRNA";overlap_cds "NA";Name "SRNA305";Parent "NZ_LR027876.1_transcript1235";end_cleavage "NA";sRNA_hit "1";nr_hit "NA";2d_energy "-0.3297";gene "SRNA305";overlap_percent "NA";with_term "terminator:2101647-2101667_+";sRNA_type "intergenic";with_TSS "NA";ID "NZ_LR027876.1_srna228";
NZ_LR027876.1	ANNOgesic	exon	2104368	2104442	.	-	.	gene_id "NZ_LR027876.1_srna229"; transcript_id "sRNA_00229"; rna_type "ncRNA";overlap_cds "NA";Name "sRNA_00229";Parent "NZ_LR027876.1_transcript1237";end_cleavage "NA";sRNA_hit "NA";nr_hit "NA";2d_energy "-0.4240";overlap_percent "NA";with_term "NA";sRNA_type "intergenic";with_TSS "TSS:2104442_-";ID "NZ_LR027876.1_srna229";
NZ_LR027876.1	ANNOgesic	exon	2109278	2109632	.	+	.	gene_id "NZ_LR027876.1_srna231"; transcript_id "SRNA306"; rna_type "ncRNA";overlap_cds "NA";Name "SRNA306";Parent "NZ_LR027876.1_transcript1242";end_cleavage "NA";sRNA_hit "1";nr_hit "NA";2d_energy "-0.2442";gene "SRNA306";overlap_percent "NA";with_term "terminator:2109650-2109670_+";sRNA_type "intergenic";with_TSS "TSS:2109278_+";ID "NZ_LR027876.1_srna231";
NZ_LR027876.1	ANNOgesic	exon	2109358	2109478	.	-	.	gene_id "NZ_LR027876.1_srna232"; transcript_id "SRNA306"; rna_type "ncRNA";overlap_cds "NA";Name "SRNA306";Parent "NZ_LR027876.1_transcript1243";end_cleavage "NA";sRNA_hit "1";nr_hit "NA";2d_energy "-0.2570";gene "SRNA306";overlap_percent "NA";with_term "NA";sRNA_type "intergenic";with_TSS "TSS:2109478_-";ID "NZ_LR027876.1_srna232";
NZ_LR027876.1	ANNOgesic	exon	2113230	2113316	.	+	.	gene_id "NZ_LR027876.1_srna234"; transcript_id "sRNA_00234"; rna_type "ncRNA";overlap_cds "NA";Name "sRNA_00234";Parent "NZ_LR027876.1_transcript1248";end_cleavage "NA";sRNA_hit "NA";nr_hit "NA";2d_energy "-0.2448";overlap_percent "NA";with_term "terminator:2113289-2113309_+";sRNA_type "in_CDS";with_TSS "TSS:2113230_+";ID "NZ_LR027876.1_srna234";
NZ_LR027876.1	ANNOgesic	exon	2154622	2154705	.	+	.	gene_id "NZ_LR027876.1_srna235"; transcript_id "sRNA_00235"; rna_type "ncRNA";overlap_cds "NA";Name "sRNA_00235";Parent "NZ_LR027876.1_transcript1281";end_cleavage "NA";sRNA_hit "NA";nr_hit "NA";2d_energy "-0.0595";overlap_percent "NA";with_term "NA";sRNA_type "antisense";with_TSS "TSS:2154622_+";ID "NZ_LR027876.1_srna235";
NZ_LR027876.1	ANNOgesic	exon	2162044	2162123	.	+	.	gene_id "NZ_LR027876.1_srna237"; transcript_id "sRNA_00237"; rna_type "ncRNA";overlap_cds "NA";Name "sRNA_00237";Parent "NZ_LR027876.1_transcript1290";end_cleavage "NA";sRNA_hit "NA";nr_hit "NA";2d_energy "-0.3175";overlap_percent "NA";with_term "terminator:2162097-2162117_+";sRNA_type "in_CDS";with_TSS "TSS:2162044_+";ID "NZ_LR027876.1_srna237";
NZ_LR027876.1	ANNOgesic	exon	2182417	2182695	.	+	.	gene_id "NZ_LR027876.1_srna240"; transcript_id "sRNA_00240"; rna_type "ncRNA";overlap_cds "CDS:2182522-2183091_+(accessory gene regulator AgrB)";Name "sRNA_00240";Parent "NZ_LR027876.1_transcript1308";end_cleavage "NA";sRNA_hit "NA";nr_hit "NA";2d_energy "-0.1810";overlap_percent "0.29876977152899825";with_term "terminator:2182675-2182695_+";sRNA_type "in_CDS";with_TSS "TSS:2182417_+,TSS:2182504_…
NZ_LR027876.1	ANNOgesic	exon	2185364	2185434	.	-	.	gene_id "NZ_LR027876.1_srna241"; transcript_id "sRNA_00241"; rna_type "ncRNA";overlap_cds "NA";Name "sRNA_00241";Parent "NZ_LR027876.1_transcript1312";end_cleavage "NA";sRNA_hit "NA";nr_hit "NA";2d_energy "-0.1056";overlap_percent "NA";with_term "NA";sRNA_type "antisense";with_TSS "NA";ID "NZ_LR027876.1_srna241";
NZ_LR027876.1	ANNOgesic	exon	2200147	2200221	.	+	.	gene_id "NZ_LR027876.1_srna242"; transcript_id "Teg16"; rna_type "ncRNA";overlap_cds "NA";Name "Teg16";Parent "NZ_LR027876.1_transcript1319";end_cleavage "NA";sRNA_hit "1";nr_hit "NA";2d_energy "-0.1147";gene "Teg16";overlap_percent "NA";with_term "NA";sRNA_type "intergenic";with_TSS "TSS:2200147_+";ID "NZ_LR027876.1_srna242";
NZ_LR027876.1	ANNOgesic	exon	2299013	2299084	.	-	.	gene_id "NZ_LR027876.1_srna245"; transcript_id "sRNA_00245"; rna_type "ncRNA";overlap_cds "NA";Name "sRNA_00245";Parent "NZ_LR027876.1_transcript1373";end_cleavage "NA";sRNA_hit "NA";nr_hit "NA";2d_energy "-0.0681";overlap_percent "NA";with_term "NA";sRNA_type "intergenic";with_TSS "TSS:2299084_-";ID "NZ_LR027876.1_srna245";
NZ_LR027876.1	ANNOgesic	exon	2299206	2299397	.	+	.	gene_id "NZ_LR027876.1_srna246"; transcript_id "sRNA_00246"; rna_type "ncRNA";overlap_cds "CDS:2299228-2300319_+(lytic regulatory protein)";Name "sRNA_00246";Parent "NZ_LR027876.1_transcript1374";end_cleavage "NA";sRNA_hit "NA";nr_hit "NA";2d_energy "-0.1984";overlap_percent "0.15490375802016498";with_term "terminator:2299395-2299415_+";sRNA_type "in_CDS";with_TSS "TSS:2299206_+";ID "NZ_LR027876.…
NZ_LR027876.1	ANNOgesic	exon	2300660	2301118	.	+	.	gene_id "NZ_LR027876.1_srna247"; transcript_id "SprG3/Teg19b/SprF3"; rna_type "ncRNA";overlap_cds "NA";Name "SprG3/Teg19b/SprF3";Parent "NZ_LR027876.1_transcript1377";end_cleavage "NA";sRNA_hit "5";nr_hit "NA";2d_energy "-0.1802";gene "SprG3/Teg19b/SprF3";overlap_percent "NA";with_term "NA";sRNA_type "antisense";with_TSS "TSS:2300660_+";ID "NZ_LR027876.1_srna247";
NZ_LR027876.1	ANNOgesic	exon	2303353	2303426	.	-	.	gene_id "NZ_LR027876.1_srna248"; transcript_id "sRNA_00248"; rna_type "ncRNA";overlap_cds "NA";Name "sRNA_00248";Parent "NZ_LR027876.1_transcript1380";end_cleavage "NA";sRNA_hit "NA";nr_hit "NA";2d_energy "-0.0297";overlap_percent "NA";with_term "NA";sRNA_type "intergenic";with_TSS "TSS:2303426_-";ID "NZ_LR027876.1_srna248";
NZ_LR027876.1	ANNOgesic	exon	2333162	2333311	.	-	.	gene_id "NZ_LR027876.1_srna250"; transcript_id "sRNA_00250"; rna_type "ncRNA";overlap_cds "NA";Name "sRNA_00250";Parent "NZ_LR027876.1_transcript1393";end_cleavage "NA";sRNA_hit "NA";nr_hit "NA";2d_energy "-0.1453";overlap_percent "NA";with_term "NA";sRNA_type "intergenic";with_TSS "TSS:2333311_-";ID "NZ_LR027876.1_srna250";
NZ_LR027876.1	ANNOgesic	exon	2378341	2378415	.	+	.	gene_id "NZ_LR027876.1_srna252"; transcript_id "sRNA_00252"; rna_type "ncRNA";overlap_cds "NA";Name "sRNA_00252";Parent "NZ_LR027876.1_transcript1418";end_cleavage "NA";sRNA_hit "NA";nr_hit "NA";2d_energy "-0.0813";overlap_percent "NA";with_term "NA";sRNA_type "intergenic";with_TSS "TSS:2378341_+";ID "NZ_LR027876.1_srna252";
NZ_LR027876.1	ANNOgesic	exon	2471618	2471708	.	+	.	gene_id "NZ_LR027876.1_srna254"; transcript_id "sRNA_00254"; rna_type "ncRNA";overlap_cds "NA";Name "sRNA_00254";Parent "NZ_LR027876.1_transcript1489";end_cleavage "NA";sRNA_hit "NA";nr_hit "NA";2d_energy "-0.1264";overlap_percent "NA";with_term "terminator:2471738-2471758_+";sRNA_type "in_CDS";with_TSS "TSS:2471618_+";ID "NZ_LR027876.1_srna254";
NZ_LR027876.1	ANNOgesic	exon	2477372	2477426	.	-	.	gene_id "NZ_LR027876.1_srna255"; transcript_id "sRNA_00255"; rna_type "ncRNA";overlap_cds "NA";Name "sRNA_00255";Parent "NZ_LR027876.1_transcript1494";end_cleavage "NA";sRNA_hit "NA";nr_hit "NA";2d_energy "-0.0436";overlap_percent "NA";with_term "NA";sRNA_type "intergenic";with_TSS "TSS:2477426_-";ID "NZ_LR027876.1_srna255";
NZ_LR027876.1	ANNOgesic	exon	2483108	2483204	.	-	.	gene_id "NZ_LR027876.1_srna256"; transcript_id "sRNA_00256"; rna_type "ncRNA";overlap_cds "CDS:2483151-2483720_-(hypothetical protein)";Name "sRNA_00256";Parent "NZ_LR027876.1_transcript1500";end_cleavage "Cleavage:2483108_-";sRNA_hit "NA";nr_hit "NA";2d_energy "-0.0928";overlap_percent "0.09314586994727592";with_term "NA";sRNA_type "in_CDS";with_TSS "TSS:2483204_-";ID "NZ_LR027876.1_srna256";
NZ_LR027876.1	ANNOgesic	exon	2499582	2499797	.	-	.	gene_id "NZ_LR027876.1_srna257"; transcript_id "sRNA_00257"; rna_type "ncRNA";overlap_cds "CDS:2499644-2500291_-(DUF805 domain-containing protein)";Name "sRNA_00257";Parent "NZ_LR027876.1_transcript1512";end_cleavage "NA";sRNA_hit "NA";nr_hit "NA";2d_energy "-0.1977";overlap_percent "0.23647604327666152";with_term "terminator:2499603-2499623_-";sRNA_type "in_CDS";with_TSS "TSS:2499797_-";ID "NZ_L…
NZ_LR027876.1	ANNOgesic	exon	2546448	2546544	.	-	.	gene_id "NZ_LR027876.1_srna260"; transcript_id "sRNA_00260"; rna_type "ncRNA";overlap_cds "NA";Name "sRNA_00260";Parent "NZ_LR027876.1_transcript1552";end_cleavage "NA";sRNA_hit "NA";nr_hit "NA";2d_energy "-0.0505";overlap_percent "NA";with_term "NA";sRNA_type "intergenic";with_TSS "TSS:2546544_-";ID "NZ_LR027876.1_srna260";
NZ_LR027876.1	ANNOgesic	exon	2590857	2590925	.	+	.	gene_id "NZ_LR027876.1_srna263"; transcript_id "SprA2/RsaJ"; rna_type "ncRNA";overlap_cds "NA";Name "SprA2/RsaJ";Parent "NZ_LR027876.1_transcript1573";end_cleavage "NA";sRNA_hit "5";nr_hit "NA";2d_energy "-0.3275";gene "SprA2/RsaJ";overlap_percent "NA";with_term "NA";sRNA_type "intergenic";with_TSS "NA";ID "NZ_LR027876.1_srna263";
NZ_LR027876.1	ANNOgesic	exon	2595058	2595122	.	+	.	gene_id "NZ_LR027876.1_srna264"; transcript_id "SprA2/SprAs2"; rna_type "ncRNA";overlap_cds "NA";Name "SprA2/SprAs2";Parent "NZ_LR027876.1_transcript1575";end_cleavage "NA";sRNA_hit "4";nr_hit "NA";2d_energy "-0.3446";gene "SprA2/SprAs2";overlap_percent "NA";with_term "terminator:2595092-2595112_+";sRNA_type "intergenic";with_TSS "TSS:2595058_+";ID "NZ_LR027876.1_srna264";
NZ_LR027876.1	ANNOgesic	exon	2619943	2620052	.	+	.	gene_id "NZ_LR027876.1_srna270"; transcript_id "SRNA377"; rna_type "ncRNA";overlap_cds "NA";Name "SRNA377";Parent "NZ_LR027876.1_transcript1595";end_cleavage "NA";sRNA_hit "1";nr_hit "NA";2d_energy "-0.2009";gene "SRNA377";overlap_percent "NA";with_term "NA";sRNA_type "in_CDS";with_TSS "TSS:2619943_+";ID "NZ_LR027876.1_srna270";
NZ_LR027876.1	ANNOgesic	exon	2713911	2714003	.	+	.	gene_id "NZ_LR027876.1_srna280"; transcript_id "sRNA_00280"; rna_type "ncRNA";overlap_cds "NA";Name "sRNA_00280";Parent "NZ_LR027876.1_transcript1654";end_cleavage "NA";sRNA_hit "NA";nr_hit "NA";2d_energy "-0.1323";overlap_percent "NA";with_term "NA";sRNA_type "intergenic";with_TSS "TSS:2713911_+";ID "NZ_LR027876.1_srna280";
NZ_LR027876.1	ANNOgesic	exon	2750523	2750596	.	-	.	gene_id "NZ_LR027876.1_srna283"; transcript_id "Teg134"; rna_type "ncRNA";overlap_cds "pseudogene:2750576-2750705_-,CDS:2750576-2750705_-(hypothetical protein)";Name "Teg134";Parent "NZ_LR027876.1_transcript1685";end_cleavage "NA";sRNA_hit "1";nr_hit "NA";2d_energy "-0.2108";gene "Teg134";overlap_percent "0.15503875968992248,0.15503875968992248";with_term "terminator:2750498-2750518_-";sRNA_type …
NZ_LR027876.1	ANNOgesic	exon	2756725	2757664	.	+	.	gene_id "NZ_LR027876.1_srna284"; transcript_id "sRNA_00284"; rna_type "ncRNA";overlap_cds "CDS:2755756-2756766_+(amidohydrolase)";Name "sRNA_00284";Parent "NZ_LR027876.1_transcript1691";end_cleavage "NA";sRNA_hit "NA";nr_hit "NA";2d_energy "-0.2101";overlap_percent "0.040594059405940595";with_term "terminator:2757664-2757684_+";sRNA_type "in_CDS";with_TSS "TSS:2756725_+";ID "NZ_LR027876.1_srna284…
NZ_LR027876.1	ANNOgesic	exon	2778725	2778911	.	+	.	gene_id "NZ_LR027876.1_srna288"; transcript_id "sRNA_00288"; rna_type "ncRNA";overlap_cds "NA";Name "sRNA_00288";Parent "NZ_LR027876.1_transcript1705";end_cleavage "NA";sRNA_hit "NA";nr_hit "NA";2d_energy "-0.1513";overlap_percent "NA";with_term "terminator:2778900-2778920_+";sRNA_type "antisense";with_TSS "TSS:2778725_+,TSS:2778818_+";ID "NZ_LR027876.1_srna288";
NZ_LR027876.1	ANNOgesic	exon	2850415	2850515	.	+	.	gene_id "NZ_LR027876.1_srna294"; transcript_id "sRNA_00294"; rna_type "ncRNA";overlap_cds "NA";Name "sRNA_00294";Parent "NZ_LR027876.1_transcript1756";end_cleavage "NA";sRNA_hit "NA";nr_hit "NA";2d_energy "-0.1277";overlap_percent "NA";with_term "NA";sRNA_type "in_CDS";with_TSS "TSS:2850415_+";ID "NZ_LR027876.1_srna294";
NZ_LR027876.1	ANNOgesic	exon	2871710	2871806	.	-	.	gene_id "NZ_LR027876.1_srna295"; transcript_id "sRNA_00295"; rna_type "ncRNA";overlap_cds "NA";Name "sRNA_00295";Parent "NZ_LR027876.1_transcript1761";end_cleavage "NA";sRNA_hit "NA";nr_hit "NA";2d_energy "-0.1041";overlap_percent "NA";with_term "NA";sRNA_type "intergenic";with_TSS "TSS:2871806_-";ID "NZ_LR027876.1_srna295";
NZ_LR027876.1	ANNOgesic	exon	2879362	2879593	.	-	.	gene_id "NZ_LR027876.1_srna296"; transcript_id "sRNA_00296"; rna_type "ncRNA";overlap_cds "NA";Name "sRNA_00296";Parent "NZ_LR027876.1_transcript1768";end_cleavage "NA";sRNA_hit "NA";nr_hit "NA";2d_energy "-0.1629";overlap_percent "NA";with_term "terminator:2879317-2879337_-";sRNA_type "in_CDS";with_TSS "TSS:2879593_-";ID "NZ_LR027876.1_srna296";
NZ_LR027876.1	ANNOgesic	exon	2887020	2887110	.	-	.	gene_id "NZ_LR027876.1_srna298"; transcript_id "sRNA_00298"; rna_type "ncRNA";overlap_cds "NA";Name "sRNA_00298";Parent "NZ_LR027876.1_transcript1778";end_cleavage "NA";sRNA_hit "NA";nr_hit "NA";2d_energy "-0.1253";overlap_percent "NA";with_term "NA";sRNA_type "intergenic";with_TSS "TSS:2887110_-";ID "NZ_LR027876.1_srna298";
NZ_LR027876.1	ANNOgesic	exon	2917901	2917975	.	-	.	gene_id "NZ_LR027876.1_srna300"; transcript_id "sRNA_00300"; rna_type "ncRNA";overlap_cds "NA";Name "sRNA_00300";Parent "NZ_LR027876.1_transcript1792";end_cleavage "NA";sRNA_hit "NA";nr_hit "NA";2d_energy "-0.2147";overlap_percent "NA";with_term "NA";sRNA_type "antisense";with_TSS "TSS:2917975_-";ID "NZ_LR027876.1_srna300";
NZ_LR027876.1	ANNOgesic	exon	2930236	2930432	.	+	.	gene_id "NZ_LR027876.1_srna301"; transcript_id "SRNA412"; rna_type "ncRNA";overlap_cds "NA";Name "SRNA412";Parent "NZ_LR027876.1_transcript1801";end_cleavage "NA";sRNA_hit "1";nr_hit "NA";2d_energy "-0.2355";gene "SRNA412";overlap_percent "NA";with_term "terminator:2930385-2930405_+";sRNA_type "intergenic";with_TSS "TSS:2930236_+";ID "NZ_LR027876.1_srna301";
