# Supplementary material for: RNase III-CLASH of multi-drug resistant Staphylococcus aureus reveals a regulatory mRNA 3′UTR required for intermediate vancomycin resistance
Source: Nat Commun. 2022 Jun 22;13:3558. doi: 10.1038/s41467-022-31177-8 (PMC9217812; doi:10.1038/s41467-022-31177-8)
Supplement: Supplementary file 6 — Supplementary data 3 [file 41467_2022_31177_MOESM6_ESM.xlsx]

## Sheet: Table 1 Columns Descriptions
Columns descriptions for table listing all the hybrids identified in all biological replicates of CLASH experiments
Column name	Column descriptions
Experiment_Name	Unique ID for replicate experiment. If the hybrid were merged from multiple replicate, it will indicate ‘Merged’. The hybrids that constitute the merged entry is detailed in Table 2 of this spreadsheet
expt_hyb_id	Unique sequence identifier for the hybrid read. If the results were merged from multiple relicates, the cluster ID will match the corresponding value in Table 2 of this spreadsheet.
g_x	Maximum read depth for the first mapped read half
left_rna_class	The type of RNA for the first mapped read half
left_chromo	The chromosome ID of the first mapped read half
left_name	The Gene ID of the first mapped read half, according to the GTF file
left_genomic_start	The starting genomic coordinate for the first mapped read half
left_genomic_stop	The end genomic coordinate for the first mapped read half
left_strand	The strand for the first mapped read half
g_y	Maximum read depth for the second mapped read half
right_rna_class	The type of RNA for the second mapped read half
right_chromo	The chromosome ID of the second mapped read half
right_name	The Gene ID of the second mapped read half, according to the GTF file
right_genomic_start	The starting genomic coordinate for the second mapped read half
right_genomic_stop	The end genomic coordinate for the second mapped read half
right_strand	The strand for the second mapped read half
p_x_y	p_x_y=2*g_x*g_y
pdf_x_y	total_for_normalization = sum(p_x_y for the replicate dataset), pdf_x_y = p_x_y/total_for_normalization
connection_score	Connection score: ratio of hybrids to non-hybrid reads calculated as per Lu et al. Cell 2016 ( hybrids/sqrt(non-hybrids_A*non-hybrids_B) )
total_hybrids	Total number of unique reads mapping to RNA-RNA interaction
number_expts	Number of replicate experiments in which the hybrid was detected
two_way_merged	If the RNA-RNA interaction was recovered in both the RNA1-RNA2 and RNA2-RNA1 orientations two_way_merged=1; otherwise two_way_merged=0
hyb_seq	Sequence of the hybrid read
combined_p_value	P-value of the hybrid (e.g. In R, dbinom( total_hybrids, size= total reads per replicate, pdf_x_y )). P-value from multiple replicate experiments were merged togethe using the Fisher’s method
merged_bh_adj_p_value	Benjamini–Hochberg corrected p-value. In this study, an RNA-RNA interaction is considered to be statistically significant if this value is less than 0.05.
a) Hybrids halves <= 100nt from each other were excluded from the results.

## Sheet: Tabld 1, all hybrids
Table 1. all the hybrids identified in all biological replicates of CLASH experiments
Experiment_Name	expt_hyb_id	g_x	left_rna_class	left_chromo	left_name	left_common name	left_other_names	left_locus_tag	left_UTR_associated_gene	left_genomic_start	left_genomic_stop	left_strand	g_y	right_rna_class	right_chromo	right_name	right_common_name	right_other_names	right_locus_tag	right_UTR_associated_gene	right_genomic_start	right_genomic_stop	right_strand	p_x_y	pdf_x_y	connection_score	total_hybrids	number_expts	two_way_merged	left_transcript_start	left_transcript_stop	right_transcript_start	right_transcript_stop	hyb_seq	combined_p_value	merged_bh_adj_p_value
DM_NextSeq_Bc	DM_NextSeq_Bc.434397_1	0	unknown	Saa_6009_C1	none					2701287	2701336	+	1	ncRNA	Saa_6009_C1	srn-3480 (vigR 3'UTR)		sRNA275			1854756	1854720	-	0	0	NA	1	1	0	59	107	107	143	GTCATATTTTAGCAAAATTTATTTCGTCGTCCCACCCCGGCAAGGTTGACTAGAATTGAAAAAGCTTGTTACAGCGTATTTTCATTCAGTCAACTACTGCCAATATAGGGAGTGGGACAGAAATGATAAGGGAGTGGGACAGAT	0	0
DM_NextSeq_Bd	DM_NextSeq_Bd.367310_1	91	3UTR	Saa_6009_C1	Saa-6009-C1-utr3-954		3'UTR_00954		E0E12_RS09120	1799523	1799505	-	0	unknown	Saa_6009_C1	none					1177598	1177580	-	0	0	NA	1	1	0	1	19	23	41	ACAGCGTACTAAAGAATGAATTTTTTTCATAATTAATAACATCCCCAAAA	0	0
DM_NextSeq_Bd	DM_NextSeq_Bd.660616_1	0	CDS	Saa_6009_C1	cds-WP-000808500.1		WP_000808500.1	E0E12_RS12905		2428294	2428277	-	0	CDS	Saa_6009_C1	cds-WP-000220507.1	cstR	WP_000220507.1	E0E12_RS00250		53953	53970	+	0	0	NA	1	1	0	20	37	39	56	CAGTATTGTGAAAGAATTTTGAAATAAATGAAAAATGATATTAGTTAAAAGTAAATTTAATTTATTGTATCTTGTGTATCT	0	0
JW_BC1_Ab	JW_BC1_Ab.219616_4	2314	ncRNA	Saa_6009_C1	srn-0200 (sRNA11, Teg4)		Teg4			49585	49567	-	68	CDS	Saa_6009_C1	cds-WP-000151982.1		WP_000151982.1	E0E12_RS14455		2719371	2719408	+	314704	1.70938e-06	0.0050419	2	1	0	.	.	.	.	CTAGAAAGAGGGTATGCATAAGACCCAAACAAATTTTTAATTGGAATTGGTCAAACTGG	0.00160254	0.0041278
JW_BC1_Ab	JW_BC1_Ab.249864_3	225	CDS	Saa_6009_C1	cds-WP-001269643.1	purR	WP_001269643.1	E0E12_RS02720		545331	545376	+	279	CDS	Saa_6009_C1	cds-WP-001126664.1		WP_001126664.1	E0E12_RS02710		543737	543770	+	125550	6.81952e-07	0.119737	30	1	0	.	.	.	.	AAGAAGAGAAAGAACGTTTGTTACCTGGCGGATATTTATTTTTATCAAAAGAAACATATCCGTCAGTTTTCATTGTTGAG	2.23022e-16	1.19865e-15
JW_BC1_Ab	JW_BC1_Ab.275557_3	1840	ncRNA	Saa_6009_C1	Saa-6009-C1-srna113		RsaE/RsaF			1015783	1015838	+	247	CDS	Saa_6009_C1	cds-WP-000930486.1	ahpF	WP_000930486.1	E0E12_RS02025		414237	414197	-	908960	4.93722e-06	0.0534005	36	1	0	.	.	.	.	CATGAAATTAATCACATAACAAACATACCCCTTTGTTTGAAGTGAAAAATTTCTCCAAGCAGACAACGTGTTACAAGATCGTTTACGTTCTTTATCAT	0.0387647	0.0786673
JW_BC1_Ab	JW_BC1_Ab.343269_2	622	CDS	Saa_6009_C1	cds-WP-001795128.1	aadD1	WP_001795128.1	E0E12_RS00185		41601	41535	-	134	CDS	Saa_6009_C1	cds-WP-001004752.1		WP_001004752.1	E0E12_RS07255		1411279	1411300	+	166696	9.05446e-07	0.0484932	14	1	0	.	.	.	.	AAGACTGATGGGCCCTATTCGGATATTGAGATGATGTGTGTCATGTCAACAGAGGAAGCAGAGTTCAGTTGTACCATATTTAGGGCCTAT	0.00113134	0.00297196
JW_BC1_Ab	JW_BC1_Ab.350040_2	1980	CDS	Saa_6009_C1	cds-WP-000279414.1	gap	WP_000279414.1	E0E12_RS04355		860255	860337	+	40	CDS	Saa_6009_C1	cds-WP-000167314.1		WP_000167314.1	E0E12_RS05000		963301	963336	+	158400	8.60384e-07	0.0177667	5	1	0	.	.	.	.	AATCATCCCTAACTCAACAGGTGCTGCTAAAGCTATCGGTAAAGTTATTCCTGAAATCGATGGTAAATTAGATGGTGGTGCACACACCACCATTAATTATTACTAAAGAAGAATTGGACCA	0.174399	0.291176
JW_BC1_Ab	JW_BC1_Ab.377257_2	5	CDS	Saa_6009_C1	cds-E0E12-RS14045			E0E12_RS14045		2642319	2642285	-	12	CDS	Saa_6009_C1	cds-WP-001549787.1		WP_001549787.1	E0E12_RS14285		2690735	2690772	+	120	6.51806e-10	2.71109	21	1	0	.	.	.	.	ATATCGGTCAAGCTTCTGCAATCGCTTTAGCTCAATGTCTCCGTCAATTGGTATTATTATGTCTGTCATTAG	7.64399e-71	1.01542e-69
JW_BC1_Ab	JW_BC1_Ab.385883_2	238	CDS	Saa_6009_C1	cds-WP-000894660.1	pflB	WP_000894660.1	E0E12_RS01030		231378	231413	+	552	CDS	Saa_6009_C1	cds-WP-001554031.1		WP_001554031.1	E0E12_RS11570		2184498	2184533	+	262752	1.4272e-06	0.0551788	20	1	0	.	.	.	.	ATTAGGTCCAGCACCAGAACCAAACTTAACAGTATTAATCGAAAATGGTTTCTTTATTCAAAAAGTTGAAATTT	0.000428448	0.00118593
JW_BC1_Ab	JW_BC1_Ab.387313_2	82	CDS	Saa_6009_C1	cds-WP-001005767.1	ruvB	WP_001005767.1	E0E12_RS08735		1724964	1724931	-	7	CDS	Saa_6009_C1	cds-WP-000390529.1	uvrC	WP_000390529.1	E0E12_RS06030		1169591	1169634	+	1148	6.23561e-09	0.292174	7	1	0	.	.	.	.	ATTGCTTTTTGGCCCCCCTGGATTAGGTAAGACATTTTAAAATTAGAAGGGGGGATATTTTTGGAAGACTATA	2.20885e-14	1.08903e-13
JW_BC1_Ab	JW_BC1_Ab.396999_2	20	CDS	Saa_6009_C1	cds-WP-000841422.1	fnbB	WP_000841422.1	E0E12_RS14180		2668216	2668161	-	2782	ncRNA	Saa_6009_C1	srn-3910 (RNAIII)		RNAIII			2182310	2182270	-	111280	6.04442e-07	0.0932672	22	1	0	.	.	.	.	CAATAGATGAAACACAATCATACAGCGCGACATCAACTGAGCAACCATCACAATCAGAGATGTGATGGAAAATAGTTGATGAGTTGTTTAATTTTT	6.59695e-11	2.81853e-10
JW_BC1_Ab	JW_BC1_Ab.398847_2	123	ncRNA	Saa_6009_C1	srn-2465		tsr21			1182005	1181978	-	198	CDS	Saa_6009_C1	cds-WP-001548498.1		WP_001548498.1	E0E12_RS06260		1210837	1210904	+	48708	2.64568e-07	0.134566	21	1	0	.	.	.	.	CAATTGAACATCCTTACTTTAGCTTTATGAGCTAAAGAAGCGTATGAGGCTGGAATAAGACATTTTGGTGAGAATAGATTGGAAGGCTTTTTTCAA	9.13216e-17	4.9785e-16
JW_BC1_Ab	JW_BC1_Ab.402470_2	225	CDS	Saa_6009_C1	cds-WP-001269643.1	purR	WP_001269643.1	E0E12_RS02720		545323	545367	+	132	CDS	Saa_6009_C1	cds-WP-001114449.1	mutM	WP_001114449.1	E0E12_RS09005		1769135	1769091	-	59400	3.22644e-07	0.150867	26	1	0	.	.	.	.	CACTCTATTAGAAGAGAAAGAACGTTTGTTACCTGGCGGATATTTAAATATGGCGGTACAAGTATTTCAGATTATCGTCATGC	1.55138e-20	9.53393e-20
JW_BC1_Ab	JW_BC1_Ab.408898_2	380	CDS	Saa_6009_C1	cds-WP-001056228.1	clfA	WP_001056228.1	E0E12_RS04445		876318	876369	+	178	CDS	Saa_6009_C1	cds-WP-001056228.1	clfA	WP_001056228.1	E0E12_RS04445		876539	876567	+	135280	7.34803e-07	0.0730553	19	1	0	.	.	.	.	CAGTGCCACCAATTATGGCTGGAGATCAAGTATTGGCAAATGGTGTAATCGATTAGATTATGAAAAATATGGTAAGTTTTAT	2.23988e-07	7.92293e-07
JW_BC1_Ab	JW_BC1_Ab.410135_2	1443	3UTR	Saa_6009_C1	Saa-6009-C1-utr3-798		3'UTR_00798		E0E12_RS07720	1534411	1534389	-	125	CDS	Saa_6009_C1	cds-WP-000046602.1		WP_000046602.1	E0E12_RS12070		2275498	2275420	-	360750	1.95949e-06	0.0470914	20	1	0	.	.	.	.	CATAGAGGAAAGTCCATGCTCACTGAAGTTGACGAAGGCACAGCAACGATAAAACCATCAACATTACATGGTGCTGAAGTTTATGCTAGCGATTTAAGAGCA	0.00942267	0.0218141
JW_BC1_Ab	JW_BC1_Ab.415738_2	23	3UTR	Saa_6009_C1	Saa-6009-C1-utr3-253		3'UTR_00253		E0E12_RS03035	598606	598634	+	712	CDS	Saa_6009_C1	cds-WP-000955797.1	adhE	WP_000955797.1	E0E12_RS00690		145903	145966	+	32752	1.779e-07	0.320391	41	1	0	.	.	.	.	CATTGCTATAATATAATGATTCTTTGAGAAAAATGAGTCAATTGATAGAATGGCAGAGCTCGCATTTGAAGATCAGTGT	2.94723e-49	3.27207e-48
JW_BC1_Ab	JW_BC1_Ab.441012_2	522	CDS	Saa_6009_C1	cds-WP-000888997.1	ftsZ	WP_000888997.1	E0E12_RS06250		1209575	1209614	+	680	CDS	Saa_6009_C1	cds-WP-000960855.1		WP_000960855.1	E0E12_RS13425		2524974	2524934	-	709920	3.85609e-06	0.058746	35	1	0	.	.	.	.	CTACAACTAAAGAAGATGATATTCCTAGCTTCATTAGAAATCGTGTTAATAAAGATGAAGAAATTGA	0.00595169	0.0142223
JW_BC1_Ab	JW_BC1_Ab.442019_2	27	CDS	Saa_6009_C1	cds-WP-000044586.1	sasA	WP_000044586.1	E0E12_RS15155		2867679	2867632	-	110	CDS	Saa_6009_C1	cds-WP-000047348.1	fabD	WP_000047348.1	E0E12_RS06475		1256707	1256766	+	5940	3.22644e-08	1.04592	57	1	0	.	.	.	.	CTAGCAGTACATCTATTTCAACGTCAATAAGTGGTAGCGCATCAACATCCACACAACCAGCTTTATTGACGCATAGTTCGGCATTATTAGCAGCGCTAAAAAATTTGAAG	1.20565e-117	1.86173e-116
JW_BC1_Ab	JW_BC1_Ab.452200_2	1168	CDS	Saa_6009_C1	cds-WP-001085505.1		WP_001085505.1	E0E12_RS04370		863430	863470	+	62	CDS	Saa_6009_C1	cds-WP-000634685.1		WP_000634685.1	E0E12_RS13265		2496086	2496018	-	144832	7.86687e-07	0.130062	35	1	0	.	.	.	.	CTGGATCGTGACAAACGTTGGGAACGTGAAGAAAAAGCTTACTTTACATGAAGTGTTTGAAGATAACAAGATAAAATTGAGTGATATTTTTACATCACAACATGCGCAATTT	5.60317e-19	3.27156e-18
JW_BC1_Ab	JW_BC1_Ab.458357_2	687	CDS	Saa_6009_C1	cds-WP-000149344.1		WP_000149344.1	E0E12_RS03970		782260	782200	-	20	CDS	Saa_6009_C1	cds-WP-000239131.1		WP_000239131.1	E0E12_RS04855		936770	936829	+	27480	1.49264e-07	0.196216	23	1	0	.	.	.	.	GAAAAAGAGAGCTTTACAACATATACCATCACAACAGAATTAGGATTTACATTAATGCTTGCTATAGCACGCCGTATTGTAGAAGCTGAAAAATT	1.82322e-24	1.26051e-23
JW_BC1_Ab	JW_BC1_Ab.463114_2	165	CDS	Saa_6009_C1	cds-WP-000547794.1		WP_000547794.1	E0E12_RS02925		579696	579648	-	130	CDS	Saa_6009_C1	cds-WP-000237796.1		WP_000237796.1	E0E12_RS02090		428514	428472	-	42900	2.33021e-07	0.204837	30	1	0	.	.	.	.	GAATGCTAGGAGAATATATTTTAGATGGATTTAAAGTAGCTGTCATTGTAAGAAGCAAGAGAAGAATATT	3.52792e-29	2.77311e-28
JW_BC1_Ab	JW_BC1_Ab.498104_2	163	CDS	Saa_6009_C1	cds-WP-000201387.1		WP_000201387.1	E0E12_RS06625		1288794	1288827	+	267	CDS	Saa_6009_C1	cds-WP-000622776.1		WP_000622776.1	E0E12_RS11145		2119991	2119955	-	87042	4.72788e-07	0.0814891	17	1	0	.	.	.	.	TAAAAAAGCAGACCGTATTGCGGCTGAAGGTTTAATTCCCAAATCACTTGATATAACTAAACAAAAATT	1.04642e-08	3.98897e-08
JW_BC1_Ab	JW_BC1_Ab.513147_2	450	CDS	Saa_6009_C1	cds-WP-000511133.1	atpD	WP_000511133.1	E0E12_RS11960		2257689	2257642	-	131	3UTR	Saa_6009_C1	Saa-6009-C1-utr3-1377				E0E12_RS13150	2472828	2472875	+	117900	6.404e-07	0.181222	44	1	0	.	.	.	.	TAGTGTACCTGTTGGTGACGAAACATTAGGTCGTGTATTTAATGTACTTTAATCATGTCATATAATAATTTATGCATCATTTTCAAAGCTTACA	8.44676e-31	6.76185e-30
JW_BC1_Ab	JW_BC1_Ab.517969_2	1145	3UTR	Saa_6009_C1	Saa-6009-C1-utr3-1482		3'UTR_01482		E0E12_RS14095	2648291	2648273	-	93	CDS	Saa_6009_C1	cds-WP-001030080.1		WP_001030080.1	E0E12_RS08355		1650096	1650180	+	212970	1.15679e-06	0.0704829	23	1	0	.	.	.	.	TATTGGATGTGGCTTTAGTAATCAAGTTACAGTACGTGACAGAGATTCAATGGAACAAGTTCGTATGCCAATCTCAGAGTTAGAAGCTTTCTTAACTGAAAAA	1.10709e-06	3.784e-06
JW_BC1_Ab	JW_BC1_Ab.535208_2	22	CDS	Saa_6009_C1	cds-WP-000602071.1	abc-f	WP_000602071.1	E0E12_RS11620		2193494	2193522	+	211	CDS	Saa_6009_C1	cds-WP-000157603.1		WP_000157603.1	E0E12_RS11965		2258169	2258124	-	9284	5.04281e-08	0.381611	26	1	0	.	.	.	.	TGGCGCCGGTAAATCAACATTGATGAAAAAAGTGTAATCTTGCCTCAATATGTTGAGAGTTTGATTTAC	9.01425e-41	8.65026e-40
JW_BC1_Ab	JW_BC1_Ab.540063_2	28	CDS	Saa_6009_C1	cds-WP-000219066.1	ccpA	WP_000219066.1	E0E12_RS09280		1833087	1833045	-	347	CDS	Saa_6009_C1	cds-WP-001819665.1		WP_001819665.1	E0E12_RS00850		184719	184693	-	19432	1.05549e-07	0.142031	14	1	0	.	.	.	.	TTAAATATCACTCAATTATTTCAAATTCAGATAACGATCCTGAAGGTGGCTTGTTATCTGGAATTGTAAAAG	1.2768e-14	6.3258e-14
JW_BC1_Ab	JW_BC1_Ab.549231_2	1028	CDS	Saa_6009_C1	cds-WP-001121760.1	eno	WP_001121760.1	E0E12_RS04375		864988	865018	+	137	CDS	Saa_6009_C1	cds-WP-001004752.1		WP_001004752.1	E0E12_RS07255		1411165	1411203	+	281672	1.52996e-06	0.0426347	16	1	0	.	.	.	.	TTGCTCCAATTGCATTCCAAGAATTCATGATTCAAGGACAAATTATCGTTTCATTCTGTATCGGTATAA	0.0140593	0.0314242
JW_BC1_Ab	JW_BC1_Ab.551020_2	482	CDS	Saa_6009_C1	cds-WP-000960855.1		WP_000960855.1	E0E12_RS13425		2524682	2524633	-	130	CDS	Saa_6009_C1	cds-WP-000531320.1		WP_000531320.1	E0E12_RS06510		1264676	1264704	+	125320	6.80703e-07	0.0519336	13	1	0	.	.	.	.	TTTAAAGATGCAGGTAGATTATTCGGCGTTACATTTACCAGAAATTTGAGCAACGCCGAGAAATT	0.000276848	0.000787077
JW_BC1_Ab	JW_BC1_Ab.556700_1	611	CDS	Saa_6009_C1	cds-WP-001286320.1	gpsB	WP_001286320.1	E0E12_RS07720		1534805	1534763	-	563	CDS	Saa_6009_C1	cds-WP-000090315.1	fusA	WP_000090315.1	E0E12_RS03070		609293	609335	+	687986	3.73695e-06	0.0579701	34	1	0	.	.	.	.	AAAAAACGATGGCTCGTGGCTATATTGGTCACCGTGCTAGCAACCCTGA	0.00630053	0.0149736
JW_BC1_Ab	JW_BC1_Ab.557296_1	64	CDS	Saa_6009_C1	cds-WP-000623903.1		WP_000623903.1	E0E12_RS06455		1252259	1252290	+	82	CDS	Saa_6009_C1	cds-WP-000633782.1		WP_000633782.1	E0E12_RS03430		679110	679157	+	10496	5.70113e-08	0.248471	18	1	0	.	.	.	.	AAAAAAGACGCGTTTATGGGCTTGATTGAAGAGTAGACCAAACGGTAATACTGCACAATTAACAAAATTCGCTTTGCA	6.16661e-25	4.31238e-24
JW_BC1_Ab	JW_BC1_Ab.559482_1	569	CDS	Saa_6009_C1	cds-WP-000615921.1	rplN	WP_000615921.1	E0E12_RS12725		2402973	2402920	-	1054	CDS	Saa_6009_C1	cds-WP-001031880.1		WP_001031880.1	E0E12_RS01125		254247	254320	+	1199452	6.51509e-06	0.04003	31	1	0	.	.	.	.	AAAAAATGCAACACCAGGTGGCGTTGTTAAAAAAGGTGACGTTGTCAAAGCTGTACGTGATGCAGCATATGACAT	0.0251133	0.0535727
JW_BC1_Ab	JW_BC1_Ab.561094_1	47	CDS	Saa_6009_C1	cds-WP-001130051.1	mqo	WP_001130051.1	E0E12_RS14870		2800812	2800785	-	83	CDS	Saa_6009_C1	cds-WP-000130149.1	alsS	WP_000130149.1	E0E12_RS12570		2382019	2381961	-	7802	4.23783e-08	0.224151	14	1	0	.	.	.	.	AAAAACAGGTATCCCTGAAAGTAAACAATCGGTTATGATCCAATTGAATACGAAGCTAGTAACTGGAATAAAGAATTA	5.31136e-20	3.20579e-19
JW_BC1_Ab	JW_BC1_Ab.562042_1	16	CDS	Saa_6009_C1	cds-WP-000779747.1	proC	WP_000779747.1	E0E12_RS08040		1590818	1590881	+	177	CDS	Saa_6009_C1	cds-WP-000193917.1		WP_000193917.1	E0E12_RS09310		1837546	1837492	-	5664	3.07653e-08	0.281867	15	1	0	.	.	.	.	AAAAACTAGGTGTTAACTATAGTTAAGCTAAATTAACACCAGGTTCAAAAGAGAGTCAATTAACTGAAGCGTTATTTGCT	8.06057e-24	5.41286e-23
JW_BC1_Ab	JW_BC1_Ab.562714_1	577	CDS	Saa_6009_C1	cds-WP-000034712.1	dnaK	WP_000034712.1	E0E12_RS08430		1663129	1663086	-	23	unknown	Saa_6009_C1	none					2377211	2377173	-	26542	1.44169e-07	0.321181	37	1	0	.	.	.	.	AAAAAGAAAATGGCGTAGACTTATCTCAAGATAAAATGGCATTGTGTTGTTAATGTCAAAAGTTT	2.65033e-46	2.80917e-45
JW_BC1_Ab	JW_BC1_Ab.563778_1	607	CDS	Saa_6009_C1	cds-WP-000529878.1	rpsC	WP_000529878.1	E0E12_RS12745		2404666	2404602	-	1036	5UTR	Saa_6009_C1	Saa-6009-C1-utr5-699				E0E12_RS12780	2408336	2408287	-	1257704	6.83149e-06	0.0264817	21	1	0	.	.	.	.	AAAAAGACTTCGCTTCACTTTTACACGAAGATTTAACCCGGCCGCTTTGCCATGGCGCTGTGTAAGATAGTTTTCGTGGAGAAGTG	0.000160514	0.000466364
JW_BC1_Ab	JW_BC1_Ab.567197_1	72	3UTR	Saa_6009_C1	Saa-6009-C1-utr3-601		3'UTR_00601		E0E12_RS05925	1149144	1149178	+	868	CDS	Saa_6009_C1	cds-WP-001031880.1		WP_001031880.1	E0E12_RS01125		254266	254306	+	124992	6.78921e-07	0.156005	39	1	0	.	.	.	.	AAAAAGTCCCGCTTAAAATGATTGTTTTAAGTGATTATTCAAGCTAAAGGTG	9.30863e-25	6.47983e-24
JW_BC1_Ab	JW_BC1_Ab.567735_1	358	CDS	Saa_6009_C1	cds-WP-000278798.1		WP_000278798.1	E0E12_RS10370		2003473	2003401	-	162	ncRNA	Saa_6009_C1	srn-2520		Teg60			1192800	1192844	+	115992	6.30036e-07	0.128725	31	1	0	.	.	.	.	AAAAAGTTTATCTGATATGAAAGTAGCAGAATTATTTATTGGTATATTAGCCTTGGCGTTTGCTGCTTATATATTATT	3.53076e-18	2.00384e-17
JW_BC1_Ab	JW_BC1_Ab.567738_1	33	CDS	Saa_6009_C1	cds-WP-000417016.1		WP_000417016.1	E0E12_RS13090		2458993	2459054	+	295	CDS	Saa_6009_C1	cds-WP-000600392.1		WP_000600392.1	E0E12_RS05295		1031322	1031364	+	19470	1.05756e-07	0.233109	23	1	0	.	.	.	.	AAAAAGTTTATGTTGCTGGTGCAATACCAGAAGTAGGTTTAGCTTAAGTAACATAATAGTATTGTTAATCGTAGTATGTTT	8.594e-28	6.56858e-27
JW_BC1_Ab	JW_BC1_Ab.568139_1	2645	ncRNA	Saa_6009_C1	srn-3910 (RNAIII)		RNAIII			2181892	2181842	-	300	CDS	Saa_6009_C1	cds-WP-000505015.1		WP_000505015.1	E0E12_RS07245		1409542	1409580	+	1587000	8.62014e-06	0.0505172	45	1	0	.	.	.	.	AAAAATAACTGTAAAACATTCCCTTAATATTGGTTTTAACAAAAAAGAGGGAATGGCGTTAAACGAGA	0.0332603	0.0684097
JW_BC1_Ab	JW_BC1_Ab.570062_1	24	3UTR	Saa_6009_C1	Saa-6009-C1-utr3-1090		3'UTR_01090		E0E12_RS10700	2044230	2044189	-	47	CDS	Saa_6009_C1	cds-WP-000159835.1		WP_000159835.1	E0E12_RS14785		2785246	2785273	+	2256	1.2254e-08	0.238197	8	1	0	.	.	.	.	AAAAATCGTACACAGCGTATAATTATGTTGAGATATTTTCAACACTTATCATTGTCATTTTAGCT	2.25293e-14	1.10897e-13
JW_BC1_Ab	JW_BC1_Ab.570458_1	265	CDS	Saa_6009_C1	cds-WP-000608835.1	scdA	WP_000608835.1	E0E12_RS01230		276391	276439	+	117	CDS	Saa_6009_C1	cds-WP-000666761.1	aroE	WP_000666761.1	E0E12_RS08510		1676786	1676728	-	62010	3.36821e-07	0.289637	51	1	0	.	.	.	.	AAAAATGACATAGTAGCAGATGTAGTAACTGATTATCCGAAAGCGCAGTTTTACAACAATTAA	7.54694e-52	8.69614e-51
JW_BC1_Ab	JW_BC1_Ab.572156_1	239	CDS	Saa_6009_C1	cds-WP-001004335.1		WP_001004335.1	E0E12_RS10510		2018491	2018440	-	94	CDS	Saa_6009_C1	cds-WP-001037657.1		WP_001037657.1	E0E12_RS10490		2016119	2016077	-	44932	2.44058e-07	0.326914	49	1	0	.	.	.	.	AAAAATTACAGAGTGGCAAAGAGTATTTACAAAGCCTTGTAACTACAACAAGGCTGGATTTGACCGTACAAAATGGTATT	1.11911e-55	1.3563e-54
JW_BC1_Ab	JW_BC1_Ab.572280_1	34	CDS	Saa_6009_C1	cds-WP-000923044.1		WP_000923044.1	E0E12_RS03420		677314	677382	+	141	CDS	Saa_6009_C1	cds-WP-000955797.1	adhE	WP_000955797.1	E0E12_RS00690		145339	145390	+	9588	5.20793e-08	0.288856	20	1	0	.	.	.	.	AAAAATTAGTTATTGCCATATGTTGCATCACATTTATAGGGATTTTAATTATTGACCCTCAATTTGTGATGAGT	3.31493e-29	2.61244e-28
JW_BC1_Ab	JW_BC1_Ab.572505_1	92	CDS	Saa_6009_C1	cds-WP-000883645.1		WP_000883645.1	E0E12_RS09065		1787537	1787466	-	285	CDS	Saa_6009_C1	cds-WP-000090315.1	fusA	WP_000090315.1	E0E12_RS03070		610403	610436	+	52440	2.84839e-07	0.129689	21	1	0	.	.	.	.	AAAAATTCAATCGTCCTATCTTTACATTTATAGATACAAAAGGTGCATATTACGTTCAAACACTCAAGG	3.80323e-16	2.02617e-15
JW_BC1_Ab	JW_BC1_Ab.577147_1	420	CDS	Saa_6009_C1	cds-WP-001137495.1	rpsG	WP_001137495.1	E0E12_RS03065		608145	608220	+	567	CDS	Saa_6009_C1	cds-WP-000090315.1	fusA	WP_000090315.1	E0E12_RS03070		608411	608453	+	476280	2.58702e-06	0.0471315	23	1	0	.	.	.	.	AAAACGATGGAAGTTCGTTTAGCTAACGAAATTTTAGATGCAAACTGGAAGGAGAAAAAATACATGGCTAGAGAATTTTCATTA	0.0196189	0.0426292
JW_BC1_Ab	JW_BC1_Ab.577550_1	57	operon	Saa_6009_C1	Saa-6009-C1-Operon568		Operon568		E0E12_RS07700	1532136	1532198	+	87	CDS	Saa_6009_C1	cds-WP-001173203.1	manA	WP_001173203.1	E0E12_RS15095		2846305	2846343	+	9918	5.38718e-08	0.170406	12	1	0	.	.	.	.	AAAACGGGTTCTATAATAAATCGTACTGATGGAAAGTTTTTACTTTTTATCTGTCCGATACAACCCGTTTTTAAAGACAGAATTTGGGGCGGTCATGG	2.39889e-15	1.22852e-14
JW_BC1_Ab	JW_BC1_Ab.578645_1	86	CDS	Saa_6009_C1	cds-WP-000897132.1		WP_000897132.1	E0E12_RS02945		583266	583325	+	1202	CDS	Saa_6009_C1	cds-WP-000897132.1		WP_000897132.1	E0E12_RS02945		583637	583690	+	206744	1.12298e-06	0.0870877	28	1	0	.	.	.	.	AAAACTGCTATTGCTGAAGGTTTAGCGCAAGCCATAGTAAATAATGAGGTACCAGAGACAAGTTGATGAACCTTCAGTAGTAGATACAGTTGCTATTTTAAAAGGATTAAG	8.82042e-10	3.54448e-09
JW_BC1_Ab	JW_BC1_Ab.581148_1	972	ncRNA	Saa_6009_C1	Saa-6009-C1-srna62		Sau-6477/RsaOI			646952	646908	-	39	CDS	Saa_6009_C1	cds-WP-000729744.1	acnA	WP_000729744.1	E0E12_RS07185		1398854	1398891	+	75816	4.11811e-07	0.118131	23	1	0	.	.	.	.	AAAAGAAGTTATCGCAATCGCAATAACTGACACAAATAAACTTATTAGGTGTTAAAACA	5.03542e-15	2.54026e-14
JW_BC1_Ab	JW_BC1_Ab.581595_1	165	CDS	Saa_6009_C1	cds-WP-001288302.1	nusG	WP_001288302.1	E0E12_RS03010		595399	595447	+	55	CDS	Saa_6009_C1	cds-WP-000958224.1		WP_000958224.1	E0E12_RS04285		846564	846622	+	18150	9.85857e-08	0.493372	47	1	0	.	.	.	.	AAAAGAATTTAGAAAAAAGAGTAGAATCTATGAATATGACTGAACAAATACTAAAAAAACAATACCT	9.05458e-71	1.19757e-69
JW_BC1_Ab	JW_BC1_Ab.582357_1	156	CDS	Saa_6009_C1	cds-WP-000182654.1	typA	WP_000182654.1	E0E12_RS05825		1132542	1132610	+	3929	ncRNA	Saa_6009_C1	srn-0200 (sRNA11, Teg4)		Teg4			49545	49499	-	1225848	6.65846e-06	0.0395966	31	1	0	.	.	.	.	AAAAGAGAAGCTGAGCGATGAAAGTTGCTTAGCTCAAGCATTATTGATTTAATCAAGACTTGCATTCAGGCTTTCGGTTA	0.0205557	0.0446008
JW_BC1_Ab	JW_BC1_Ab.582793_1	55	CDS	Saa_6009_C1	cds-WP-001068497.1		WP_001068497.1	E0E12_RS04100		807976	807924	-	63	CDS	Saa_6009_C1	cds-WP-000046602.1		WP_000046602.1	E0E12_RS12070		2275552	2275504	-	6930	3.76418e-08	0.5776	34	1	0	.	.	.	.	AAAAGAGGCGATAAAATTGAATTCTAAAGTAAAAGGTATCTTATCCGGAGCGTTTTAAACATGTTGAAGAATTAAAGCGCATGGGTGCAG	5.15364e-61	6.53223e-60
JW_BC1_Ab	JW_BC1_Ab.583409_1	7	CDS	Saa_6009_C1	cds-WP-000347061.1		WP_000347061.1	E0E12_RS03210		645911	645960	+	156	CDS	Saa_6009_C1	cds-WP-000183378.1		WP_000183378.1	E0E12_RS08135		1611869	1611846	-	2184	1.18629e-08	0.363137	12	1	0	.	.	.	.	AAAAGATATATTTGTATGTTTTGAAGCTGTTGTATTCTTCAATGTTACAAAAGTTCTACAACGGCTGTCAATG	4.02998e-23	2.64207e-22
JW_BC1_Ab	JW_BC1_Ab.585036_1	264	CDS	Saa_6009_C1	cds-WP-000052781.1	ahpC	WP_000052781.1	E0E12_RS02030		415720	415649	-	3163	ncRNA	Saa_6009_C1	srn-3910 (RNAIII)		RNAIII			2182316	2182260	-	1670064	9.07132e-06	0.00984897	9	1	0	.	.	.	.	AAAAGCATGGCATGACCATTCAGATGCAATTAGCAAAATCACTTACACTATGATTGGTGACCCATCACAAACAGATCACAGAGATGTGATGGAAAA	1.21463e-14	6.03742e-14
JW_BC1_Ab	JW_BC1_Ab.585539_1	145	ncRNA	Saa_6009_C1	srn-3150		Teg83			1625433	1625377	-	517	CDS	Saa_6009_C1	cds-WP-000034712.1	dnaK	WP_000034712.1	E0E12_RS08430		1662164	1662109	-	149930	8.14378e-07	0.102265	28	1	0	.	.	.	.	AAAAGCGAGTGATCAGTATTAGAGAGAATAGAGCGTTAGAGAAAAAAGACGCTCTTAAAACTGCTTTAGAA	7.1817e-13	3.35073e-12
JW_BC1_Ab	JW_BC1_Ab.585630_1	934	CDS	Saa_6009_C1	cds-WP-001260089.1		WP_001260089.1	E0E12_RS04365		862437	862480	+	3425	ncRNA	Saa_6009_C1	srn-0200 (sRNA11, Teg4)		Teg4			49594	49546	-	6397900	3.47516e-05	0.015655	28	1	0	.	.	.	.	AAAAGCGCACGCTATTTTCAAACATGGAATGACTCCAATTATCTTAAATAGAAAGAGGGTATGCA	3.49658e-57	4.30632e-56
JW_BC1_Ab	JW_BC1_Ab.586256_1	434	5UTR	Saa_6009_C1	Saa-6009-C1-utr5-328		5'UTR_00328		E0E12_RS06185	1195248	1195310	+	227	ncRNA	Saa_6009_C1	rna-E0E12-RS08675	ssrS		E0E12_RS08675		1708560	1708510	-	197036	1.07024e-06	0.0700914	22	1	0	.	.	.	.	AAAAGCTACGCACGTTTTTGTTATCTTCAAATTTAAATAAGATAGTCATCTGAGTTGTTCGTAAGTTTGCTTTTTAATTTGGGCCTA	1.10534e-06	3.78227e-06
JW_BC1_Ab	JW_BC1_Ab.586315_1	1438	CDS	Saa_6009_C1	cds-WP-001121760.1	eno	WP_001121760.1	E0E12_RS04375		864466	864526	+	811	operon	Saa_6009_C1	Saa-6009-C1-Operon326				E0E12_RS04350,E0E12_RS04355,E0E12_RS04360,E0E12_RS04365,E0E12_RS04370,E0E12_RS04375	861981	862015	+	2332436	1.26691e-05	0.01389	15	1	0	.	.	.	.	AAAAGCTATAATAATTATAGAATAACTATTTAAAGGAGATTATAAACATGCCAATTATTACAAAGTGATAGTTTAAAGTGATG	4.23328e-18	2.39807e-17
JW_BC1_Ab	JW_BC1_Ab.586702_1	14	5UTR	Saa_6009_C1	Saa-6009-C1-utr5-736		5'UTR_00736		E0E12_RS13305	2501587	2501629	+	1840	ncRNA	Saa_6009_C1	Saa-6009-C1-srna113					1015784	1015852	+	51520	2.79842e-07	0.174456	28	1	0	.	.	.	.	AAAAGCTTATTTAGGGAGAGGGATATTCAACAAGGGGGATTATGAAATTAATCACATAACAAAC	1.92102e-24	1.32511e-23
JW_BC1_Ab	JW_BC1_Ab.587323_1	40	CDS	Saa_6009_C1	cds-WP-000414232.1		WP_000414232.1	E0E12_RS10330		2000368	2000317	-	836	CDS	Saa_6009_C1	cds-WP-001040568.1	tuf	WP_001040568.1	E0E12_RS03075		611305	611354	+	66880	3.63273e-07	0.153118	28	1	0	.	.	.	.	AAAAGGAGGCTAGGCATGGAAAAGAATTTTCTGGCTCGTATTACAGCTATAATGGAAGCTGTAGATACTTACATTCCAACTCCAGAACGTGATTCTGACT	1.71932e-21	1.08735e-20
JW_BC1_Ab	JW_BC1_Ab.588799_1	599	CDS	Saa_6009_C1	cds-WP-001242578.1	bleO	WP_001242578.1	E0E12_RS00180		40766	40706	-	2645	ncRNA	Saa_6009_C1	srn-3910 (RNAIII)		RNAIII			2181890	2181845	-	3168710	1.72115e-05	0.00238339	3	1	0	.	.	.	.	AAAAGGGGATTTTATGCGTGAGAATGTTACAGTCTATCCCGGCATTGCCAGTCGGGGATATTCATCCCCAAAAATAGATTGAAAAAATAACTGTAAAACATTCCCT	4.61239e-41	4.46844e-40
JW_BC1_Ab	JW_BC1_Ab.589633_1	99	CDS	Saa_6009_C1	cds-WP-000342185.1		WP_000342185.1	E0E12_RS06240		1206464	1206512	+	13	operon	Saa_6009_C1	Saa-6009-C1-Operon468				E0E12_RS06165,E0E12_RS06175	1193519	1193570	+	2574	1.39812e-08	1.08711	39	1	0	.	.	.	.	AAAAGGTTCAAATGATGTCAAAATTAATGATGCACCTGTCATGGATGGTTAAAAATATCCGCTAACGGGTGCCGTCAATCCTGCGATAGCAATACCAA	9.26239e-89	1.34814e-87
JW_BC1_Ab	JW_BC1_Ab.590757_1	1042	CDS	Saa_6009_C1	cds-WP-001790167.1		WP_001790167.1	E0E12_RS11580		2185290	2185373	+	321	CDS	Saa_6009_C1	cds-WP-000178881.1	rpsH	WP_000178881.1	E0E12_RS12705		2401213	2401172	-	668964	3.63362e-06	0.0328524	19	1	0	.	.	.	.	AAAAGTCAGTTAACGGCGTATTCAATTGTAAATCTTGTTGGATTTTAACAAGATAACTAGCAAATGCACTGTATAGCTGGCTTTTAATGTTGGTGGAGAAAT	0.071729	0.135276
JW_BC1_Ab	JW_BC1_Ab.591729_1	54	CDS	Saa_6009_C1	cds-WP-000814103.1		WP_000814103.1	E0E12_RS06655		1295576	1295607	+	179	CDS	Saa_6009_C1	cds-WP-000814103.1		WP_000814103.1	E0E12_RS06655		1295747	1295793	+	19332	1.05006e-07	0.335653	33	1	0	.	.	.	.	AAAAGTTAAGTGATGGTTCAGGCGTTGCACATCGCTAAGTGCGATTGTTGAACAAAATC	2.55115e-44	2.62183e-43
JW_BC1_Ab	JW_BC1_Ab.593065_1	15	CDS	Saa_6009_C1	cds-WP-000524037.1		WP_000524037.1	E0E12_RS10290		1988148	1988114	-	56	CDS	Saa_6009_C1	cds-WP-000560193.1		WP_000560193.1	E0E12_RS10325		1996822	1996752	-	1680	9.12529e-09	0.276026	8	1	0	.	.	.	.	AAAATAAAGGTTGGACATCTCCAGCAAGCACTAAATGAAAATGATAGAAGTAGACAAATGACATTCTATA	2.17171e-15	1.11406e-14
JW_BC1_Ab	JW_BC1_Ab.592638_1	147	CDS	Saa_6009_C1	cds-WP-000368902.1		WP_000368902.1	E0E12_RS08745		1726218	1726168	-	62	CDS	Saa_6009_C1	cds-WP-000496100.1	obgE	WP_000496100.1	E0E12_RS08750		1727406	1727343	-	18228	9.90094e-08	0.146647	14	1	0	.	.	.	.	AAAAGTTTTATTTAATTAGAGAAGATGTCTTGCCTGAATCCGTGGTTATTTGAAGTGGATGAAGGT	5.42701e-15	2.72425e-14
JW_BC1_Ab	JW_BC1_Ab.595233_1	183	CDS	Saa_6009_C1	cds-WP-000159631.1		WP_000159631.1	E0E12_RS11845		2240551	2240523	-	171	CDS	Saa_6009_C1	cds-WP-000118291.1		WP_000118291.1	E0E12_RS09325		1840431	1840364	-	62586	3.3995e-07	0.146977	26	1	0	.	.	.	.	AAAATATAAAGATGGTAAGGTTCAATTACCAACTCGGTTATGTTTCGAGTGCTAATGGTTCAAAACCAAGGGATGTTTATGTTACGGAAGCAGATTT	5.43009e-20	3.27096e-19
JW_BC1_Ab	JW_BC1_Ab.595464_1	58	operon	Saa_6009_C1	Saa-6009-C1-Operon573		Operon573		E0E12_RS07775,E0E12_RS07780,E0E12_RS07785,E0E12_RS07790,E0E12_RS07795	1549557	1549515	-	2119	CDS	Saa_6009_C1	cds-WP-001269643.1	purR	WP_001269643.1	E0E12_RS02720		545757	545822	+	245804	1.33514e-06	0.0570493	20	1	0	.	.	.	.	AAAATATATGCTTTATTTGGATTTGATTAAGATTAAAAACAGAATCAAAAGAAGTTAAACAA	0.000198046	0.000569968
JW_BC1_Ab	JW_BC1_Ab.598523_1	17	ncRNA	Saa_6009_C1	srn-2230		sprG2			1048140	1048209	+	1440	CDS	Saa_6009_C1	cds-WP-001085505.1		WP_001085505.1	E0E12_RS04370		864094	864136	+	48960	2.65937e-07	0.0319569	5	1	0	.	.	.	.	AAAATCTCATTTAGTCACCGTCTTTTTAACGGGCTCATTAGGCGACATGTTCCTGCATGTCGTCTTTTTAGCAATCGAAGCGGTTGATGAATGTTTAGGAGAAGTGGTTGATT	0.0185202	0.0404439
JW_BC1_Ab	JW_BC1_Ab.598674_1	42	CDS	Saa_6009_C1	cds-WP-000460421.1	sdaAA	WP_000460421.1	E0E12_RS14360		2701805	2701772	-	291	ncRNA	Saa_6009_C1	srn-3580		SprA1			1919168	1919232	+	24444	1.32773e-07	0.108545	12	1	0	.	.	.	.	AAAATCTTTGGCACAGCTGAAGATATGGTTAAAATAGCACCAGTCATCAGTGGCTGTGCCATTGCGTTTTT	7.44474e-11	3.17628e-10
JW_BC1_Ab	JW_BC1_Ab.600602_1	59	CDS	Saa_6009_C1	cds-WP-000987769.1		WP_000987769.1	E0E12_RS07980		1582683	1582610	-	83	CDS	Saa_6009_C1	cds-WP-000064078.1		WP_000064078.1	E0E12_RS07985		1582992	1582967	-	9794	5.31983e-08	0.257222	18	1	0	.	.	.	.	AAAATGCCATAAGAGAAGATGCTAGACGTATAAGTTCACTGGTCGAACAATCACATAATAAAGAAGAAGCAAAGTATTTGACCGTGAACAATTATTT	1.81554e-25	1.30257e-24
JW_BC1_Ab	JW_BC1_Ab.600785_1	79	CDS	Saa_6009_C1	cds-WP-001056228.1	clfA	WP_001056228.1	E0E12_RS04445		875847	875875	+	832	CDS	Saa_6009_C1	cds-WP-001121760.1	eno	WP_001121760.1	E0E12_RS04375		865691	865736	+	131456	7.14032e-07	0.101414	26	1	0	.	.	.	.	AAAATGCGGAGGAATTAGTGAATCAAACAAAACTGGTTCATTATCACATACTGACCGTATTGCTAAATACAATCT	1.3278e-12	6.12926e-12
JW_BC1_Ab	JW_BC1_Ab.601355_1	197	CDS	Saa_6009_C1	cds-WP-000568353.1		WP_000568353.1	E0E12_RS08115		1606828	1606770	-	150	CDS	Saa_6009_C1	cds-WP-000157603.1		WP_000157603.1	E0E12_RS11965		2258659	2258600	-	59100	3.21015e-07	0.0988941	17	1	0	.	.	.	.	AAAATGGATGGTAAGAAGAAAATTGCAACAGCAACTGTTGGTGAAGGTTTACTGCAGTTGCAGGGGCAAGTAGCAATACAAACCATCCAATGCTAAGACCTCGTAAAAA	3.66097e-11	1.58416e-10
JW_BC1_Ab	JW_BC1_Ab.603106_1	657	CDS	Saa_6009_C1	cds-WP-001554031.1		WP_001554031.1	E0E12_RS11570		2183372	2183438	+	583	CDS	Saa_6009_C1	cds-WP-001554031.1		WP_001554031.1	E0E12_RS11570		2184212	2184257	+	766062	4.16103e-06	0.0436261	27	1	0	.	.	.	.	AAAATGTTTGATAGCGCGTCCTTAATCATATTAGCATTAACTTGAATATGA	0.0728357	0.137023
JW_BC1_Ab	JW_BC1_Ab.603734_1	379	CDS	Saa_6009_C1	cds-WP-001058981.1		WP_001058981.1	E0E12_RS14465		2723569	2723619	+	353	CDS	Saa_6009_C1	cds-WP-001010762.1	qoxB	WP_001010762.1	E0E12_RS05560		1080869	1080795	-	267574	1.45339e-06	0.0464774	17	1	0	.	.	.	.	AAAATTACAGATTACTATTTAGATCATACAGACGTTAAACATGTGGATATCACCAGATTGGAATGACT	0.00514805	0.0124486
JW_BC1_Ab	JW_BC1_Ab.607956_1	1010	CDS	Saa_6009_C1	cds-WP-001010762.1	qoxB	WP_001010762.1	E0E12_RS05560		1081187	1081133	-	591	CDS	Saa_6009_C1	cds-WP-000933195.1	fabI	WP_000933195.1	E0E12_RS05275		1025991	1026027	+	1193820	6.48449e-06	0.027181	21	1	0	.	.	.	.	AAACAAATGGTGCTTCTGGTTCTTCATGATCGGATTTAACGTTTGTTTCTTGGTTTTGAGCAAATTGGTAAAGATGTTGGCAATATT	0.000446537	0.0012304
JW_BC1_Ab	JW_BC1_Ab.609606_1	228	CDS	Saa_6009_C1	cds-WP-000391031.1	ftsA	WP_000391031.1	E0E12_RS06245		1207789	1207819	+	47	unknown	Saa_6009_C1	none					296859	296942	+	21432	1.16413e-07	0.347765	36	1	0	.	.	.	.	AAACACCAATATGGTCATGCATTCTATGTTGATAAAAAGGATCTTGGCCAATTAACTTGATATCATCTGCAAGTGCTTCAACTTCATCTAAATGATGGGTAGTTAATATT	5.98802e-48	6.4824e-47
JW_BC1_Ab	JW_BC1_Ab.612712_1	42	CDS	Saa_6009_C1	cds-WP-000469887.1		WP_000469887.1	E0E12_RS03855		756956	756879	-	1125	CDS	Saa_6009_C1	cds-WP-000623881.1	rplR	WP_000623881.1	E0E12_RS12695		2400343	2400313	-	94500	5.13297e-07	0.073607	16	1	0	.	.	.	.	AAACATTATCAAGATATTCAGATTGCTGATATACCTTTTTATATTTTAAAAAAGCTGCTGACAAAGGCATTAAAGAA	1.79387e-07	6.40487e-07
JW_BC1_Ab	JW_BC1_Ab.618575_1	777	CDS	Saa_6009_C1	cds-WP-001121760.1	eno	WP_001121760.1	E0E12_RS04375		865099	865135	+	203	CDS	Saa_6009_C1	cds-WP-000034712.1	dnaK	WP_000034712.1	E0E12_RS08430		1662965	1662923	-	315462	1.7135e-06	0.0629479	25	1	0	.	.	.	.	AAACGTGGTTTAGAAACTGCAGTAGGTGACGAAGGTCTTAACTCGTTCTAAATTTGAAGAATTATCAGATTCATTAAT	5.67229e-05	0.000171079
JW_BC1_Ab	JW_BC1_Ab.621404_1	89	CDS	Saa_6009_C1	cds-E0E12-RS11460	sph		E0E12_RS11460		2163287	2163348	+	81	ncRNA	Saa_6009_C1	srn-3330		Teg71			1764056	1764008	-	14418	7.83145e-08	0.329777	28	1	0	.	.	.	.	AAACTGGGGGCAATATAAACGCGCTGATTTAATCGGACAATCTTCTTATATTAAAAATAATCAATATTACACAGAAAGCCAT	2.14647e-39	1.9968e-38
JW_BC1_Ab	JW_BC1_Ab.621781_1	422	CDS	Saa_6009_C1	cds-WP-000437472.1		WP_000437472.1	E0E12_RS05690		1105282	1105324	+	2119	CDS	Saa_6009_C1	cds-WP-001269643.1	purR	WP_001269643.1	E0E12_RS02720		545765	545827	+	1788436	9.71428e-06	0.0317248	30	1	0	.	.	.	.	AAACTTAAAATCAATCATGGGTAAGAAGTTAAACAAAGATTGATTG	1.03879e-05	3.33687e-05
JW_BC1_Ab	JW_BC1_Ab.624009_1	294	CDS	Saa_6009_C1	cds-WP-000057330.1		WP_000057330.1	E0E12_RS06630		1290035	1290082	+	406	CDS	Saa_6009_C1	cds-WP-000035320.1	pdhA	WP_000035320.1	E0E12_RS05745		1116129	1116195	+	238728	1.2967e-06	0.112883	39	1	0	.	.	.	.	AAAGAAACGCGTAGTTATTTTTGCTGCAGGTATTGGAAACCCATACAAAAAGCAATTGCTGTAGGTATTCCTGGTATCCAAGTTGATGGTATGGATGCGTTAGCTGTATATCT	1.95523e-15	1.0081e-14
JW_BC1_Ab	JW_BC1_Ab.625475_1	665	CDS	Saa_6009_C1	cds-WP-000894660.1	pflB	WP_000894660.1	E0E12_RS01030		230987	231040	+	1938	CDS	Saa_6009_C1	cds-WP-001269643.1	purR	WP_001269643.1	E0E12_RS02720		545763	545794	+	2577540	1.40005e-05	0.00704697	8	1	0	.	.	.	.	AAAGAACTTGGACAAAAATATGGTTTCGATTTAAGCCGTCCAGCAGAAAAAGAAGTTAAACAAAGATTGATTGAAGATTT	5.46567e-27	4.06518e-26
JW_BC1_Ab	JW_BC1_Ab.626148_1	107	CDS	Saa_6009_C1	cds-WP-000052781.1	ahpC	WP_000052781.1	E0E12_RS02030		415882	415800	-	379	CDS	Saa_6009_C1	cds-WP-001795128.1	aadD1	WP_001795128.1	E0E12_RS00185		41292	41263	-	81106	4.40545e-07	0.0595895	12	1	0	.	.	.	.	AAAGAAGATTTAAAAGGTTCTTGGAGCGTAGTATGCTTCTATCCTGCTGACTTCTCATTCGTTTGTCCAACTGAATTAGAAGAATGCAGGCAAATGGCGTAATATTCGTGTGCG	2.02593e-05	6.36004e-05
JW_BC1_Ab	JW_BC1_Ab.626196_1	14	CDS	Saa_6009_C1	cds-WP-000043634.1	infB	WP_000043634.1	E0E12_RS06690		1304161	1304214	+	249	CDS	Saa_6009_C1	cds-WP-000290472.1	rpmF	WP_000290472.1	E0E12_RS05925		1148916	1148975	+	6972	3.78699e-08	0.406488	24	1	0	.	.	.	.	AAAGAAGCAGAAGTACCAATTATTGTTGCAGTAAATAAAATATTTAGTATTTTTCGTTTATAA	6.91174e-40	6.48936e-39
JW_BC1_Ab	JW_BC1_Ab.626664_1	378	CDS	Saa_6009_C1	cds-WP-001074753.1		WP_001074753.1	E0E12_RS04360		861663	861693	+	74	CDS	Saa_6009_C1	cds-WP-000035767.1		WP_000035767.1	E0E12_RS06730		1313794	1313834	+	55944	3.03872e-07	0.089687	15	1	0	.	.	.	.	AAAGAAGGTATGGATATTGGACCAAACACTGTTTGGTTTGGTTCATTTAATGAAAAAAT	1.26448e-09	5.02817e-09
JW_BC1_Ab	JW_BC1_Ab.626845_1	641	CDS	Saa_6009_C1	cds-WP-001260089.1		WP_001260089.1	E0E12_RS04365		862185	862240	+	80	CDS	Saa_6009_C1	cds-WP-000193707.1	gndA	WP_000193707.1	E0E12_RS08080		1599856	1599817	-	102560	5.57077e-07	0.167807	38	1	0	.	.	.	.	AAAGAAGTAGAATCAGTAATTTGTGCACCAGCAATTCAATTAGAATGGTATCGAATATGCTGACATGCAAT	1.0027e-26	7.38549e-26
JW_BC1_Ab	JW_BC1_Ab.627595_1	98	CDS	Saa_6009_C1	cds-WP-000616784.1	secY	WP_000616784.1	E0E12_RS12675		2398195	2398149	-	208	operon	Saa_6009_C1	Saa-6009-C1-Operon201				E0E12_RS02635	527872	527930	+	40768	2.2144e-07	0.161095	23	1	0	.	.	.	.	AAAGAATGGGCACAAAACATTGCGAATGATTTAACATTCAAATATTTTTTGGTTAAAGTGATATTGCTTATGAAAATAAAGCAGTAT	1.02208e-20	6.33234e-20
JW_BC1_Ab	JW_BC1_Ab.628189_1	873	CDS	Saa_6009_C1	cds-WP-000215236.1		WP_000215236.1	E0E12_RS12430		2354901	2354846	-	20	unknown	Saa_6009_C1	none					1027999	1028035	+	34920	1.89676e-07	0.211902	28	1	0	.	.	.	.	AAAGACAAGGTTTACAATAAGTTATTCGATAAAAAGGGCTTGGGACATTAAACAGCACCAGTTTATATGAATAAC	6.21276e-29	4.85841e-28
JW_BC1_Ab	JW_BC1_Ab.629785_1	729	CDS	Saa_6009_C1	cds-WP-000868342.1	rpmJ	WP_000868342.1	E0E12_RS12660		2396548	2396503	-	188	ncRNA	Saa_6009_C1	srn-4340		Teg23			2453242	2453176	-	274104	1.48886e-06	0.0783349	29	1	0	.	.	.	.	AAAGAGAGGTGTAAATTAATATGGCACGTATTGCAAATATCCTCTATACATATACTGAATATGTTTTGTAGCGGAACATGTTGATATATGTAATGTAAGTTA	7.9653e-08	2.88802e-07
JW_BC1_Ab	JW_BC1_Ab.630087_1	263	5UTR	Saa_6009_C1	Saa-6009-C1-utr5-906		5'UTR_00906		E0E12_RS02030	416043	415978	-	247	CDS	Saa_6009_C1	cds-WP-000481443.1	tkt	WP_000481443.1	E0E12_RS07140		1386098	1386144	+	129922	7.057e-07	0.086317	22	1	0	.	.	.	.	AAAGAGATTAGAATTATTATAATTAAGCGCAATCAATTGATAGTTCTAATTCATACTTAAATTCTTATGTTTCTGGTAGTTTAGAAT	1.07346e-09	4.29103e-09
JW_BC1_Ab	JW_BC1_Ab.631091_1	81	CDS	Saa_6009_C1	cds-WP-000725162.1	nadD	WP_000725162.1	E0E12_RS08500		1675980	1675930	-	644	CDS	Saa_6009_C1	cds-WP-001795128.1	aadD1	WP_001795128.1	E0E12_RS00185		41673	41619	-	104328	5.6668e-07	0.10946	25	1	0	.	.	.	.	AAAGAGTTAGTGAAGGGAAATCTATCCAAGTTCTTGTTCCTAAATCCGTTAAGGAACGAATATTGGATAAATATGGGGATGATGTTAAGGCTATTGGTGTTTA	6.02436e-14	2.92283e-13
JW_BC1_Ab	JW_BC1_Ab.634060_1	633	CDS	Saa_6009_C1	cds-WP-001273586.1	rplL	WP_001273586.1	E0E12_RS03035		598416	598480	+	224	CDS	Saa_6009_C1	cds-WP-001273085.1		WP_001273085.1	E0E12_RS03030		597635	597664	+	283584	1.54035e-06	0.0371794	14	1	0	.	.	.	.	AAAGATGCTAAAGAATTAGTAGACGGAGCTCCTAAAGTAAATGGAGGTGTCTGAATGTCTGCTATCA	0.0399285	0.0808134
JW_BC1_Ab	JW_BC1_Ab.635369_1	83	CDS	Saa_6009_C1	cds-WP-000933105.1		WP_000933105.1	E0E12_RS05280		1026758	1026678	-	422	CDS	Saa_6009_C1	cds-WP-001048816.1	atpE	WP_001048816.1	E0E12_RS11985		2261655	2261636	-	70052	3.80503e-07	0.0587756	11	1	0	.	.	.	.	AAAGCAAACAGTAATGTTAAGGACTAATTCTGTGGATGTCTTTTAAGAATATAAGATACTATCGCATCAAAAGTTGAAACTTTCATGACATTTGCTGGTTAT	2.60281e-05	8.0711e-05
JW_BC1_Ab	JW_BC1_Ab.636448_1	158	CDS	Saa_6009_C1	cds-WP-000008673.1	ureC	WP_000008673.1	E0E12_RS12995		2444651	2444691	+	354	CDS	Saa_6009_C1	cds-WP-000933195.1	fabI	WP_000933195.1	E0E12_RS05275		1026239	1026285	+	111864	6.07614e-07	0.109937	26	1	0	.	.	.	.	AAAGCAGATATGAAAAATAACAGTGCAACACCTATGTGATGGGTGTTGCTAAAGCGAGCTT	3.82709e-14	1.87472e-13
JW_BC1_Ab	JW_BC1_Ab.636454_1	27	CDS	Saa_6009_C1	cds-WP-000767028.1		WP_000767028.1	E0E12_RS06330		1223506	1223542	+	8	CDS	Saa_6009_C1	cds-WP-000767028.1		WP_000767028.1	E0E12_RS06330		1223804	1223839	+	432	2.3465e-09	1.36083	20	1	0	.	.	.	.	AAAGCAGATATTTTAATTGATGGTAAGGTAATTAAACACGTGTATTACCTTATGCTT	5.33842e-56	6.49579e-55
JW_BC1_Ab	JW_BC1_Ab.639507_1	214	CDS	Saa_6009_C1	cds-WP-000069281.1	ebpS	WP_000069281.1	E0E12_RS07920		1569871	1569826	-	27	CDS	Saa_6009_C1	cds-WP-000792345.1		WP_000792345.1	E0E12_RS12445		2356828	2356746	-	11556	6.27689e-08	0.381513	29	1	0	.	.	.	.	AAAGCTAAGAAACATTCAAAAACAGCAACTTTTGCGACGCTACAACATTATCCGCTAGGTTTTGTATTAAGCTTAATTACTTTACTTGTTATTATGATTG	6.35495e-44	6.46547e-43
JW_BC1_Ab	JW_BC1_Ab.639482_1	329	CDS	Saa_6009_C1	cds-WP-000090315.1	fusA	WP_000090315.1	E0E12_RS03070		610119	610189	+	3	CDS	Saa_6009_C1	cds-WP-001048363.1		WP_001048363.1	E0E12_RS09330		1844494	1844454	-	1974	1.07222e-08	0.700268	22	1	0	.	.	.	.	AAAGCTAAATTATATGATGGTTCATACCATGATGTCGATTCATCTGAAATGGCCTTCAAAATTGCTGCATCTAAAGACAAACATCCTGATGCAGATAAATTAAGTGTACTA	7.40524e-48	7.9882e-47
JW_BC1_Ab	JW_BC1_Ab.640773_1	720	CDS	Saa_6009_C1	cds-WP-001118667.1	rpsJ	WP_001118667.1	E0E12_RS12780		2408222	2408170	-	6	CDS	Saa_6009_C1	cds-WP-000969811.1	dnaN	WP_000969811.1	E0E12_RS00010		2749	2783	+	8640	4.69301e-08	0.532508	35	1	0	.	.	.	.	AAAGCTTATGATCACCGCGTAATTGATCAATCAGCAGAGAAGATTGTAGAATTTTACCAATCAGAAC	7.19415e-60	9.08075e-59
JW_BC1_Ab	JW_BC1_Ab.642699_1	299	CDS	Saa_6009_C1	cds-WP-000547687.1	rplX	WP_000547687.1	E0E12_RS12720		2402712	2402650	-	162	CDS	Saa_6009_C1	cds-WP-001196354.1		WP_001196354.1	E0E12_RS09490		1880646	1880687	+	96876	5.26203e-07	0.0454367	10	1	0	.	.	.	.	AAAGGAGGTGCCCACATGCATATCAAAAAAGGTGACAACGTTAAAGTTATCGCAGGTAAAGACACCTTATGGCGATGATTGG	0.00129618	0.00338164
JW_BC1_Ab	JW_BC1_Ab.642731_1	4	CDS	Saa_6009_C1	cds-WP-001180323.1		WP_001180323.1	E0E12_RS14450		2719061	2719026	-	3	unknown	Saa_6009_C1	none					2421838	2421896	+	24	1.30361e-10	3.17543	11	1	0	.	.	.	.	AAAGGAGTACGTCCATGCAAAATACCTTTAATTATACAGTTTGTATCTTAGTGTCGATTCAGAGCTTGTGTAAGATTG	2.02475e-42	1.99977e-41
JW_BC1_Ab	JW_BC1_Ab.642711_1	593	CDS	Saa_6009_C1	cds-WP-000542274.1	rplQ	WP_000542274.1	E0E12_RS12640		2394724	2394694	-	20	CDS	Saa_6009_C1	cds-WP-000613216.1		WP_000613216.1	E0E12_RS00345		70094	70145	+	23720	1.2884e-07	0.220378	24	1	0	.	.	.	.	AAAGGAGGTTAACTCATGGGTTACAACAATATTGAGTACAACGTATCAATGTTTT	2.29421e-27	1.73607e-26
JW_BC1_Ab	JW_BC1_Ab.645514_1	1009	CDS	Saa_6009_C1	cds-WP-000813311.1		WP_000813311.1	E0E12_RS01950		404814	404869	+	111	CDS	Saa_6009_C1	cds-WP-000460242.1	prfA	WP_000460242.1	E0E12_RS12035		2269454	2269407	-	223998	1.21669e-06	0.1255	42	1	0	.	.	.	.	AAAGGGACTGTTGACAAAAATGGTAAGTTAACATTATCTGATGGAAAAACGTCAAAGTATGCGTCACAACGTAAATCAGCAGT	1.58019e-18	9.15608e-18
JW_BC1_Ab	JW_BC1_Ab.648292_1	128	CDS	Saa_6009_C1	cds-WP-000273483.1		WP_000273483.1	E0E12_RS02170		441024	440966	-	0	CDS	Saa_6009_C1	cds-WP-000737143.1		WP_000737143.1	E0E12_RS03860		759421	759444	+	0	0	NA	13	1	0	.	.	.	.	AAAGGTCTTGCAAAACACATGGGTGATAGATTCCTTTTACTTTCGTTACAAACAGCAACAGAAAATGGTGATGACTTATG	0	0
JW_BC1_Ab	JW_BC1_Ab.648397_1	684	CDS	Saa_6009_C1	cds-WP-001085505.1		WP_001085505.1	E0E12_RS04370		863899	863925	+	982	CDS	Saa_6009_C1	cds-WP-001085505.1		WP_001085505.1	E0E12_RS04370		863588	863653	+	1343376	7.29684e-06	0.0329443	27	1	0	.	.	.	.	AAAGGTGAACGCCGTCGTTTAATGACGGTGTTAATGATGGAGATGCAGTGATCTTCTATAATTTCCGACCT	0.0013697	0.00355818
JW_BC1_Ab	JW_BC1_Ab.649660_1	119	CDS	Saa_6009_C1	cds-WP-000545451.1		WP_000545451.1	E0E12_RS08910		1752016	1751979	-	84	CDS	Saa_6009_C1	cds-WP-001137472.1	asp2	WP_001137472.1	E0E12_RS15140		2862829	2862758	-	19992	1.08591e-07	0.170034	17	1	0	.	.	.	.	AAAGGTTTAGTTGATGCAAACTTACGTGAGCGACAAGGTAATTCAGAGCTCACGTTGAGTGG	1.33114e-18	7.72773e-18
JW_BC1_Ab	JW_BC1_Ab.652028_1	991	CDS	Saa_6009_C1	cds-WP-000160212.1	rplC	WP_000160212.1	E0E12_RS12775		2407874	2407823	-	552	CDS	Saa_6009_C1	cds-WP-001040568.1	tuf	WP_001040568.1	E0E12_RS03075		611492	611527	+	1094064	5.94265e-06	0.0121685	9	1	0	.	.	.	.	AAAGTATTCGGAGAAAACGGTGAATTAATCCCTGTAACAGTAGTAGAAGCTAACTGTTACAGGTGTTGAAATGTT	5.30004e-08	1.94016e-07
JW_BC1_Ab	JW_BC1_Ab.652340_1	112	CDS	Saa_6009_C1	cds-WP-000975342.1		WP_000975342.1	E0E12_RS01225		275826	275868	+	92	CDS	Saa_6009_C1	cds-WP-000751265.1 (IsaA)	isaA	WP_000751265.1	E0E12_RS14570		2748415	2748339	-	20608	1.11937e-07	0.0985138	10	1	0	.	.	.	.	AAAGTCCAAATAGGTACGGAAGTATTTGAAGTGCGTGTTGGTAAAACGTTGAAGCTGTTTCAGCTCC	3.08273e-09	1.20226e-08
JW_BC1_Ab	JW_BC1_Ab.652573_1	184	CDS	Saa_6009_C1	cds-WP-000047348.1	fabD	WP_000047348.1	E0E12_RS06475		1256916	1256980	+	76	CDS	Saa_6009_C1	cds-WP-000775187.1		WP_000775187.1	E0E12_RS10565		2023634	2023681	+	27968	1.51914e-07	0.287517	34	1	0	.	.	.	.	AAAGTCGATGAAATTTGTAAGTCATTATCATCTGATGACAAAGGAGACAAAGCGATTATAGTTTATAACGATTTACTGCCTATGAATA	1.02513e-40	9.77566e-40
JW_BC1_Ab	JW_BC1_Ab.653889_1	24	CDS	Saa_6009_C1	cds-WP-000055337.1	codY	WP_000055337.1	E0E12_RS06605		1287253	1287273	+	73	CDS	Saa_6009_C1	cds-WP-000473674.1		WP_000473674.1	E0E12_RS14400		2710311	2710250	-	3504	1.90327e-08	0.501709	21	1	0	.	.	.	.	AAAGTGCTGGTGTAATTGAAGAAAGAACCAGCACATGCTTTAGTATTAGGTATTCCAACGTTA	4.05172e-40	3.81589e-39
JW_BC1_Ab	JW_BC1_Ab.655697_1	56	CDS	Saa_6009_C1	cds-WP-000214890.1		WP_000214890.1	E0E12_RS06755		1319848	1319902	+	73	CDS	Saa_6009_C1	cds-WP-000214890.1		WP_000214890.1	E0E12_RS06755		1320080	1320151	+	8176	4.44097e-08	0.140763	9	1	0	.	.	.	.	AAAGTTGAACGTTTTGAGCAAATAGCTCGTGGTATAAATGAAATAGAGGTATGCCACGGGTTGGTA	1.65932e-11	7.26282e-11
JW_BC1_Ab	JW_BC1_Ab.655918_1	547	CDS	Saa_6009_C1	cds-WP-001085505.1		WP_001085505.1	E0E12_RS04370		863762	863828	+	1840	ncRNA	Saa_6009_C1	Saa-6009-C1-srna113					1015813	1015841	+	2012960	1.09338e-05	0.0119613	12	1	0	.	.	.	.	AAAGTTGATTTAAATAATACAATTGGTGAAATTGCACAAAATAACAATTTAACTCTTTGTTTGAAGTGAAAAATTTCTCCCATA	1.69789e-16	9.14157e-16
JW_BC1_Ab	JW_BC1_Ab.656416_1	115	CDS	Saa_6009_C1	cds-WP-001284656.1	blaI	WP_001284656.1	E0E12_RS14670		2765399	2765315	-	33	ncRNA	Saa_6009_C1	srn-3480 (vigR 3'UTR)		sRNA275			1854339	1854299	-	7590	4.12267e-08	0.275958	17	1	0	.	.	.	.	AAAGTTTAGTGCTGAATTTTGCGAAAAATGAAGAATTAAATAACAAAGAAATTGAAGAATTGCGAGACATTTTAAATGATATGTTGGGGCCCCGGGGCGCATTTTCGTTCGGTTAATTACG	1.42016e-25	1.02372e-24
JW_BC1_Ab	JW_BC1_Ab.660293_1	79	CDS	Saa_6009_C1	cds-WP-000057549.1		WP_000057549.1	E0E12_RS04300		848509	848556	+	188	ncRNA	Saa_6009_C1	srn-4340		Teg23			2453191	2453158	-	29704	1.61344e-07	0.1477	18	1	0	.	.	.	.	AAATACTATTCCAATATCTTTTTTCTCAAGGTCGATTAAAAGATGCATATGTAATGTAAGTTTTATGTCATGATTTGTAAG	4.42323e-17	2.43758e-16
JW_BC1_Ab	JW_BC1_Ab.660692_1	3425	ncRNA	Saa_6009_C1	srn-0200 (sRNA11, Teg4)		Teg4			49593	49546	-	471	CDS	Saa_6009_C1	cds-WP-000090796.1	rpsM	WP_000090796.1	E0E12_RS12655		2396219	2396164	-	3226350	1.75246e-05	0.0354301	45	1	0	.	.	.	.	AAATAGAAAGAGGGTATGCATATGGATTTCACTGGTGTTATTAAAAAACGAAAAACAACGCGCGTACTCGTAAAGGACCAGTTAAAACGGTAGCTAACG	6.09811e-12	2.724e-11
JW_BC1_Ab	JW_BC1_Ab.663745_1	82	CDS	Saa_6009_C1	cds-WP-001004752.1		WP_001004752.1	E0E12_RS07255		1411389	1411438	+	412	CDS	Saa_6009_C1	cds-WP-001004752.1		WP_001004752.1	E0E12_RS07255		1411564	1411635	+	67568	3.6701e-07	0.179539	33	1	0	.	.	.	.	AAATATCATGGGTAAAACACTTATTTAAACGTCGATACAATCGTTTCTATGGTAATGATG	4.4318e-27	3.32058e-26
JW_BC1_Ab	JW_BC1_Ab.663801_1	24	CDS	Saa_6009_C1	cds-WP-000074007.1		WP_000074007.1	E0E12_RS14215		2676615	2676520	-	288	CDS	Saa_6009_C1	cds-WP-001094394.1		WP_001094394.1	E0E12_RS11955		2256486	2256451	-	13824	7.50881e-08	0.156366	13	1	0	.	.	.	.	AAATATCCCACATACAACATAACCCTAGATATTGTCACTCCTAATGGT	3.99469e-15	2.02869e-14
JW_BC1_Ab	JW_BC1_Ab.664095_1	1280	CDS	Saa_6009_C1	cds-WP-000279414.1	gap	WP_000279414.1	E0E12_RS04355		859747	859840	+	148	CDS	Saa_6009_C1	cds-WP-000626074.1	pde2	WP_000626074.1	E0E12_RS09085		1794680	1794656	-	378880	2.05797e-06	0.0275705	12	1	0	.	.	.	.	AAATATGACACTATGCAAGGTCGTTTCACAGGTGAAGTAGAGGTAGTTGATGGTGGTTTCCGCGTAGTGGGTGAAGCGGAATCATCATTA	0.112925	0.200186
JW_BC1_Ab	JW_BC1_Ab.665169_1	93	CDS	Saa_6009_C1	cds-WP-000060776.1		WP_000060776.1	E0E12_RS03540		699576	699606	+	95	CDS	Saa_6009_C1	cds-WP-000110603.1		WP_000110603.1	E0E12_RS08390		1655215	1655125	-	17670	9.59785e-08	0.265972	25	1	0	.	.	.	.	AAATATTGTAAATGCGATACTTGGTGACTTTTAAGTCGAGAGGTGATTAAATGAGTGTCGGTATTCTAATTTTTGTCATATCAGTGATCATTTCTATCATTACTACTAT	5.60354e-32	4.63206e-31
JW_BC1_Ab	JW_BC1_Ab.666106_1	853	CDS	Saa_6009_C1	cds-WP-001200748.1	adhP	WP_001200748.1	E0E12_RS03450		683563	683621	+	843	CDS	Saa_6009_C1	cds-WP-000894660.1	pflB	WP_000894660.1	E0E12_RS01030		230861	230905	+	1438158	7.81167e-06	0.0306609	26	1	0	.	.	.	.	AAATCAATGATATTTTTGAAGAAATGGATTTATATGGTGTAGATTTCTTAATGGAA	0.000211099	0.000606385
JW_BC1_Ab	JW_BC1_Ab.665743_1	947	ncRNA	Saa_6009_C1	srn-1070		Sau41			490094	490040	-	2955	CDS	Saa_6009_C1	cds-WP-000868999.1 (SpoVG)	spoVG	WP_000868999.1	E0E12_RS02730		546602	546651	+	5596770	3.04001e-05	0.0101624	17	1	0	.	.	.	.	AAATCAACATACAGGAGGACAAAACGATGGCTATTGTAGGTACTATCATTAAAATGAAGTAGTACCAGATAAAAAC	2.70128e-57	3.34036e-56
JW_BC1_Ab	JW_BC1_Ab.670115_1	141	CDS	Saa_6009_C1	cds-WP-001240311.1		WP_001240311.1	E0E12_RS05815		1130157	1130228	+	107	CDS	Saa_6009_C1	cds-WP-001240311.1		WP_001240311.1	E0E12_RS05815		1129980	1130012	+	30174	1.63897e-07	0.138404	17	1	0	.	.	.	.	AAATCGTGGTCTCCATCAAGAAATTAGCAATGATTATTTAGAGCCCCACCATGATGCGTTGGCATATGGTAGTGCAGCGCTTGAAATCGT	1.03952e-15	5.45208e-15
JW_BC1_Ab	JW_BC1_Ab.673230_1	422	CDS	Saa_6009_C1	cds-WP-000167269.1	fabG	WP_000167269.1	E0E12_RS06480		1257405	1257463	+	159	CDS	Saa_6009_C1	cds-WP-000167269.1	fabG	WP_000167269.1	E0E12_RS06480		1258060	1258099	+	134196	7.28915e-07	0.0424657	11	1	0	.	.	.	.	AAATGACTAAGAGTGCTTTCGTTAGCACGTTTTGGTCAAGACACAGATATTGCTAATACT	0.00395763	0.00974827
JW_BC1_Ab	JW_BC1_Ab.676526_1	508	CDS	Saa_6009_C1	cds-WP-000046602.1		WP_000046602.1	E0E12_RS12070		2276561	2276498	-	0	CDS	Saa_6009_C1	cds-WP-000580198.1		WP_000580198.1	E0E12_RS07080		1377347	1377321	-	0	0	NA	11	1	0	.	.	.	.	AAATGGACAAAGGAGATAAATGATATGGCTCAAAAGGTAATAAAAATAAGAGGTGGACGCACATTTCCCGGTTTAAACCATAAACAAATA	0	0
JW_BC1_Ab	JW_BC1_Ab.676879_1	1469	CDS	Saa_6009_C1	cds-WP-001040568.1	tuf	WP_001040568.1	E0E12_RS03075		610730	610757	+	22	ncRNA	Saa_6009_C1	srn-1170		sRNA103			531762	531798	+	64636	3.51085e-07	0.0055626	1	1	0	2	29	30	67	AAATGGCAAAAGAAAAATTCGATCGTTCTGATGGTAGTCGAACTTACGTTCCGCTAGAGTAGAACGT	0.251407	0.397702
JW_BC1_Ab	JW_BC1_Ab.679086_1	16	CDS	Saa_6009_C1	cds-WP-000149404.1		WP_000149404.1	E0E12_RS09260		1826712	1826662	-	108	ncRNA	Saa_6009_C1	srn-3420		Teg89			1826510	1826455	-	3456	1.8772e-08	1.03442	43	1	0	.	.	.	.	AAATGGTTGGGATAATTACCCAGTATGTATGGCGAAAACAGCATTAAACATGGATGTTACTGATGATGGTCATGCAATTGGGTTATTCTAATAAT	5.12163e-94	7.6e-93
JW_BC1_Ab	JW_BC1_Ab.681781_1	178	CDS	Saa_6009_C1	cds-WP-000260117.1	lpdA	WP_000260117.1	E0E12_RS05760		1119233	1119269	+	79	CDS	Saa_6009_C1	cds-WP-000729744.1	acnA	WP_000729744.1	E0E12_RS07185		1396663	1396719	+	28124	1.52762e-07	0.556571	66	1	0	.	.	.	.	AAATTAACTGGTGGTGTTGAAGGCTTACTTAAAGGTTAAAGCTTTAAGTCAGTTTGGAAAAGATGGAAAT	7.10337e-96	1.05924e-94
JW_BC1_Ab	JW_BC1_Ab.682948_1	490	CDS	Saa_6009_C1	cds-WP-000244412.1		WP_000244412.1	E0E12_RS03965		781934	781850	-	117	CDS	Saa_6009_C1	cds-WP-001005831.1	arcD	WP_001005831.1	E0E12_RS15045		2834320	2834298	-	114660	6.22801e-07	0.0542941	13	1	0	.	.	.	.	AAATTACGCAAGCAATGATAAAACGTTTAATTCACCAAAAGAAATTTATGAATTAAATCAATCTTTTAATAATTTGCATTTTCACTAGCATCA	0.000124111	0.000362327
JW_BC1_Ab	JW_BC1_Ab.684489_1	135	ncRNA	Saa_6009_C1	srn-1530		sRNA133			682392	682430	+	161	CDS	Saa_6009_C1	cds-WP-000562498.1	nrdF	WP_000562498.1	E0E12_RS04120		811784	811816	+	43470	2.36117e-07	0.128877	19	1	0	.	.	.	.	AAATTATCTTTAAATAAATATATGTGAAGTAAAAATTACTATGGCCAGAGTTACGAGT	2.01478e-15	1.0353e-14
JW_BC1_Ab	JW_BC1_Ab.686162_1	58	CDS	Saa_6009_C1	cds-WP-000631964.1		WP_000631964.1	E0E12_RS02975		592404	592455	+	39	CDS	Saa_6009_C1	cds-WP-000957075.1		WP_000957075.1	E0E12_RS02180		443083	443049	-	4524	2.45731e-08	0.798983	38	1	0	.	.	.	.	AAATTCGAGACATGCTGAAATCACAAAACATTATATTCTGGGATGATGTATGTTGAAAAATGG	8.04148e-77	1.11192e-75
JW_BC1_Ab	JW_BC1_Ab.687137_1	75	CDS	Saa_6009_C1	cds-WP-000692645.1	narH	WP_000692645.1	E0E12_RS13590		2556029	2555958	-	0	CDS	Saa_6009_C1	cds-WP-000083807.1		WP_000083807.1	E0E12_RS12230		2309224	2309248	+	0	0	NA	12	1	0	.	.	.	.	AAATTGAATGGGGACCTAACTGGGAAGATGACTTAGCAGGGGTCATGTTACAGGTCGGTGTCTTCCTTGCTGCACTTGTT	0	0
JW_BC1_Ab	JW_BC1_Ab.688175_1	680	CDS	Saa_6009_C1	cds-WP-000127569.1		WP_000127569.1	E0E12_RS08925		1755881	1755827	-	224	CDS	Saa_6009_C1	cds-WP-000047348.1	fabD	WP_000047348.1	E0E12_RS06475		1256991	1257033	+	304640	1.65472e-06	0.0538073	21	1	0	.	.	.	.	AAATTGCTAATGAATTAGATGCAGCAAACATTAATTGCCCAG	0.000990157	0.00262374
JW_BC1_Ab	JW_BC1_Ab.689490_1	224	CDS	Saa_6009_C1	cds-WP-000047348.1	fabD	WP_000047348.1	E0E12_RS06475		1256991	1257033	+	57	CDS	Saa_6009_C1	cds-WP-000138487.1		WP_000138487.1	E0E12_RS05005		963830	963854	+	25536	1.38704e-07	0.0707992	8	1	0	.	.	.	.	AAATTTAAAGAAGTCCCAGAATTAACAGATGAAATTGCTAATGAATTAGATGCAGCAAACATTAATTGCCCAGGTCAAATTGTTGTTTCAGGTCATTCATGAAGTTGAACGTTTATCA	2.80597e-06	9.35102e-06
JW_BC1_Ab	JW_BC1_Ab.693906_1	388	CDS	Saa_6009_C1	cds-WP-000161536.1		WP_000161536.1	E0E12_RS14320		2695984	2696035	+	304	CDS	Saa_6009_C1	cds-WP-000542274.1	rplQ	WP_000542274.1	E0E12_RS12640		2394468	2394415	-	235904	1.28136e-06	0.0757043	26	1	0	.	.	.	.	AACAAATTGCACAACGTACTGCTGGATTTGATATGTATGATTTAGATAAACTGCACTTCAAAAATTATTTGGTGAAATCG	1.6679e-07	5.97614e-07
JW_BC1_Ab	JW_BC1_Ab.697117_1	130	CDS	Saa_6009_C1	cds-WP-000638870.1		WP_000638870.1	E0E12_RS02715		544787	544848	+	368	CDS	Saa_6009_C1	cds-WP-000090315.1	fusA	WP_000090315.1	E0E12_RS03070		610493	610548	+	95680	5.19707e-07	0.0914396	20	1	0	.	.	.	.	AACAATTATGTCAAAGTTTGTCTAATCGATTAGAGCAAGAAAAATAAAGGTGAATAATATAACTTGTTTTGACTAGCTAGCCTAGGTTAAAG	1.83158e-10	7.64289e-10
JW_BC1_Ab	JW_BC1_Ab.697490_1	9	operon	Saa_6009_C1	Saa-6009-C1-Operon311		Operon311		E0E12_RS04190,E0E12_RS04195,E0E12_RS04200	826263	826218	-	607	CDS	Saa_6009_C1	cds-WP-000529878.1	rpsC	WP_000529878.1	E0E12_RS12745		2404689	2404642	-	10926	5.9347e-08	0.392358	29	1	0	.	.	.	.	AACACAAAGTCTCACTATTATCGGACTTCGTGTTGGTAT	1.27685e-44	1.31667e-43
JW_BC1_Ab	JW_BC1_Ab.704735_1	52	operon	Saa_6009_C1	Saa-6009-C1-Operon970		Operon970		E0E12_RS13495	2538231	2538280	+	61	CDS	Saa_6009_C1	cds-WP-000481443.1	tkt	WP_000481443.1	E0E12_RS07140		1387071	1387103	+	6344	3.44588e-08	0.124289	7	1	0	.	.	.	.	AACATATCTATATTAAAATGCGTTTCATGATGTTAGAAGATACCATACACAAATGTGTGGTTTGGTGTACGTGAA	2.92621e-09	1.14269e-08
JW_BC1_Ab	JW_BC1_Ab.707807_1	182	CDS	Saa_6009_C1	cds-WP-000414232.1		WP_000414232.1	E0E12_RS10330		1997626	1997544	-	90	CDS	Saa_6009_C1	cds-WP-000046082.1		WP_000046082.1	E0E12_RS04915		946211	946237	+	32760	1.77943e-07	0.20315	26	1	0	.	.	.	.	AACATTTACAAGTGAGTTAGGTTCAACGTTAACGGATGGATTCAACGACAGTTTAACACCATTGCTACACCAATCGTTGCTTGTAACT	7.1575e-27	5.31052e-26
JW_BC1_Ab	JW_BC1_Ab.707991_1	112	5UTR	Saa_6009_C1	Saa-6009-C1-utr5-558		5'UTR_00558		E0E12_RS09815	1926554	1926488	-	127	CDS	Saa_6009_C1	cds-WP-000846637.1		WP_000846637.1	E0E12_RS14840		2794320	2794297	-	28448	1.54522e-07	0.117386	14	1	0	.	.	.	.	AACATTTCTAATTAAGGTGTTTTTATTTTACAATTATAGGTAATCAGTCATTTTTTTAAAATGGATAGCGGCTTTGATG	1.96696e-12	8.97075e-12
JW_BC1_Ab	JW_BC1_Ab.708229_1	110	CDS	Saa_6009_C1	cds-WP-000560841.1	priA	WP_000560841.1	E0E12_RS06385		1236838	1236879	+	139	CDS	Saa_6009_C1	cds-WP-000290472.1	rpmF	WP_000290472.1	E0E12_RS05925		1149061	1149127	+	30580	1.66102e-07	0.242615	30	1	0	.	.	.	.	AACATTTTTACTTCATGGTGTGACGGGATCAGGTAAAACAAATTATCACACCGTGTATGTAAA	2.06206e-33	1.75708e-32
JW_BC1_Ab	JW_BC1_Ab.708593_1	1434	CDS	Saa_6009_C1	cds-WP-001260089.1		WP_001260089.1	E0E12_RS04365		862858	862952	+	892	CDS	Saa_6009_C1	cds-WP-001085505.1		WP_001085505.1	E0E12_RS04370		864167	864198	+	2558256	1.38957e-05	0.0212204	24	1	0	.	.	.	.	AACCAACTGCGTTAATTATTTTAGATGGTTTTGCGAACCGCGAAAGCGAACATGGTAATGCGGTAAAATTAGCAAACATTACTGCTGACCATGGTAACTCTGATCAAGTT	4.54227e-15	2.2991e-14
JW_BC1_Ab	JW_BC1_Ab.708716_1	239	CDS	Saa_6009_C1	cds-WP-000547687.1	rplX	WP_000547687.1	E0E12_RS12720		2402725	2402694	-	491	CDS	Saa_6009_C1	cds-WP-000547687.1	rplX	WP_000547687.1	E0E12_RS12720		2402475	2402386	-	234698	1.27481e-06	0.0583835	20	1	0	.	.	.	.	AACCAATACAAATAAGGAGGTGCCCACATGCAAACGAACCAACTCGTGTAGGTTACAAATT	0.00011352	0.000333329
JW_BC1_Ab	JW_BC1_Ab.708861_1	4	CDS	Saa_6009_C1	cds-WP-000180991.1		WP_000180991.1	E0E12_RS04055		799424	799455	+	49	CDS	Saa_6009_C1	cds-WP-000589260.1		WP_000589260.1	E0E12_RS04050		798323	798406	+	392	2.12923e-09	2.5	35	1	0	.	.	.	.	AACCAATTTTAAGGAATACGTATACTGGAATTATTCACTTAAGTGAAGGTT	9.17828e-107	1.39602e-105
JW_BC1_Ab	JW_BC1_Ab.712115_1	696	CDS	Saa_6009_C1	cds-WP-001094394.1		WP_001094394.1	E0E12_RS11955		2256144	2256103	-	114	ncRNA	Saa_6009_C1	Saa-6009-C1-srna180					1550765	1550710	-	158688	8.61949e-07	0.184606	52	1	0	.	.	.	.	AACCGTTTGCGTGTGGCTGTTTTACATGCAAACGGTATTTATG	2.00954e-33	1.71714e-32
JW_BC1_Ab	JW_BC1_Ab.712419_1	18	ncRNA	Saa_6009_C1	srn-2200		Sau6053			1037606	1037647	+	1840	ncRNA	Saa_6009_C1	Saa-6009-C1-srna113					1015800	1015851	+	66240	3.59797e-07	0.131876	24	1	0	.	.	.	.	AACCTATGGCATTTTGTCAGAGGGGAGTAACAACAAACATACCCCTTTGTTTGAAGTGAAAAATTTCTCCCATCC	2.83522e-17	1.56813e-16
JW_BC1_Ab	JW_BC1_Ab.713068_1	1320	operon	Saa_6009_C1	Saa-6009-C1-Operon89		Operon89		E0E12_RS01125	254568	254609	+	1991	CDS	Saa_6009_C1	cds-WP-000894660.1	pflB	WP_000894660.1	E0E12_RS01030		230321	230347	+	5256240	2.85504e-05	0.0123369	20	1	0	.	.	.	.	AACCTTACCCCAAAAAATTGTATAAATCATGCAACAGCTTGGCAAGGATT	5.7486e-50	6.42914e-49
JW_BC1_Ab	JW_BC1_Ab.713916_1	49	CDS	Saa_6009_C1	cds-WP-000163741.1		WP_000163741.1	E0E12_RS14820		2790708	2790652	-	5	ncRNA	Saa_6009_C1	Saa-6009-C1-srna247					2300931	2300989	+	490	2.66154e-09	0.638877	10	1	0	.	.	.	.	AACGAAGATTTCGATGCTTATCCGAGACATAGGCATCACCCCTTTATTAAGAGATTAGCCACCATCTATCCAACTTGC	3.46887e-25	2.44833e-24
JW_BC1_Ab	JW_BC1_Ab.715295_1	131	CDS	Saa_6009_C1	cds-WP-000526687.1	menD	WP_000526687.1	E0E12_RS05465		1060695	1060752	+	161	5UTR	Saa_6009_C1	Saa-6009-C1-utr5-529				E0E12_RS09315	1838977	1838942	-	42182	2.29121e-07	0.0964005	14	1	0	.	.	.	.	AACGATATATGATTTGCCTATTTTAGCTGATCCTTTAAGTCATTTAAGAAATGACATTATTACATGTTAATTAGGAGGCG	3.09825e-10	1.27535e-09
JW_BC1_Ab	JW_BC1_Ab.717327_1	399	CDS	Saa_6009_C1	cds-WP-000047348.1	fabD	WP_000047348.1	E0E12_RS06475		1257082	1257156	+	1	unknown	Saa_6009_C1	none					1188413	1188448	+	798	4.33451e-09	0.500626	10	1	0	.	.	.	.	AACGCGTCATGCCTTTAGCAGTATCTGGACCATTCCATTCATCGCTAATGAAAGTGATTGAAGAAGATTTTTCTATTGATAAAATATTACAAATTTTAATAGTAGGTTGA	4.50631e-23	2.948e-22
JW_BC1_Ab	JW_BC1_Ab.717803_1	152	CDS	Saa_6009_C1	cds-WP-000149064.1		WP_000149064.1	E0E12_RS10630		2035243	2035210	-	0	CDS	Saa_6009_C1	cds-WP-000149064.1		WP_000149064.1	E0E12_RS10630		2035098	2035064	-	0	0	NA	25	1	0	.	.	.	.	AACGCTGTGGCATAGAAAGGCGGCGAAACATTGGGATGTGTATTAGTTTATGTA	0	0
JW_BC1_Ab	JW_BC1_Ab.717988_1	735	3UTR	Saa_6009_C1	Saa-6009-C1-utr3-17		3'UTR_00017		E0E12_RS00185	40875	40800	-	107	CDS	Saa_6009_C1	cds-WP-000404650.1		WP_000404650.1	E0E12_RS07635		1485920	1485869	-	157290	8.54355e-07	0.0427903	12	1	0	.	.	.	.	AACGGAATAAAGGGTGTGCTTAAATCGGGCCATTTTGCGTAATAAGAAAAAGGATTAATTATGAGCGAATTGAATTTGTTTTTATGCGTAAATGGCTAGATTTAGGAAATCGCTATGGAAATATTCA	0.00458711	0.0111365
JW_BC1_Ab	JW_BC1_Ab.719922_1	1073	CDS	Saa_6009_C1	cds-WP-000868999.1 (spoVG)	spoVG	WP_000868999.1	E0E12_RS02730		546496	546542	+	3800	ncRNA	Saa_6009_C1	srn-0200 (sRNA11, Teg4)		Teg4			49594	49533	-	8154800	4.42946e-05	0.0118856	24	1	0	.	.	.	.	AACGTACACCAGATGGTGAATTCCGCGACATCGCGCATCCTATCTTAAATAGAAAGAGGGTATGCATATGGATTTCACTGGTGTTATTACAAGCAT	1.45175e-83	2.06366e-82
JW_BC1_Ab	JW_BC1_Ab.723139_1	13	CDS	Saa_6009_C1	cds-WP-000959424.1	ald	WP_000959424.1	E0E12_RS07685		1524797	1524747	-	330	CDS	Saa_6009_C1	cds-WP-000616784.1	secY	WP_000616784.1	E0E12_RS12675		2398506	2398445	-	8580	4.66041e-08	0.0763381	5	1	0	.	.	.	.	AACTACAATTTCTGATCCAGTGTATGAAGAAGAATCATATTTGCGGGTATTTTATCAACGTTGCCAGCCAGTCTAATTCAATTTGGACAAACTGCT	1.16747e-05	3.73838e-05
JW_BC1_Ab	JW_BC1_Ab.726732_1	296	CDS	Saa_6009_C1	cds-WP-000035320.1	pdhA	WP_000035320.1	E0E12_RS05745		1115765	1115834	+	93	CDS	Saa_6009_C1	cds-WP-001252529.1	glmU	WP_001252529.1	E0E12_RS02740		547204	547259	+	55056	2.99049e-07	0.186842	31	1	0	.	.	.	.	AACTGAAGCTTTCTTATTCTCAGTTTTCAAGAGGAACAACTCGGTACTGCGCA	2.47098e-27	1.86519e-26
JW_BC1_Ab	JW_BC1_Ab.728570_1	505	CDS	Saa_6009_C1	cds-WP-000894660.1	pflB	WP_000894660.1	E0E12_RS01030		232123	232183	+	134	CDS	Saa_6009_C1	cds-WP-000148862.1		WP_000148862.1	E0E12_RS05030		969375	969411	+	135340	7.35129e-07	0.142234	37	1	0	.	.	.	.	AACTGGTAACACACCAGACGGACGTAAAGCTGGCGAACCATTTGCACCAGGGTACTGGTGCAGGTAGTGACTTCTTAGGCTGGGTTGG	1.0817e-21	6.88394e-21
JW_BC1_Ab	JW_BC1_Ab.728729_1	36	CDS	Saa_6009_C1	cds-WP-001246560.1		WP_001246560.1	E0E12_RS05780		1122948	1123006	+	13	CDS	Saa_6009_C1	cds-WP-000433551.1		WP_000433551.1	E0E12_RS05775		1121748	1121804	+	936	5.08409e-09	1.2943	28	1	0	.	.	.	.	AACTGGTGCGTTTTTAGTAGTGGCATTTCCACACTTAAACGTCTATGATAATATCGCTTTTGGTTTGAAATTA	1.8716e-72	2.50812e-71
JW_BC1_Ab	JW_BC1_Ab.732560_1	605	CDS	Saa_6009_C1	cds-WP-001074753.1		WP_001074753.1	E0E12_RS04360		861767	861810	+	1455	CDS	Saa_6009_C1	cds-WP-000120494.1		WP_000120494.1	E0E12_RS12010		2266178	2266122	-	1760550	9.56281e-06	0.0468968	44	1	0	.	.	.	.	AACTTTGCACAAGGTACAATTGGTGTATGTAAAGCAATTGCGTTATCGCAGAAGCAATCGAGAGAGAATTTC	0.00867955	0.0201551
JW_BC1_Ab	JW_BC1_Ab.733847_1	656	CDS	Saa_6009_C1	cds-WP-000091975.1	rplF	WP_000091975.1	E0E12_RS12700		2400809	2400746	-	190	CDS	Saa_6009_C1	cds-WP-001802667.1		WP_001802667.1	E0E12_RS08400		1656562	1656498	-	249280	1.35402e-06	0.0538177	19	1	0	.	.	.	.	AAGAAAACATTACTTTCTCAGTTGAGAAAAACACAGTCGTTAAAGTTGAAGGTATAATTTGCTATTTATGCTTGCGAATGTTATCGTTGCCTTGATTTTAACGATTGTAGAATGGGTGGA	0.000565625	0.00153217
JW_BC1_Ab	JW_BC1_Ab.736532_1	234	CDS	Saa_6009_C1	cds-WP-000157603.1		WP_000157603.1	E0E12_RS11965		2258805	2258780	-	529	CDS	Saa_6009_C1	cds-WP-000149344.1		WP_000149344.1	E0E12_RS03970		782180	782077	-	247572	1.34474e-06	0.0341072	12	1	0	.	.	.	.	AAGAAATAGATACTCGAATAAAATTTGAAAGGAGCCGATAATGGTGTTATCAATT	0.0531746	0.104292
JW_BC1_Ab	JW_BC1_Ab.736777_1	417	CDS	Saa_6009_C1	cds-WP-000090315.1	fusA	WP_000090315.1	E0E12_RS03070		609501	609567	+	542	CDS	Saa_6009_C1	cds-WP-001010762.1	qoxB	WP_001010762.1	E0E12_RS05560		1080901	1080866	-	452028	2.45529e-06	0.0525863	25	1	0	.	.	.	.	AAGAAATCGATACTGTATACTCTGGAGATATCGCTGCTGCGGTAGCAATTCCACCTAAATA	0.00493176	0.0119351
JW_BC1_Ab	JW_BC1_Ab.739724_1	277	CDS	Saa_6009_C1	cds-WP-000260117.1	lpdA	WP_000260117.1	E0E12_RS05760		1120021	1120065	+	368	5UTR	Saa_6009_C1	Saa-6009-C1-utr5-494				E0E12_RS08765	1728902	1728849	-	203872	1.10738e-06	0.137813	44	1	0	.	.	.	.	AAGAAGAAGGTTTAGCAAAGAGTGCAAACGCTTGACTCA	1.42573e-21	9.03555e-21
JW_BC1_Ab	JW_BC1_Ab.740558_1	474	CDS	Saa_6009_C1	cds-WP-000863440.1		WP_000863440.1	E0E12_RS05755		1118110	1118158	+	1032	ncRNA	Saa_6009_C1	Saa-6009-C1-srna237					2162044	2162103	+	978336	5.31405e-06	0.0314553	22	1	0	.	.	.	.	AAGAAGATGTAGATGCATACTTAAATGGTGGTGCACCAACAGCTTCAAAATTGAGGGCTAAAGGTCCACCTATATTGATTTGAGCTTTCGGCTCACTGACGTCTGTATTT	0.0127472	0.0287876
JW_BC1_Ab	JW_BC1_Ab.743869_1	0	CDS	Saa_6009_C1	cds-WP-000608129.1		WP_000608129.1	E0E12_RS04815		930488	930516	+	2203	CDS	Saa_6009_C1	cds-WP-000868999.1 (SpoVG)	spoVG	WP_000868999.1	E0E12_RS02730		546329	546389	+	0	0	NA	4	1	0	.	.	.	.	AAGAATATGTTAGAGCCCTTATACTATAGGGGGGCTCACTACATGAAAGTGACAGATGTAAGACTTAGAAAAATACAA	0	0
JW_BC1_Ab	JW_BC1_Ab.744762_1	98	CDS	Saa_6009_C1	cds-WP-000616784.1	secY	WP_000616784.1	E0E12_RS12675		2398195	2398149	-	57	operon	Saa_6009_C1	Saa-6009-C1-Operon829				E0E12_RS11710	2214970	2214931	-	11172	6.06832e-08	0.147178	11	1	0	.	.	.	.	AAGAATGGGCACAAAACATTGCGAATGATTTAACATTCAAATATTTTTTGGTTAAAGTGA	3.1116e-13	1.46525e-12
JW_BC1_Ab	JW_BC1_Ab.746543_1	68	CDS	Saa_6009_C1	cds-WP-001217261.1		WP_001217261.1	E0E12_RS08340		1646731	1646665	-	0	CDS	Saa_6009_C1	cds-WP-000400027.1		WP_000400027.1	E0E12_RS14290		2691323	2691292	-	0	0	NA	27	1	0	.	.	.	.	AAGACATATCATTTGTTGAAGCGGTTAAAGAATTAGGTGATAGAGTTAATGTTGCTGTAGATAAAGGATTTATCAGATGTCAGTGTGT	0	0
JW_BC1_Ab	JW_BC1_Ab.747018_1	23	CDS	Saa_6009_C1	cds-WP-001074557.1		WP_001074557.1	E0E12_RS05520		1073379	1073342	-	957	ncRNA	Saa_6009_C1	Saa-6009-C1-srna62					646874	646827	-	44022	2.39115e-07	0.0674031	10	1	0	.	.	.	.	AAGACCCTGCTATTGTCCAACCAAAAACAATAATATTGAAGGTTAGAGTCTCAATAT	2.80654e-06	9.35102e-06
JW_BC1_Ab	JW_BC1_Ab.748375_1	1388	CDS	Saa_6009_C1	cds-WP-001121760.1	eno	WP_001121760.1	E0E12_RS04375		864550	864584	+	83	CDS	Saa_6009_C1	cds-WP-000079317.1		WP_000079317.1	E0E12_RS06035		1172086	1172123	+	230408	1.25151e-06	0.0530321	18	1	0	.	.	.	.	AAGACTCTCGTGGTAACACAACTGTTGAAGTAGAAGAAAAGCATTTTACGGCAAAGAAGTGAATTACGATTTAA	0.000589364	0.00159364
JW_BC1_Ab	JW_BC1_Ab.748840_1	3929	ncRNA	Saa_6009_C1	srn-0200 (sRNA11, Teg4)		Teg4			49530	49484	-	365	CDS	Saa_6009_C1	cds-WP-000616784.1	secY	WP_000616784.1	E0E12_RS12675		2398322	2398265	-	2868170	1.55791e-05	0.0350721	42	1	0	.	.	.	.	AAGACTTGCATTCAGGCTTTCGGTTAATTTTTTCAACTAAAATGCTAAGAAACAAACTGCT	4.34671e-10	1.77724e-09
JW_BC1_Ab	JW_BC1_Ab.752668_1	178	CDS	Saa_6009_C1	cds-WP-000182215.1	grpE	WP_000182215.1	E0E12_RS08435		1663878	1663817	-	223	CDS	Saa_6009_C1	cds-WP-000034712.1	dnaK	WP_000034712.1	E0E12_RS08430		1663295	1663250	-	79388	4.31213e-07	0.0803078	16	1	0	.	.	.	.	AAGAGTATTAAGACCATCAATGGTCAAAGTAAACCAATAACTTAAATTTGGCGAAAAGACATTAAAGATGAAAAAGTTCTTGTTTTTGACTTAGG	1.82194e-08	6.86785e-08
JW_BC1_Ab	JW_BC1_Ab.753505_1	237	CDS	Saa_6009_C1	cds-WP-000706315.1		WP_000706315.1	E0E12_RS13565		2551429	2551388	-	125	unknown	Saa_6009_C1	none					2020015	2019973	-	59250	3.21829e-07	0.220777	38	1	0	.	.	.	.	AAGAGTTTTAGAGTTTGAAATTAATATAATTCAGTATAAAAGCAACAGCAACACTTTTAGCAACAGTTAATGAAA	3.71294e-35	3.24563e-34
JW_BC1_Ab	JW_BC1_Ab.754868_1	704	CDS	Saa_6009_C1	cds-WP-000260117.1	lpdA	WP_000260117.1	E0E12_RS05760		1118972	1119014	+	226	CDS	Saa_6009_C1	cds-WP-000863440.1		WP_000863440.1	E0E12_RS05755		1117667	1117718	+	318208	1.72842e-06	0.0401125	16	1	0	.	.	.	.	AAGATACTATAGTAATCGGAGCAGGTCCTGGTGGATACGTTGCACCCGATATCGGGGAAGGTATCC	0.0294722	0.0614493
JW_BC1_Ab	JW_BC1_Ab.755437_1	113	CDS	Saa_6009_C1	cds-WP-001290430.1	dnaA	WP_001290430.1	E0E12_RS00005		1025	1098	+	163	CDS	Saa_6009_C1	cds-WP-014373781.1		WP_014373781.1	E0E12_RS02455		490430	490407	-	36838	2.00094e-07	0.0515781	7	1	0	.	.	.	.	AAGATATCATTCAAGCACCAAAATCTAAAAAGATTACCATCCAAGATATTCAAAAAGGAGGTAATCTTAATGGGTATA	0.000237026	0.000678301
JW_BC1_Ab	JW_BC1_Ab.755984_1	48	CDS	Saa_6009_C1	cds-WP-000275730.1		WP_000275730.1	E0E12_RS10830		2071469	2071408	-	80	CDS	Saa_6009_C1	cds-WP-000275730.1		WP_000275730.1	E0E12_RS10830		2071641	2071603	-	7680	4.17156e-08	0.338886	21	1	0	.	.	.	.	AAGATATTGATACAGTGTTTTTAAGTCCTGTTGAAGCGGGTATTCAAGTTACTACAATCAGGAAAAGACTTAGGTT	5.06121e-33	4.27672e-32
JW_BC1_Ab	JW_BC1_Ab.757898_1	94	CDS	Saa_6009_C1	cds-WP-001045421.1		WP_001045421.1	E0E12_RS03510		692989	693049	+	657	CDS	Saa_6009_C1	cds-WP-001074753.1		WP_001074753.1	E0E12_RS04360		861865	861915	+	123516	6.70904e-07	0.116695	29	1	0	.	.	.	.	AAGATGACTTAATACACAGCTTTACTCAATTGTTAATACAATATCAAATCTCTTTAGGTTTTGAAAATGACT	1.07084e-15	5.60668e-15
JW_BC1_Ab	JW_BC1_Ab.759974_1	406	CDS	Saa_6009_C1	cds-WP-000863440.1		WP_000863440.1	E0E12_RS05755		1118786	1118825	+	471	CDS	Saa_6009_C1	cds-WP-000090796.1	rpsM	WP_000090796.1	E0E12_RS12655		2396175	2396117	-	382452	2.07737e-06	0.0731773	32	1	0	.	.	.	.	AAGATGGAGAAATTGTTGCAGCACCAGTATTACGGTAGCTAACAAGAAAAAATAATAGGT	2.35534e-06	7.93459e-06
JW_BC1_Ab	JW_BC1_Ab.760106_1	100	CDS	Saa_6009_C1	cds-WP-000276669.1		WP_000276669.1	E0E12_RS10285		1987737	1987654	-	26	CDS	Saa_6009_C1	cds-WP-000904065.1		WP_000904065.1	E0E12_RS13185		2477616	2477635	+	5200	2.82449e-08	0.156893	8	1	0	.	.	.	.	AAGATGGCTCTATATTCAAAAATGAGCCCCTGATTATCGACGATGTTGTTCATCAACATCGCCGGTTTAGGGGGGCTCATT	1.62808e-11	7.13633e-11
JW_BC1_Ab	JW_BC1_Ab.760701_1	213	CDS	Saa_6009_C1	cds-WP-001096643.1		WP_001096643.1	E0E12_RS08110		1606178	1606109	-	107	CDS	Saa_6009_C1	cds-WP-001096643.1		WP_001096643.1	E0E12_RS08110		1605368	1605311	-	45582	2.47589e-07	0.139103	21	1	0	.	.	.	.	AAGATGTGTATATTCTTGGTGAAGATGTTGGTAGAAAAGGTGGCGTATTTGGTACTACTCATGCGTTTAGCTGCTCCAGATGTACCATC	2.51556e-17	1.39897e-16
JW_BC1_Ab	JW_BC1_Ab.761048_1	642	CDS	Saa_6009_C1	cds-WP-000691766.1		WP_000691766.1	E0E12_RS02725		545910	545959	+	5	CDS	Saa_6009_C1	cds-WP-001109322.1	ebh	WP_001109322.1	E0E12_RS07665		1516268	1516198	-	6420	3.48716e-08	0.194151	11	1	0	.	.	.	.	AAGATTACCGGAAGCACTTGGACCATATTCGCATGCAACAATATGAATTTCTTGCGTTG	8.21951e-16	4.34093e-15
JW_BC1_Ab	JW_BC1_Ab.761299_1	55	CDS	Saa_6009_C1	cds-WP-000040069.1		WP_000040069.1	E0E12_RS09130		1802256	1802225	-	382	CDS	Saa_6009_C1	cds-WP-000186134.1	budA	WP_000186134.1	E0E12_RS12565		2380538	2380498	-	42020	2.28241e-07	0.158677	23	1	0	.	.	.	.	AAGATTATGGCATTCGTAAGTATGGTTTCCTATAGAAACATTTGAACAGCATTTTCCAATTCA	1.96609e-20	1.19617e-19
JW_BC1_Ab	JW_BC1_Ab.761808_1	119	CDS	Saa_6009_C1	cds-WP-000857602.1		WP_000857602.1	E0E12_RS03865		760498	760561	+	1	CDS	Saa_6009_C1	cds-WP-000857602.1		WP_000857602.1	E0E12_RS03865		759838	759873	+	238	1.29275e-09	2.01674	22	1	0	.	.	.	.	AAGATTGCGATTGTGGGTCCTTCTGGTTCAGGAAAAAGTACATTACGTCGTCATCGGTTTGACAGCGCTAGTTACAGTCATAA	4.80384e-68	6.2718e-67
JW_BC1_Ab	JW_BC1_Ab.763533_1	451	CDS	Saa_6009_C1	cds-WP-001280006.1	frr	WP_001280006.1	E0E12_RS06635		1290843	1290903	+	151	CDS	Saa_6009_C1	cds-WP-000654030.1		WP_000654030.1	E0E12_RS04350		858858	858915	+	136202	7.39811e-07	0.111127	29	1	0	.	.	.	.	AAGCAACAGACAATTCAATTCGTCTGTCAGAAGGTATTAAGAATAAATTTC	1.19791e-14	5.96405e-14
JW_BC1_Ab	JW_BC1_Ab.763601_1	167	CDS	Saa_6009_C1	cds-WP-000076404.1	hchA	WP_000076404.1	E0E12_RS03090		614990	615053	+	3780	ncRNA	Saa_6009_C1	srn-0200 (sRNA11, Teg4)		Teg4			49569	49534	-	1262520	6.85765e-06	0.0113276	9	1	0	.	.	.	.	AAGCAACCAACGCCAGATAAAGCAGAAGATATGGATTTCACTGGTGTTATTACAAGCATT	7.22221e-10	2.92154e-09
JW_BC1_Ab	JW_BC1_Ab.773626_1	19	CDS	Saa_6009_C1	cds-WP-000211359.1	mqo	WP_000211359.1	E0E12_RS13420		2522902	2522845	-	452	CDS	Saa_6009_C1	cds-WP-000622776.1		WP_000622776.1	E0E12_RS11145		2120070	2120013	-	17176	9.32952e-08	0.345306	32	1	0	.	.	.	.	AAGCGTTCATTGTTATTTGGTCCATTTGCAGGTTTCTCACCTAAATTATTTAATGATGCTTTTGTAGCAACTGCTTTAGTAGG	3.20745e-44	3.27418e-43
JW_BC1_Ab	JW_BC1_Ab.773442_1	883	3UTR	Saa_6009_C1	Saa-6009-C1-utr3-402		3'UTR_00402		E0E12_RS04400	870784	870848	+	620	CDS	Saa_6009_C1	cds-WP-001554031.1		WP_001554031.1	E0E12_RS11570		2183404	2183434	+	1094920	5.9473e-06	0.0364912	27	1	0	.	.	.	.	AAGCGTGTCGGAGGGTTGTCTTCGTCATCAACACACACAGTTTATAATAACTGGCTTAAAATGTTTGATAGCGCGTCCTTAATCATT	0.0206912	0.0448309
JW_BC1_Ab	JW_BC1_Ab.775545_1	22	ncRNA	Saa_6009_C1	srn-1170		sRNA103			531753	531804	+	24	CDS	Saa_6009_C1	cds-WP-000525085.1		WP_000525085.1	E0E12_RS07775		1544795	1544762	-	1056	5.7359e-09	0.0435194	1	1	0	7	59	62	95	AAGCTCCTTAGCGTCGATGGTAGTCGAACTTACGTTCCGCTAGAGTAGAACGTTGCCAGGCTATGTACCGGCACGTCACGATGTTCATTATTATA	0.0338038	0.0693866
JW_BC1_Ab	JW_BC1_Ab.779290_1	3568	ncRNA	Saa_6009_C1	srn-3910 (RNAIII)		RNAIII			2182261	2182232	-	457	CDS	Saa_6009_C1	cds-WP-001080824.1	rplE	WP_001080824.1	E0E12_RS12715		2402424	2402343	-	3261152	1.77137e-05	0.0172287	22	1	0	.	.	.	.	AAGGAAGGAGTGATTTCAAGTATCGCTAAAAAATCTGGCGAAGAAATTAAATCTAA	5.5155e-24	3.77037e-23
JW_BC1_Ab	JW_BC1_Ab.779483_1	86	CDS	Saa_6009_C1	cds-WP-001114449.1	mutM	WP_001114449.1	E0E12_RS09005		1769753	1769674	-	1365	ncRNA	Saa_6009_C1	srn-0200 (sRNA11, Teg4)		Teg4			49463	49441	-	234780	1.27526e-06	0.0554547	19	1	0	.	.	.	.	AAGGAATTGAATTAGATACTTTTAAACTTGATTGTTTCCTCTGTTTTCG	0.000292949	0.000829751
JW_BC1_Ab	JW_BC1_Ab.784294_1	7	CDS	Saa_6009_C1	cds-WP-000666761.1	aroE	WP_000666761.1	E0E12_RS08510		1677253	1677225	-	152	CDS	Saa_6009_C1	cds-WP-000149064.1		WP_000149064.1	E0E12_RS10630		2035243	2035210	-	2128	1.15587e-08	1.01168	33	1	0	.	.	.	.	AAGGATTGCACAGCGTTTATCCATGAACGCTGTGGCATAGAAAGGCGGCGAAACATTGGG	1.07241e-75	1.47614e-74
JW_BC1_Ab	JW_BC1_Ab.785235_1	289	CDS	Saa_6009_C1	cds-WP-000615461.1		WP_000615461.1	E0E12_RS13680		2573253	2573201	-	167	CDS	Saa_6009_C1	cds-WP-000334465.1	glmS	WP_000334465.1	E0E12_RS12225		2305856	2305829	-	96526	5.24302e-07	0.0728304	16	1	0	.	.	.	.	AAGGCATGACAATGGTCATTGTGACACATGAAATGCGTTTTGCTAAAGAAATTAATTTCATACTATGCAGCATTA	2.35516e-07	8.30175e-07
JW_BC1_Ab	JW_BC1_Ab.789383_1	80	CDS	Saa_6009_C1	cds-WP-001167887.1		WP_001167887.1	E0E12_RS02805		561318	561406	+	27	CDS	Saa_6009_C1	cds-WP-001167887.1		WP_001167887.1	E0E12_RS02805		561694	561723	+	4320	2.3465e-08	0.150616	7	1	0	.	.	.	.	AAGGGGCAGATGAAGAAAAACAAGAATTAATTGAAATTGTTGATTTCTTGAAAGATAATAAAAAATTCAAAGAAATGGGATCTAGGATTCGAAATGGATGGTTTCGGTGAAAATGAAGGTG	2.12466e-10	8.80549e-10
JW_BC1_Ab	JW_BC1_Ab.790021_1	19	CDS	Saa_6009_C1	cds-WP-000818278.1	sdhA	WP_000818278.1	E0E12_RS06040		1173495	1173532	+	38	CDS	Saa_6009_C1	cds-WP-000390529.1	uvrC	WP_000390529.1	E0E12_RS06030		1170895	1170958	+	1444	7.8434e-09	0.260513	7	1	0	.	.	.	.	AAGGGTTATTTGCAGCTGGAGAATGTGACTTCTCTCAATGATTACAAATCAATGAGAGAAGTAGTAAGACGACGATATTCTCGCGTTTTAAACGAAGGATTG	1.08964e-13	5.22819e-13
JW_BC1_Ab	JW_BC1_Ab.792032_1	830	CDS	Saa_6009_C1	cds-WP-001200748.1	adhP	WP_001200748.1	E0E12_RS03450		682824	682875	+	11	5UTR	Saa_6009_C1	Saa-6009-C1-utr5-835				E0E12_RS15080	2841552	2841610	+	18260	9.91832e-08	0.219778	21	1	0	.	.	.	.	AAGGTATTGGTAAAGTCATCGAAGTTGCGGAAGATGTAGAATCATTAAAATTAATATCGTCCGCATTTCAAGTTTTA	2.82397e-25	1.99779e-24
JW_BC1_Ab	JW_BC1_Ab.793279_1	128	CDS	Saa_6009_C1	cds-WP-000273483.1		WP_000273483.1	E0E12_RS02170		441053	441005	-	144	5UTR	Saa_6009_C1	Saa-6009-C1-utr5-86				E0E12_RS02180	443388	443313	-	36864	2.00235e-07	0.15468	21	1	0	.	.	.	.	AAGGTCTTGCAAAACACAGTTGTTTGTGGCAGAATAAAAGTACATACAATTGCAGCCCAAAAGTA	3.89174e-19	2.28546e-18
JW_BC1_Ab	JW_BC1_Ab.793453_1	148	5UTR	Saa_6009_C1	Saa-6009-C1-utr5-519		5'UTR_00519		E0E12_RS09180	1810498	1810568	+	777	CDS	Saa_6009_C1	cds-WP-001074753.1		WP_001074753.1	E0E12_RS04360		861736	861765	+	229992	1.24925e-06	0.0412845	14	1	0	.	.	.	.	AAGGTGAAGACACATAAAACAATATATCTTAGTAAGCATGCAACACTCTTTTTTGTTTATTCATAACAACATGGAATGGACCTATGGGTGTATTCGAGTTT	0.0125693	0.0284281
JW_BC1_Ab	JW_BC1_Ab.793815_1	390	CDS	Saa_6009_C1	cds-WP-001801792.1		WP_001801792.1	E0E12_RS11995		2262685	2262636	-	602	CDS	Saa_6009_C1	cds-WP-000048712.1	upp	WP_000048712.1	E0E12_RS12005		2264938	2264875	-	469560	2.55052e-06	0.0495314	24	1	0	.	.	.	.	AAGGTGAGCAAATAAATTTGAGTAAAGTACACGTTT	0.0114676	0.0261502
JW_BC1_Ab	JW_BC1_Ab.796085_1	957	ncRNA	Saa_6009_C1	Saa-6009-C1-srna62		Sau-6477/RsaOI			646868	646828	-	65	CDS	Saa_6009_C1	cds-WP-001157329.1	ccsA	WP_001157329.1	E0E12_RS08905		1751511	1751467	-	124410	6.7576e-07	0.0801895	20	1	0	.	.	.	.	AAGGTTAGAGTCTCAATATTAATTGCGTTGGACAAAAATACTTAATCAGTATCATTTGCTATTTTTATGATTTTGTACA	1.34855e-08	5.11508e-08
JW_BC1_Ab	JW_BC1_Ab.798212_1	713	CDS	Saa_6009_C1	cds-WP-001200748.1	adhP	WP_001200748.1	E0E12_RS03450		683508	683602	+	200	CDS	Saa_6009_C1	cds-WP-000048712.1	upp	WP_000048712.1	E0E12_RS12005		2264649	2264618	-	285200	1.54913e-06	0.0291295	11	1	0	.	.	.	.	AAGTAACACCTAAAGTTTAATTAAGAAAATTAGAAGAAATCAATGGACATATCGGTTTATATCGAGAT	0.10589	0.189816
JW_BC1_Ab	JW_BC1_Ab.800521_1	517	CDS	Saa_6009_C1	cds-WP-001118443.1	infA	WP_001118443.1	E0E12_RS12665		2396847	2396804	-	50	CDS	Saa_6009_C1	cds-WP-000266096.1		WP_000266096.1	E0E12_RS09475		1878831	1878782	-	51700	2.8082e-07	0.304766	49	1	0	.	.	.	.	AAGTAGAATTAGAAAATGGTCATGAGATTTTAGTCTTAAATAACAGCGTCAATA	8.65435e-53	1.01647e-51
JW_BC1_Ab	JW_BC1_Ab.802185_1	1458	CDS	Saa_6009_C1	cds-WP-001121760.1	eno	WP_001121760.1	E0E12_RS04375		864750	864830	+	498	CDS	Saa_6009_C1	cds-WP-001121760.1	eno	WP_001121760.1	E0E12_RS04375		865037	865075	+	1452168	7.88777e-06	0.0399012	34	1	0	.	.	.	.	AAGTATCTATTGATAAAATGATGATCTCATTAGACGGTACTCCAAACAAAGGATTACGTTGGGGTACTGAAA	0.00672791	0.0159519
JW_BC1_Ab	JW_BC1_Ab.803249_1	48	CDS	Saa_6009_C1	cds-WP-000573077.1		WP_000573077.1	E0E12_RS04960		954853	954798	-	541	CDS	Saa_6009_C1	cds-WP-000702262.1	scn	WP_000702262.1	E0E12_RS10930		2086380	2086421	+	51936	2.82102e-07	0.27925	45	1	0	.	.	.	.	AAGTATTTTTAATGTCATCTTATTTCTTATTAGTAATTGGTTGTACCAATTACTAAGGAG	6.21111e-47	6.62954e-46
JW_BC1_Ab	JW_BC1_Ab.807712_1	5	CDS	Saa_6009_C1	cds-WP-000985885.1		WP_000985885.1	E0E12_RS08640		1704089	1704108	+	12	CDS	Saa_6009_C1	cds-WP-000323161.1		WP_000323161.1	E0E12_RS10825		2070856	2070805	-	120	6.51806e-10	1.80739	14	1	0	.	.	.	.	AAGTGCATTAAGACGAGATATTATCTTTTTGTTTTTAGGTGGATTTATTTTGGCAATTGCAATGGA	2.84094e-45	2.96981e-44
JW_BC1_Ab	JW_BC1_Ab.809277_1	41	CDS	Saa_6009_C1	cds-WP-000737976.1	traP	WP_000737976.1	E0E12_RS09845		1930742	1930813	+	521	CDS	Saa_6009_C1	cds-WP-001021468.1		WP_001021468.1	E0E12_RS12670		2397104	2397050	-	42722	2.32054e-07	0.0615789	9	1	0	.	.	.	.	AAGTGTAGACGATAATTTCAGAAACTTTGGTGGCTTTAAAAGCTATCGTTTGTTAAGACCTGCTAAAGGTACACTTGTAATAGATCAACTTTTAGCGGTCTATTTTAAGTGAGGCATGATTTAATCG	1.53303e-05	4.85272e-05
JW_BC1_Ab	JW_BC1_Ab.811470_1	125	CDS	Saa_6009_C1	cds-WP-000725162.1	nadD	WP_000725162.1	E0E12_RS08500		1676216	1676126	-	30	CDS	Saa_6009_C1	cds-WP-000579275.1	mtnN	WP_000579275.1	E0E12_RS08525		1679697	1679663	-	7500	4.07379e-08	0.212289	13	1	0	.	.	.	.	AAGTTATACCTATGACACGATCAAGGCATTCAAGGAGCAACACAAAGACAGTGAGTTGTACTTTGTTATTGGGACGGATCAGTATAACCATACAGGTTCTGCTGGAGCTTTAGATGAAAGTTTA	1.73817e-18	1.00142e-17
JW_BC1_Ab	JW_BC1_Ab.812794_1	1015	CDS	Saa_6009_C1	cds-WP-001040568.1	tuf	WP_001040568.1	E0E12_RS03075		611181	611226	+	77	CDS	Saa_6009_C1	cds-WP-000958224.1		WP_000958224.1	E0E12_RS04285		846288	846338	+	156310	8.49032e-07	0.0679634	19	1	0	.	.	.	.	AAGTTCGTGACTTATTAAGCGAATATGACTTCCCAGGTGTTAAACGTGGGCATAGATTAGTA	1.73682e-06	5.87699e-06
JW_BC1_Ab	JW_BC1_Ab.813081_1	96	CDS	Saa_6009_C1	cds-WP-000496100.1	obgE	WP_000496100.1	E0E12_RS08750		1726529	1726489	-	85	CDS	Saa_6009_C1	cds-WP-000140679.1		WP_000140679.1	E0E12_RS11980		2261483	2261418	-	16320	8.86457e-08	0.254614	23	1	0	.	.	.	.	AAGTTGAAGAAGAGGAGTCAGTTGGCATTAACCGAGTATTATTATATAACACTAGAGATTATTTTAATGAAAGGAGT	1.647e-29	1.30134e-28
JW_BC1_Ab	JW_BC1_Ab.813544_1	3578	ncRNA	Saa_6009_C1	srn-3910 (RNAIII)		RNAIII			2182291	2182227	-	251	ncRNA	Saa_6009_C1	Saa-6009-C1-srna217					2022921	2022965	+	1796156	9.75621e-06	0.018994	18	1	0	.	.	.	.	AAGTTGATGAGTTGTTTAATTTTAAGAATTTTTATCTTAATTAAGGAAGGAGTGATTTCAATGGCAAAGGTATTGAATACTCGTT	1.9081e-10	7.94041e-10
JW_BC1_Ab	JW_BC1_Ab.814234_1	40	CDS	Saa_6009_C1	cds-WP-000513308.1		WP_000513308.1	E0E12_RS04290		847511	847573	+	63	CDS	Saa_6009_C1	cds-WP-000513308.1		WP_000513308.1	E0E12_RS04290		847148	847211	+	5040	2.73759e-08	0.557773	28	1	0	.	.	.	.	AAGTTGGGGCGCTTCCATGGCCAACAAAAAAAGTGAAGTAGGTAACTTAATGAATCACGAGGCACATGGTGGATCGGTGTCACGCGCTTTTTTAGAACAATTAC	4.84683e-52	5.62751e-51
JW_BC1_Ab	JW_BC1_Ab.816307_1	1115	CDS	Saa_6009_C1	cds-WP-001554031.1		WP_001554031.1	E0E12_RS11570		2184006	2184082	+	1620	ncRNA	Saa_6009_C1	srn-3910 (RNAIII)		RNAIII			2181976	2181945	-	3612600	1.96226e-05	0.0066965	9	1	0	.	.	.	.	AATAAAAATATTGTACCTATGAAAGACAATTTACAAATAGATAATTATTTCTAGCATGTAAGCT	1.35542e-39	1.26867e-38
JW_BC1_Ab	JW_BC1_Ab.818509_1	6	CDS	Saa_6009_C1	cds-WP-000334518.1		WP_000334518.1	E0E12_RS07525		1465693	1465645	-	43	CDS	Saa_6009_C1	cds-WP-000284457.1	sspC	WP_000284457.1	E0E12_RS05480		1063566	1063515	-	516	2.80277e-09	0.622573	10	1	0	.	.	.	.	AATAAATATTTCAGTCTCGAAGATAACAATGGTCATACATCCAAACAAGGTATTGGCACTTCGCGACCAATCGTTTATGAGCGCTTAGTT	5.81232e-25	4.07398e-24
JW_BC1_Ab	JW_BC1_Ab.819804_1	1312	CDS	Saa_6009_C1	cds-WP-001031880.1		WP_001031880.1	E0E12_RS01125		254521	254573	+	3578	ncRNA	Saa_6009_C1	srn-3910 (RNAIII)		RNAIII			2182274	2182203	-	9388672	5.09966e-05	0.0138463	30	1	0	.	.	.	.	AATAACTTTTTATAAAATCTATACCATTCCATTTTAAGAATTTTTATCTTAATTAAGGAAGGAGTGATTTCAATGGCACAAGATATCATTTCAACAATCGGT	1.5587e-93	2.30173e-92
JW_BC1_Ab	JW_BC1_Ab.834159_1	135	CDS	Saa_6009_C1	cds-WP-000633782.1		WP_000633782.1	E0E12_RS03430		679493	679537	+	70	CDS	Saa_6009_C1	cds-WP-000897635.1		WP_000897635.1	E0E12_RS10810		2067526	2067610	+	18900	1.02659e-07	0.154303	15	1	0	.	.	.	.	AATATAGTTTAGACTTTTTAGGTGCCACTTTAAATGGTTATATTAGAGGTGTTGTTAATGTTATTT	3.68026e-16	1.96755e-15
JW_BC1_Ab	JW_BC1_Ab.834497_1	18	CDS	Saa_6009_C1	cds-WP-000401414.1		WP_000401414.1	E0E12_RS04895		942679	942729	+	61	CDS	Saa_6009_C1	cds-WP-000158417.1	gtfA	WP_000158417.1	E0E12_RS15125		2857000	2856945	-	2196	1.19281e-08	0.845	28	1	0	.	.	.	.	AATATATGGAGCACGTGAGTGTGGTAGTTTATGGGGCAGCTCATGCCATTGTAATGTATTTTAACAA	4.2078e-62	5.4009e-61
JW_BC1_Ab	JW_BC1_Ab.835734_1	3	unknown	Saa_6009_C1	none					1258091	1258060	-	0	unknown	Saa_6009_C1	none					1257463	1257437	-	0	0	NA	1	1	0	1	32	30	56	AATATCTGTGTCTTGACCAAAACGTGCTAACGAAAGCACTCTTAGTCATTTTCATT	0	0
JW_BC1_Ab	JW_BC1_Ab.836872_1	365	CDS	Saa_6009_C1	cds-WP-000616784.1	secY	WP_000616784.1	E0E12_RS12675		2398325	2398267	-	911	CDS	Saa_6009_C1	cds-WP-001121760.1	eno	WP_001121760.1	E0E12_RS04375		864914	864954	+	665030	3.61226e-06	0.0294811	17	1	0	.	.	.	.	AATATGCTAAGAACCAAACTGCTCAAAGATTAGGTTCACAGGCAACTTATCTACCTATTTAGGTGGATTTAATGGTAAGCAGTTACCAGTACCAATC	0.0514043	0.101005
JW_BC1_Ab	JW_BC1_Ab.841302_1	321	CDS	Saa_6009_C1	cds-WP-000244412.1		WP_000244412.1	E0E12_RS03965		781850	781800	-	20	CDS	Saa_6009_C1	cds-WP-000238227.1		WP_000238227.1	E0E12_RS09895		1941744	1941703	-	12840	6.97433e-08	0.224649	18	1	0	.	.	.	.	AATCAAATTAAATCCGAACAACTGTTCGGATTTACATTTAGATAGTCCTTTCAAATCTAA	2.14803e-23	1.4236e-22
JW_BC1_Ab	JW_BC1_Ab.841286_1	542	CDS	Saa_6009_C1	cds-WP-001554031.1		WP_001554031.1	E0E12_RS11570		2183453	2183509	+	198	CDS	Saa_6009_C1	cds-WP-001190829.1	rsbW	WP_001190829.1	E0E12_RS11750		2221403	2221330	-	214632	1.16582e-06	0.0488414	16	1	0	.	.	.	.	AATCAAATGGTATTCTATTTTGTTGATTATGACTTCGCAAAGAATCTGGTGTGACAATCAGTATGA	0.00167644	0.0043072
JW_BC1_Ab	JW_BC1_Ab.841717_1	3929	ncRNA	Saa_6009_C1	srn-0200 (sRNA11, Teg4)		Teg4			49566	49506	-	98	CDS	Saa_6009_C1	cds-WP-000009069.1		WP_000009069.1	E0E12_RS05670		1101692	1101733	+	770084	4.18288e-06	0.0257849	16	1	0	.	.	.	.	AATCAAGACTTGCATTCAGGCTTTTCTGAATGCATTTTTCAGTGAAATTATTAA	0.0127271	0.0287635
JW_BC1_Ab	JW_BC1_Ab.841761_1	176	CDS	Saa_6009_C1	cds-WP-000157603.1		WP_000157603.1	E0E12_RS11965		2258497	2258456	-	1551	CDS	Saa_6009_C1	cds-WP-000688492.1 (AgrA)		WP_000688492.1	E0E12_RS11575		2184651	2184725	+	545952	2.96546e-06	0.0382796	20	1	0	.	.	.	.	AATCAAGATAGTAGCGAATACAGTATTGTAGTTTTAGGGCAACCTATGGAAATTGCCCTCGCAACTGATAATCCTTATGAGGTGCT	0.0806642	0.149896
JW_BC1_Ab	JW_BC1_Ab.842905_1	70	unknown	Saa_6009_C1	none					389097	389040	-	47	CDS	Saa_6009_C1	cds-WP-000230173.1	moaA	WP_000230173.1	E0E12_RS12890		2426841	2426804	-	6580	3.57407e-08	0.505592	29	1	0	.	.	.	.	AATCACTTCAGAGTCTTCTTGCGCTGCATATTCACGAATCGCAAAAGTTATATGATGCTGGGCTGC	6.05183e-51	6.89501e-50
JW_BC1_Ab	JW_BC1_Ab.844905_1	1213	CDS	Saa_6009_C1	cds-WP-000279414.1	gap	WP_000279414.1	E0E12_RS04355		859829	859908	+	335	CDS	Saa_6009_C1	cds-WP-000244412.1		WP_000244412.1	E0E12_RS03965		782054	782018	-	812710	4.41441e-06	0.00627491	4	1	0	.	.	.	.	AATCATTCAGTGAACCAGATGCAAGCAAATTACCTTGGAAAGACTTAAATATGACACTAACTTTGACCTTAACGACAATAATTACG	4.37004e-08	1.60551e-07
JW_BC1_Ab	JW_BC1_Ab.846429_1	38	CDS	Saa_6009_C1	cds-WP-000323261.1		WP_000323261.1	E0E12_RS10315		1993765	1993705	-	187	CDS	Saa_6009_C1	cds-WP-001135557.1		WP_001135557.1	E0E12_RS10375		2004333	2004281	-	14212	7.71956e-08	0.21353	18	1	0	.	.	.	.	AATCCGGTAGAAAATTTAATGATCATTCCCAGCATTCGTTTATA	1.27618e-22	8.25984e-22
JW_BC1_Ab	JW_BC1_Ab.849202_1	104	CDS	Saa_6009_C1	cds-WP-001062658.1		WP_001062658.1	E0E12_RS14405		2712001	2711951	-	1246	CDS	Saa_6009_C1	cds-WP-001121760.1	eno	WP_001121760.1	E0E12_RS04375		864840	864874	+	259168	1.40773e-06	0.0805605	29	1	0	.	.	.	.	AATCGGTACCAAAACATCTTATCAAATGCTATTTTAGGTGTATCTATCGCAGTAG	2.5737e-08	9.60637e-08
JW_BC1_Ab	JW_BC1_Ab.851125_1	202	CDS	Saa_6009_C1	cds-E0E12-RS11015			E0E12_RS11015		2098204	2098165	-	260	CDS	Saa_6009_C1	cds-WP-000888997.1	ftsZ	WP_000888997.1	E0E12_RS06250		1209129	1209171	+	105040	5.70548e-07	0.183268	42	1	0	.	.	.	.	AATCTATTTCGTTTGGGTTAGGTTATCAAATTAAGCAAATGTCTAACCAAGGTTCTGCATTAATGGGT	1.25328e-30	1.00065e-29
JW_BC1_Ab	JW_BC1_Ab.860026_1	23	CDS	Saa_6009_C1	cds-WP-000193751.1		WP_000193751.1	E0E12_RS04085		805775	805740	-	244	CDS	Saa_6009_C1	cds-WP-000957075.1		WP_000957075.1	E0E12_RS02180		442965	442917	-	11224	6.09656e-08	0.133488	10	1	0	.	.	.	.	AATGATAGACGTATGGATGCAGGTTTTGTTAAGCGGATGGCTTCAAAGGATCTTATCGAACCG	9.66407e-12	4.27298e-11
JW_BC1_Ab	JW_BC1_Ab.863470_1	16	3UTR	Saa_6009_C1	Saa-6009-C1-utr3-275		3'UTR_00275		E0E12_RS03240	650268	650245	-	1393	CDS	Saa_6009_C1	cds-WP-001554031.1		WP_001554031.1	E0E12_RS11570		2184115	2184173	+	44576	2.42124e-07	0.066983	10	1	0	.	.	.	.	AATGCAGCTAATATCGGTTATTTTTAAAGTACGTGAAATTAAAGGCTTAATTACTGCGAAA	3.12254e-06	1.03812e-05
JW_BC1_Ab	JW_BC1_Ab.867345_1	148	CDS	Saa_6009_C1	cds-WP-001104611.1	prmA	WP_001104611.1	E0E12_RS08420		1659805	1659777	-	256	CDS	Saa_6009_C1	cds-WP-000034712.1	dnaK	WP_000034712.1	E0E12_RS08430		1662960	1662894	-	75776	4.11594e-07	0.0924744	18	1	0	.	.	.	.	AATGGAGCGTGTAGGTTTTAAAATTATTTCTCGTTCTAAATTTGAAGAATTATCAGATTCATTA	2.01056e-10	8.35537e-10
JW_BC1_Ab	JW_BC1_Ab.868744_1	146	CDS	Saa_6009_C1	cds-WP-000098285.1	ltaS	WP_000098285.1	E0E12_RS04035		792521	792562	+	124	CDS	Saa_6009_C1	cds-WP-000219066.1	ccpA	WP_000219066.1	E0E12_RS09280		1832973	1832906	-	36208	1.96672e-07	0.24526	33	1	0	.	.	.	.	AATGGCGGCTTCAGTAGCATTATACTGAAGAAATGAAAGAATTGATAAATCAATCATCTGTACCTGTAGTAGTATCAGGAACAAATGGTAG	1.43609e-35	1.27364e-34
JW_BC1_Ab	JW_BC1_Ab.873072_1	144	CDS	Saa_6009_C1	cds-WP-000573077.1		WP_000573077.1	E0E12_RS04960		954472	954431	-	13	CDS	Saa_6009_C1	cds-WP-000229253.1	uvrB	WP_000229253.1	E0E12_RS04275		840245	840302	+	3744	2.03364e-08	0.5547	24	1	0	.	.	.	.	AATGTAAGCTTTTCACATTAAGTTGAGCGGAAATATAAATAAT	2.54417e-46	2.70607e-45
JW_BC1_Ab	JW_BC1_Ab.876926_1	321	CDS	Saa_6009_C1	cds-WP-000654185.1		WP_000654185.1	E0E12_RS12015		2266596	2266544	-	288	CDS	Saa_6009_C1	cds-WP-000511133.1	atpD	WP_000511133.1	E0E12_RS11960		2257031	2256978	-	184896	1.0043e-06	0.148001	45	1	0	.	.	.	.	AATGTTGTGAGTAAAGAGACAGGCGTTACTTTTGCTTTTCAAGGATGTGAACATTCAAGCGGTATTCGTACCTGC	4.94923e-24	3.39854e-23
JW_BC1_Ab	JW_BC1_Ab.878844_1	23	CDS	Saa_6009_C1	cds-WP-000592303.1		WP_000592303.1	E0E12_RS12835		2419910	2419857	-	3190	ncRNA	Saa_6009_C1	srn-0200 (sRNA11, Teg4)		Teg4			49583	49551	-	146740	7.9705e-07	0.0996792	27	1	0	.	.	.	.	AATTAAATGGGCAGACGAACCGTGAAATCACCCTTAAATTTAAGCGAAAGAGGGTATGCATATGGATTT	2.51618e-12	1.14242e-11
JW_BC1_Ab	JW_BC1_Ab.886804_1	217	CDS	Saa_6009_C1	cds-WP-001144703.1		WP_001144703.1	E0E12_RS10320		1996452	1996413	-	111	CDS	Saa_6009_C1	cds-WP-001290430.1	dnaA	WP_001290430.1	E0E12_RS00005		271	348	+	48174	2.61668e-07	0.103093	16	1	0	.	.	.	.	AATTATATTACAGATAAGGAGTAGCATATGCCGGTATTACTGCTACTCCAAAAGAAGCAACAAAACCTTCTACTGAAACAACTGAGGATAATCATGTGCTTGGTAGAGAGCAATTCT	1.73327e-11	7.5647e-11
JW_BC1_Ab	JW_BC1_Ab.889341_1	482	CDS	Saa_6009_C1	cds-WP-000031892.1		WP_000031892.1	E0E12_RS03055		606978	607037	+	47	CDS	Saa_6009_C1	cds-WP-000079317.1		WP_000079317.1	E0E12_RS06035		1171678	1171735	+	45308	2.461e-07	0.186031	28	1	0	.	.	.	.	AATTATTGTCTAAGGAAAAAGTTGCACGCTTTAAATAGCTCAATAAATTAAATA	6.4646e-26	4.68221e-25
JW_BC1_Ab	JW_BC1_Ab.889698_1	103	CDS	Saa_6009_C1	cds-WP-000453652.1		WP_000453652.1	E0E12_RS04740		918159	918233	+	64	CDS	Saa_6009_C1	cds-WP-000916713.1	hlgC	WP_000916713.1	E0E12_RS13745		2583884	2583914	+	13184	7.16118e-08	0.11085	9	1	0	.	.	.	.	AATTATTTTTACTATGAGAAGTGTAGAATCTAATTCATGGGAAAATGAGAAAAATAAACCTCATAGTAAAGATCCTAGAGATTATTA	1.03606e-09	4.15243e-09
JW_BC1_Ab	JW_BC1_Ab.893191_1	110	CDS	Saa_6009_C1	cds-WP-000673098.1	femB	WP_000673098.1	E0E12_RS07335		1429919	1429965	+	52	CDS	Saa_6009_C1	cds-WP-000673309.1	femA	WP_000673309.1	E0E12_RS07330		1428333	1428383	+	11440	6.21389e-08	0.158666	12	1	0	.	.	.	.	AATTCTAAACCTTGCTTCTGGCGTTTATTTTGCAAATGCATATGATCATTTATGGAAGATACGTCAGAATCAAAAGCTTTTGCTGA	1.26509e-14	6.27797e-14
JW_BC1_Ab	JW_BC1_Ab.893757_1	3	CDS	Saa_6009_C1	cds-WP-000379098.1		WP_000379098.1	E0E12_RS10210		1976763	1976797	+	53	CDS	Saa_6009_C1	cds-WP-001015597.1	xerC	WP_001015597.1	E0E12_RS06590		1284117	1284198	+	318	1.72729e-09	0.713746	9	1	0	.	.	.	.	AATTCTTATGGTACACAAGCGCTTAGACCTATCATAGATTTTTACGCGAATGGTGTTACCGTATTAGGAAAAGGGAGCAAAGAGCGCTTTGTACCGTTTGGTGCTTATTGTAGACT	4.38574e-24	3.01842e-23
JW_BC1_Ab	JW_BC1_Ab.894445_1	62	CDS	Saa_6009_C1	cds-WP-000573077.1		WP_000573077.1	E0E12_RS04960		954951	954919	-	822	CDS	Saa_6009_C1	cds-WP-001074753.1		WP_001074753.1	E0E12_RS04360		861974	862019	+	101928	5.53644e-07	0.0797335	18	1	0	.	.	.	.	AATTGAACGTGAAAGATATTATTATTATTTTTCAAATAATAAAGTGATAGTTTAAAGTGAT	1.75593e-08	6.6272e-08
JW_BC1_Ab	JW_BC1_Ab.895913_1	1032	ncRNA	Saa_6009_C1	Saa-6009-C1-srna237		sRNA_00237			2162044	2162088	+	171	CDS	Saa_6009_C1	cds-WP-001117064.1		WP_001117064.1	E0E12_RS06280		1213281	1213354	+	352944	1.91709e-06	0.0618921	26	1	0	.	.	.	.	AATTGAGGGCTAAAGGTCCACCTATATTGATTTGAGCTTTCGGCTCTTAAAGAAGATAAAAAACAA	0.000121987	0.000356471
JW_BC1_Ab	JW_BC1_Ab.897248_1	682	CDS	Saa_6009_C1	cds-WP-000960855.1		WP_000960855.1	E0E12_RS13425		2525638	2525596	-	33	CDS	Saa_6009_C1	cds-WP-000159755.1		WP_000159755.1	E0E12_RS00910		199147	199231	+	45012	2.44493e-07	0.119984	18	1	0	.	.	.	.	AATTGCCAGTTGGTATCGCTTCTGGTGCAGTAGTCGTTGTAACGCCGACTATTGCATTGT	4.72697e-14	2.3044e-13
JW_BC1_Ab	JW_BC1_Ab.897801_1	97	CDS	Saa_6009_C1	cds-WP-000167314.1		WP_000167314.1	E0E12_RS05000		963038	963104	+	30	CDS	Saa_6009_C1	cds-WP-000084780.1		WP_000084780.1	E0E12_RS07575		1476137	1476098	-	5820	3.16126e-08	0.444902	24	1	0	.	.	.	.	AATTGCTGCATTAGATGTTATCGTTGATGAGGATTTATTATCTGGAATTTTGAATCCAGCATTAAAAA	9.41343e-42	9.14877e-41
JW_BC1_Ab	JW_BC1_Ab.898033_1	41	CDS	Saa_6009_C1	cds-WP-000150195.1	menH	WP_000150195.1	E0E12_RS05470		1062024	1062073	+	276	CDS	Saa_6009_C1	cds-WP-001801792.1		WP_001801792.1	E0E12_RS11995		2262960	2262888	-	22632	1.22931e-07	0.159809	17	1	0	.	.	.	.	AATTGGAACGCCGTCTTGTTGATGATGCACGTGCTAAAGTATTAGACATTCAATATTATTTTTATCTAATAATAATATTGGGAGGATTATACCTTTATACACACCATGCATTTATCTTA	1.0045e-17	5.6274e-17
JW_BC1_Ab	JW_BC1_Ab.900168_1	151	CDS	Saa_6009_C1	cds-WP-000811375.1		WP_000811375.1	E0E12_RS05720		1112300	1112257	-	109	CDS	Saa_6009_C1	cds-WP-000181832.1		WP_000181832.1	E0E12_RS00915		200096	200157	+	32918	1.78801e-07	0.202662	26	1	0	.	.	.	.	AATTGTTACGTTCGGTCGTTCGATGGAAAACAATATTAAAATATGATTGCTAGAGCAACGAATACG	8.06891e-27	5.95767e-26
JW_BC1_Ab	JW_BC1_Ab.903229_1	49	CDS	Saa_6009_C1	cds-WP-000064778.1		WP_000064778.1	E0E12_RS07675		1522608	1522542	-	140	CDS	Saa_6009_C1	cds-WP-001251224.1		WP_001251224.1	E0E12_RS09965		1951567	1951531	-	13720	7.45232e-08	0.229399	19	1	0	.	.	.	.	AATTTATTAATTAACGCTACATTCTTATAAACGTTGCCAATAGAACTACTTGCTGGTAATTTAAATGCTGTACCAGCAGGTCAAGTTTATCCAATTGCTTATGAAT	1.64694e-24	1.14123e-23
JW_BC1_Ab	JW_BC1_Ab.906715_1	62	CDS	Saa_6009_C1	cds-WP-000054609.1		WP_000054609.1	E0E12_RS04975		956584	956549	-	66	CDS	Saa_6009_C1	cds-WP-000054609.1		WP_000054609.1	E0E12_RS04975		956866	956792	-	8184	4.44532e-08	0.562775	36	1	0	.	.	.	.	AATTTTAAAGACGTTAGTCCGATTAGAATTTTCATGTTCCATGGATTAACGCCTGCCTTTTTATCAACAT	8.25137e-63	1.06359e-61
JW_BC1_Ab	JW_BC1_Ab.907705_1	77	CDS	Saa_6009_C1	cds-WP-000942211.1	recN	WP_000942211.1	E0E12_RS08125		1609140	1609078	-	349	CDS	Saa_6009_C1	cds-WP-000933195.1	fabI	WP_000933195.1	E0E12_RS05275		1026284	1026322	+	53746	2.91933e-07	0.103703	17	1	0	.	.	.	.	AATTTTATTCGATGAGGTTGACTCAGGTGTATCTGGACAAGCTGCACATTTAGCATTAGACTTAGGTCCAGATAATATTCGCG	8.70118e-12	3.85284e-11
JW_BC1_Ab	JW_BC1_Ab.907932_1	57	CDS	Saa_6009_C1	cds-WP-001051127.1	metG	WP_001051127.1	E0E12_RS02690		540363	540417	+	54	CDS	Saa_6009_C1	cds-WP-000082731.1	pepF	WP_000082731.1	E0E12_RS05220		1015086	1015153	+	6156	3.34377e-08	0.0360492	2	1	0	.	.	.	.	AATTTTCTGTGGCATTATCTACGGTATGGAAGGAAAATTCCAACCGTCAAATTCTAGTGACTACACTATTTTTGTCGCTGAAGTTGCATCAACTTGTAACT	0.0169803	0.0374034
JW_BC1_Ab	JW_BC1_Ab.907967_1	4	3UTR	Saa_6009_C1	Saa-6009-C1-utr3-534		3'UTR_00534		E0E12_RS05505	1067986	1067952	-	22	ncRNA	Saa_6009_C1	srn-1170		sRNA103			531746	531801	+	176	9.55983e-10	0.1066	1	1	0	2	36	36	92	AATTTTGAAAAGTAGTTACTACAGTGTATTTAGACAAAGCTCCTTAGCGTCGATGGTAGTCGAACTTACGTTCCGCTAGAGTAGAACGTTGCCA	0.00580074	0.0138834
JW_BC1_Ab	JW_BC1_Ab.908466_1	371	CDS	Saa_6009_C1	cds-WP-000960855.1		WP_000960855.1	E0E12_RS13425		2525426	2525368	-	103	CDS	Saa_6009_C1	cds-WP-000448776.1		WP_000448776.1	E0E12_RS04715		915403	915450	+	76426	4.15125e-07	0.133005	26	1	0	.	.	.	.	AATTTTTAGAAGGTGCAGCAGGATTTGGTGTACCAATTGCAATTTGTGCACTTTTATTAATACTAAAAAGGTCGCA	6.18597e-18	3.49772e-17
JW_BC1_Ab	JW_BC1_Ab.908473_1	19	CDS	Saa_6009_C1	cds-WP-000173891.1		WP_000173891.1	E0E12_RS00485		100268	100327	+	103	CDS	Saa_6009_C1	cds-WP-000448776.1		WP_000448776.1	E0E12_RS04715		915403	915450	+	3914	2.12597e-08	0.022605	1	1	0	2	61	58	105	AATTTTTAGAAGGTGCAGCAGGATTTGGTGTACCAATTGCAATTTGTGCACTTTTATTAATACTAAAAAGGTCGCAAATGCATTTGGTTTAAATGAAGAAGATAC	0.113966	0.20156
JW_BC1_Ab	JW_BC1_Ab.917463_1	115	CDS	Saa_6009_C1	cds-WP-001227718.1		WP_001227718.1	E0E12_RS00895		194913	194849	-	137	CDS	Saa_6009_C1	cds-WP-001227718.1		WP_001227718.1	E0E12_RS00895		195110	195057	-	31510	1.71153e-07	0.191206	24	1	0	.	.	.	.	ACAAGAAAGTAGTAGCCGGTTTAATGGGTTCTGCTGCTTTAACATCATCACATTTTCCACGCACCGTTCTGGTTCGAGTTTGGTTCATGGAAAAATGCA	1.61617e-24	1.12246e-23
JW_BC1_Ab	JW_BC1_Ab.919852_1	110	CDS	Saa_6009_C1	cds-WP-000007683.1	ftsY	WP_000007683.1	E0E12_RS06505		1263265	1263344	+	2	ncRNA	Saa_6009_C1	srn-2347		srn_2347			1130492	1130450	-	440	2.38996e-09	0.80904	12	1	0	.	.	.	.	ACAAGGTCAAGACAAATTAGAAGATACACATTCTGAAGGTTCAACGCAGGACGCTACTCGTTGCAACCTTTGGAATTGGATTTACTACAAAGAAAAAT	1.90903e-31	1.54861e-30
JW_BC1_Ab	JW_BC1_Ab.920642_1	80	CDS	Saa_6009_C1	cds-WP-001283612.1		WP_001283612.1	E0E12_RS11615		2193119	2193062	-	684	CDS	Saa_6009_C1	cds-WP-001085792.1	rplK	WP_001085792.1	E0E12_RS03015		596317	596376	+	109440	5.94447e-07	0.0512989	12	1	0	.	.	.	.	ACAAGTTAAAATTCCTCGAGCAACTTTAAAACGTTTGCCGTTATATTATAGATTTGTCAAGGTTCAGGCGAACCAAACAAAACTAAAGTTGCTACAGTAA	0.000288511	0.00081794
JW_BC1_Ab	JW_BC1_Ab.920690_1	371	CDS	Saa_6009_C1	cds-WP-000616784.1	secY	WP_000616784.1	E0E12_RS12675		2398110	2398045	-	16	unknown	Saa_6009_C1	none					426054	426004	-	11872	6.44854e-08	0.337463	26	1	0	.	.	.	.	ACAAGTTAATCCGGAAAAAATGGCTATTTCCGGATCAATTGTAAATGAACCTTCTTC	4.94511e-38	4.51743e-37
JW_BC1_Ab	JW_BC1_Ab.920855_1	11	CDS	Saa_6009_C1	cds-WP-001288048.1		WP_001288048.1	E0E12_RS03890		765713	765775	+	85	5UTR	Saa_6009_C1	Saa-6009-C1-utr5-235				E0E12_RS04860	937485	937518	+	1870	1.01573e-08	0.392442	12	1	0	.	.	.	.	ACAAGTTTATCATCAGCGTTAATACCTGTTTTTATTTCGCTAACGCGAATGTATATATTTGCGCTGATGATAATTCAAG	6.32254e-24	4.30272e-23
JW_BC1_Ab	JW_BC1_Ab.921240_1	614	CDS	Saa_6009_C1	cds-WP-001037807.1		WP_001037807.1	E0E12_RS03975		783196	783131	-	747	CDS	Saa_6009_C1	cds-WP-000244412.1		WP_000244412.1	E0E12_RS03965		782004	781963	-	917316	4.9826e-06	0.0177189	12	1	0	.	.	.	.	ACAATACTGATTCACCAGAGTGGTATAAGTGGTTTTTATTAATATGTAGTATTTTTATTAATCCACTTATACAAAAAT	8.10621e-05	0.000240812
JW_BC1_Ab	JW_BC1_Ab.922203_1	196	CDS	Saa_6009_C1	cds-WP-000375652.1	dnaB	WP_000375652.1	E0E12_RS00085		20264	20316	+	160	CDS	Saa_6009_C1	cds-WP-000597335.1	mvaD	WP_000597335.1	E0E12_RS03305		661565	661627	+	62720	3.40677e-07	0.175055	31	1	0	.	.	.	.	ACAATGAAGCTGAACAGTCTGTCTTAGGTTCAATTATTATAGATGTTACATTAGAAAAATTT	1.08936e-25	7.87132e-25
JW_BC1_Ab	JW_BC1_Ab.924902_1	1977	CDS	Saa_6009_C1	cds-WP-000691766.1		WP_000691766.1	E0E12_RS02725		546181	546230	+	22	CDS	Saa_6009_C1	cds-WP-000876663.1	gntK	WP_000876663.1	E0E12_RS14205		2675320	2675260	-	86988	4.72494e-07	0.100694	21	1	0	.	.	.	.	ACACAAGCCAGCGCGTAGTTGTGTAGAGGTTGCGCGTTTGCCAATGAAGTGCATGATGGCAATGCGATTTACCAGCGAACAGGCACACCGAT	4.99432e-12	2.24413e-11
JW_BC1_Ab	JW_BC1_Ab.927505_1	4	unknown	Saa_6009_C1	none					2379928	2379895	-	33	unknown	Saa_6009_C1	none					2379542	2379490	-	264	1.43397e-09	4.35194	50	1	0	.	.	.	.	ACACCACGTTGAGAAGCTAATTCAATAGTTTTTAACGAGGGATATGACTCGTGCATTTTGAAAAGTGGTAAGCAATA	4.15406e-168	6.51374e-167
JW_BC1_Ab	JW_BC1_Ab.935098_1	0	CDS	Saa_6009_C1	cds-WP-000258711.1		WP_000258711.1	E0E12_RS07425		1447790	1447807	+	61	CDS	Saa_6009_C1	cds-WP-000406843.1		WP_000406843.1	E0E12_RS08105		1605181	1605127	-	0	0	NA	1	1	0	4	21	21	75	ACAGCCATCATTTAAAAAGTATGGTTAGTTTCTGTTGGTGATCATATTGATGAATATGAACCATTATGTGAAGTTG	0	0
JW_BC1_Ab	JW_BC1_Ab.936510_1	315	CDS	Saa_6009_C1	cds-WP-000048712.1	upp	WP_000048712.1	E0E12_RS12005		2264559	2264478	-	624	CDS	Saa_6009_C1	cds-WP-001031880.1		WP_001031880.1	E0E12_RS01125		254090	254118	+	393120	2.13532e-06	0.0293221	13	1	0	.	.	.	.	ACAGGCGCATCAGCAATTGAAGCTATTACTTCATTGAAGAAACGTGGCGCTAAAAATTTGCGCCACGTAGCGTCGA	0.109935	0.195684
JW_BC1_Ab	JW_BC1_Ab.937556_1	660	ncRNA	Saa_6009_C1	Saa-6009-C1-srna42		Sau-5971			406108	406074	-	65	CDS	Saa_6009_C1	cds-WP-000605274.1		WP_000605274.1	E0E12_RS00840		176583	176619	+	85800	4.66041e-07	0.0482805	10	1	0	.	.	.	.	ACAGGTGGTGCATGGTTGTCGTCAGCTCGTGTCGTGAGATGTGGTCTCGCGAGTTATTTTAATTCGTATGCAAGAAACTCGACAGCATGCACATTTAAATAGAA	0.000555706	0.00150934
JW_BC1_Ab	JW_BC1_Ab.947541_1	2	CDS	Saa_6009_C1	cds-WP-000646227.1		WP_000646227.1	E0E12_RS06750		1319064	1319094	+	552	CDS	Saa_6009_C1	cds-WP-001554031.1		WP_001554031.1	E0E12_RS11570		2183444	2183513	+	2208	1.19932e-08	0.722315	24	1	0	.	.	.	.	ACATTAAATCATTAGACTGTTTATTTATTATTATAATGTATTTTGTCAAAATCAAATGGT	8.38644e-52	9.627e-51
JW_BC1_Ab	JW_BC1_Ab.947614_1	468	CDS	Saa_6009_C1	cds-WP-000955797.1	adhE	WP_000955797.1	E0E12_RS00690		144127	144203	+	50	CDS	Saa_6009_C1	cds-WP-000595298.1		WP_000595298.1	E0E12_RS13430		2527359	2527404	+	46800	2.54204e-07	0.0915209	14	1	0	.	.	.	.	ACATTAAGCGTGCAGTAAATGATATCATTGGTTCAAAAACATTTGATAATGGTATGATTTGTGCTTCTTAACGTGAGTGCGCAACAATTACCACTATCAGATGCTTTATTCAAAGCCTG	1.13839e-09	4.53862e-09
JW_BC1_Ab	JW_BC1_Ab.948292_1	617	CDS	Saa_6009_C1	cds-WP-001093553.1		WP_001093553.1	E0E12_RS03980		784039	784003	-	29	CDS	Saa_6009_C1	cds-WP-000411299.1		WP_000411299.1	E0E12_RS08345		1647425	1647365	-	35786	1.94379e-07	0.351363	47	1	0	.	.	.	.	ACATTAGCTTTAGGTGCTTGTGGTAATTCTAAAGATCCTAAAGGATTACCTAAAGCTGATATTGTTTTA	3.63305e-57	4.45635e-56
JW_BC1_Ab	JW_BC1_Ab.948679_1	10	CDS	Saa_6009_C1	cds-WP-000514391.1		WP_000514391.1	E0E12_RS13595		2559365	2559331	-	270	CDS	Saa_6009_C1	cds-WP-001788197.1	rpoC	WP_001788197.1	E0E12_RS03050		606170	606218	+	5400	2.93313e-08	0.442635	23	1	0	.	.	.	.	ACATTATTATGTGGGGCTCTAATGTACCTTTAAAATTACGGAAATCGAAGGTGTCGTAGAA	2.12035e-40	2.00314e-39
JW_BC1_Ab	JW_BC1_Ab.948725_1	0	ncRNA	Saa_6009_C1	srn-2500		sRNA207			1185516	1185463	-	33	ncRNA	Saa_6009_C1	srn-3480 (vigR 3'UTR)		sRNA275			1854340	1854299	-	0	0	NA	4	1	0	.	.	.	.	ACATTATTGAAAGCTAACTATTGGCCAGCTTCTATGTTGGGGCCCCGCCAACTTTGTTGGGGCCCCGGGGCGCATTTTCGTTCGGTTAATTACA	0	0
JW_BC1_Ab	JW_BC1_Ab.950026_1	498	CDS	Saa_6009_C1	cds-WP-000258003.1	spxA	WP_000258003.1	E0E12_RS05200		1011313	1011405	+	1242	CDS	Saa_6009_C1	cds-WP-001137495.1	rpsG	WP_001137495.1	E0E12_RS03065		607849	607878	+	1237032	6.71921e-06	0.0216159	17	1	0	.	.	.	.	ACATTTAACAATTGATGAAATTAAGCAAATATTAAAAATGACTGAAGACGGTACTGATGAAACCAAAGGATCAGTACCTAAAAGAGACGTATTA	1.14214e-05	3.6611e-05
JW_BC1_Ab	JW_BC1_Ab.950632_1	1716	ncRNA	Saa_6009_C1	srn-3910 (RNAIII)		RNAIII			2182042	2182003	-	47	CDS	Saa_6009_C1	cds-WP-001045421.1		WP_001045421.1	E0E12_RS03510		693159	693211	+	161304	8.76158e-07	0.158455	45	1	0	.	.	.	.	ACATTTGCTAGTAGAGTTAGTTTCCTTGGACTCAGTGCATTAAGTCTGAGGATGATAGTGC	2.32539e-26	1.69636e-25
JW_BC1_Ab	JW_BC1_Ab.953283_1	52	CDS	Saa_6009_C1	cds-WP-001019172.1	queA	WP_001019172.1	E0E12_RS08730		1723512	1723437	-	58	CDS	Saa_6009_C1	cds-WP-000159577.1		WP_000159577.1	E0E12_RS07990		1584073	1584025	-	6032	3.27641e-08	0.291343	16	1	0	.	.	.	.	ACCACGAAATGCATAGTGAATATTATCAGACTATGATACTTCTGGATTGTTATTACTCACAAATGATGGTGAATTTG	2.55849e-25	1.81844e-24
JW_BC1_Ab	JW_BC1_Ab.968136_1	215	CDS	Saa_6009_C1	cds-WP-000974881.1		WP_000974881.1	E0E12_RS11970		2259690	2259633	-	212	CDS	Saa_6009_C1	cds-WP-001124985.1	argR	WP_001124985.1	E0E12_RS08130		1610973	1610919	-	91160	4.95156e-07	0.0421556	9	1	0	.	.	.	.	ACCTTCTCCATTATTATATATTGCACCATATTCAAGAGGTGTTTACTGTGCCCAAAAAATCGGTTAGGCATATAAAAATTAGAGAAATTT	0.00282186	0.00707093
JW_BC1_Ab	JW_BC1_Ab.968142_1	196	CDS	Saa_6009_C1	cds-WP-000974881.1		WP_000974881.1	E0E12_RS11970		2259672	2259638	-	67	CDS	Saa_6009_C1	cds-WP-000858789.1	asnS	WP_000858789.1	E0E12_RS07770		1543010	1542941	-	26264	1.42659e-07	0.174528	20	1	0	.	.	.	.	ACCTTCTCCATTATTATATATTGCACCATGTATTGTATAACGAAAAAATAAATAGGAGAATGGTTATGAAAACAACGATTAAACAAGCGAAAGATCATTG	1.07904e-20	6.67164e-20
JW_BC1_Ab	JW_BC1_Ab.969561_1	42	CDS	Saa_6009_C1	cds-WP-000818278.1	sdhA	WP_000818278.1	E0E12_RS06040		1173639	1173729	+	51	CDS	Saa_6009_C1	cds-WP-001167887.1		WP_001167887.1	E0E12_RS02805		562246	562277	+	4284	2.32695e-08	0.0864272	4	1	0	.	.	.	.	ACGAAAGTATTTTTGAAAAGCGTAAAGCTGAAGAGCAAGAACGTTTTGATAAATTATTAGCTATGCGCGGTACAGAAAAATCTGTGGTTTACTTGGTGGACGTGTATCT	1.47071e-05	4.6798e-05
JW_BC1_Ab	JW_BC1_Ab.978290_1	39	ncRNA	Saa_6009_C1	srn-9570		sRNA305			2101812	2101774	-	528	CDS	Saa_6009_C1	cds-WP-001094394.1		WP_001094394.1	E0E12_RS11955		2256096	2256056	-	41184	2.237e-07	0.278747	40	1	0	.	.	.	.	ACGCAGAGAGGAGGTGCATTACTTTGCTAATCATTTTAATAGTAAATAAAGGGTCGAAGATGTGATTTCATATCTTCGT	8.02946e-44	8.14188e-43
JW_BC1_Ab	JW_BC1_Ab.986478_1	115	CDS	Saa_6009_C1	cds-WP-000934798.1	ssb	WP_000934798.1	E0E12_RS01830		390657	390716	+	86	CDS	Saa_6009_C1	cds-WP-001283612.1		WP_001283612.1	E0E12_RS11615		2192815	2192776	-	19780	1.07439e-07	0.0904991	9	1	0	.	.	.	.	ACGGTCAAGGATTCGGTGGTCAACAATCAGGACAAAACAATACATGACGATATGACGATTACAGAAGCGTTTGACGTG	3.2065e-08	1.18953e-07
JW_BC1_Ab	JW_BC1_Ab.988561_1	127	CDS	Saa_6009_C1	cds-WP-001252529.1	glmU	WP_001252529.1	E0E12_RS02740		548115	548146	+	225	CDS	Saa_6009_C1	cds-WP-000774281.1	pta	WP_000774281.1	E0E12_RS03290		658119	658212	+	57150	3.10423e-07	0.183387	31	1	0	.	.	.	.	ACGTACTAATATTGGTTGCGGAACGATTACATTATGGCTGATTTATT	7.33297e-27	5.42747e-26
JW_BC1_Ab	JW_BC1_Ab.988733_1	243	CDS	Saa_6009_C1	cds-WP-000108122.1		WP_000108122.1	E0E12_RS10555		2022712	2022658	-	266	CDS	Saa_6009_C1	cds-WP-000178881.1	rpsH	WP_000178881.1	E0E12_RS12705		2401313	2401257	-	129276	7.02191e-07	0.0983323	25	1	0	.	.	.	.	ACGTAGAGATGCTTTTGAACATGCAAAAGCTAGCGAAAT	5.60593e-12	2.50783e-11
JW_BC1_Ab	JW_BC1_Ab.991088_1	68	CDS	Saa_6009_C1	cds-WP-001081643.1	gdpP	WP_001081643.1	E0E12_RS00075		19554	19599	+	280	CDS	Saa_6009_C1	cds-WP-000616784.1	secY	WP_000616784.1	E0E12_RS12675		2398658	2398617	-	38080	2.0684e-07	0.224661	31	1	0	.	.	.	.	ACGTGAAGATAATCTGATTGGTATATCTGCGCGTAATTTAATAATTATCTCAAAGGTG	4.72e-32	3.92302e-31
JW_BC1_Ab	JW_BC1_Ab.994323_1	118	ncRNA	Saa_6009_C1	srn-1160		sRNA102			531520	531549	+	24	CDS	Saa_6009_C1	cds-WP-000525085.1		WP_000525085.1	E0E12_RS07775		1544795	1544762	-	5664	3.07653e-08	0.0563735	3	1	0	.	.	.	.	ACGTTCCGCTAGAGTAGAACGTTGCCAGGCTATGTACCGGCACGTCACGATGTTCATTAT	0.000914502	0.00243183
JW_BC1_Ab	JW_BC1_Ab.997582_1	64	CDS	Saa_6009_C1	cds-WP-001190126.1		WP_001190126.1	E0E12_RS08415		1659478	1659437	-	431	CDS	Saa_6009_C1	cds-WP-001056228.1	clfA	WP_001056228.1	E0E12_RS04445		876436	876518	+	55168	2.99657e-07	0.162568	27	1	0	.	.	.	.	ACTAATCAAAGCTGACAAATATGAGTGGTTGCTTGACCATGCCCGCTTATATTAACCCTGAAAATGTTAAAAAGACAGGTAATG	1.76968e-22	1.13813e-21
JW_BC1_Ab	JW_BC1_Ab.998884_1	282	CDS	Saa_6009_C1	cds-WP-001137495.1	rpsG	WP_001137495.1	E0E12_RS03065		608128	608162	+	2176	3UTR	Saa_6009_C1	Saa-6009-C1-utr3-1482				E0E12_RS14095	2648352	2648306	-	1227264	6.66615e-06	0.0485098	38	1	0	.	.	.	.	ACTACTTTAGGTTTACGTTGGTTAGTTAACTATGCTTTAATTAAGTAAACCCTAACTCCCCACAAATC	0.0589781	0.114191
JW_BC1_Ab	JW_BC1_Ab.999329_1	55	CDS	Saa_6009_C1	cds-WP-000262704.1	smc	WP_000262704.1	E0E12_RS06500		1262987	1263032	+	377	CDS	Saa_6009_C1	cds-WP-000863440.1		WP_000863440.1	E0E12_RS05755		1118834	1118889	+	41470	2.25253e-07	0.479178	69	1	0	.	.	.	.	ACTAGATGAAGCAAATGTTATTAAGCTTTGACCACAGACAAATTGA	5.1044e-90	7.50125e-89
JW_BC1_Ab	JW_BC1_Ab.1009314_1	65	CDS	Saa_6009_C1	cds-WP-000667126.1	hemB	WP_000667126.1	E0E12_RS08890		1748726	1748689	-	2927	CDS	Saa_6009_C1	cds-WP-000868999.1 (SpoVG)	spoVG	WP_000868999.1	E0E12_RS02730		546619	546680	+	380510	2.06682e-06	0.0825343	36	1	0	.	.	.	.	ACTGATCATGGTCATTGTGGCGTGAAAAACGCTACATCAGAAGATTCAGAAGAAGCTTAAT	3.82278e-08	1.41128e-07
JW_BC1_Ab	JW_BC1_Ab.1010169_1	207	CDS	Saa_6009_C1	cds-WP-001010762.1	qoxB	WP_001010762.1	E0E12_RS05560		1081593	1081560	-	73	CDS	Saa_6009_C1	cds-WP-001174260.1	ypdA	WP_001174260.1	E0E12_RS07910		1567933	1567875	-	30222	1.64157e-07	0.341667	42	1	0	.	.	.	.	ACTGCCGGTATCGCGTTCCTTATGTATTTGCGATGATTGGTTATCATCCCGATTA	2.83084e-52	3.2994e-51
JW_BC1_Ab	JW_BC1_Ab.1010485_1	342	CDS	Saa_6009_C1	cds-WP-000101625.1	rpsK	WP_000101625.1	E0E12_RS12650		2395807	2395775	-	558	CDS	Saa_6009_C1	cds-WP-000766074.1	rplO	WP_000766074.1	E0E12_RS12680		2399241	2399186	-	381672	2.07314e-06	0.0389152	17	1	0	.	.	.	.	ACTGCGATCAGAGACGTTACTCCAGTACCTCATTTGAAGATGGTACTGAAGTAACTCCAGCTTTATT	0.0491021	0.0971187
JW_BC1_Ab	JW_BC1_Ab.1016693_1	330	CDS	Saa_6009_C1	cds-WP-000933195.1	fabI	WP_000933195.1	E0E12_RS05275		1026289	1026328	+	129	CDS	Saa_6009_C1	cds-WP-000133954.1	rpsA	WP_000133954.1	E0E12_RS07880		1564325	1564273	-	85140	4.62457e-07	0.106628	22	1	0	.	.	.	.	ACTTAGGTCCAGATAATATTCGCGTTAATGCAAAGGTCAATTCCACGAAAATGATGTCATTGAAGGTGTCG	4.33968e-13	2.03724e-12
JW_BC1_Ab	JW_BC1_Ab.1018119_1	41	unknown	Saa_6009_C1	none					2467113	2467199	+	570	CDS	Saa_6009_C1	cds-WP-000426914.1		WP_000426914.1	E0E12_RS06490		1258607	1258633	+	46740	2.53879e-07	0.065414	10	1	0	.	.	.	.	ACTTCAATGCTTGATCACCATTTACATGTGTCTGCTGTCCTTTTGTAAAACGAACACCATCAACAGTGAATGTATCATTACTTAACACTGTTGGTGATGCTGTTAAATTTG	4.66904e-06	1.53382e-05
JW_BC1_Ab	JW_BC1_Ab.1020240_1	2176	3UTR	Saa_6009_C1	Saa-6009-C1-utr3-1482		3'UTR_01482		E0E12_RS14095	2648388	2648323	-	0	CDS	Saa_6009_C1	cds-WP-000182654.1	typA	WP_000182654.1	E0E12_RS05825		1131136	1131158	+	0	0	NA	14	1	0	.	.	.	.	ACTTGCCCTCGTTGGTGAGCAATTGAGGCAGACCCCTTTAATTAAGTAAACCCTAACTCCCCACAGAGGGTGTTGTAGATGAAGTTA	0	0
JW_BC1_Ab	JW_BC1_Ab.1020179_1	3929	ncRNA	Saa_6009_C1	srn-0200 (sRNA11, Teg4)		Teg4			49523	49441	-	261	CDS	Saa_6009_C1	cds-WP-001043863.1		WP_001043863.1	E0E12_RS07865		1560991	1560953	-	2050938	1.11401e-05	0.00987504	10	1	0	.	.	.	.	ACTTGCATTCAGGCTTTCGGTTAATTTTTTCAACTAAAAAACAGAGGAAATATTCAACGACTTGATTGTTTCCTCTTTTTTCAGATGCTGTAAAATAATTTTACTTAAAAAGCCCTGAATA	1.72256e-18	9.94312e-18
JW_BC1_Ab	JW_BC1_Ab.1020478_1	99	CDS	Saa_6009_C1	cds-WP-000159755.1		WP_000159755.1	E0E12_RS00910		199709	199750	+	95	CDS	Saa_6009_C1	cds-WP-000181832.1		WP_000181832.1	E0E12_RS00915		199936	199957	+	18810	1.02171e-07	0.0721803	7	1	0	.	.	.	.	ACTTGCTGCGTATGCTGGTGGATTCGTTTCTACATATTTATTGTTAGTACAGCATCAATTGTT	3.89947e-06	1.28657e-05
JW_BC1_Ab	JW_BC1_Ab.1020577_1	5	unknown	Saa_6009_C1	none					66270	66306	+	204	CDS	Saa_6009_C1	cds-WP-000547794.1		WP_000547794.1	E0E12_RS02925		579723	579654	-	2040	1.10807e-08	1.28376	41	1	0	.	.	.	.	ACTTGCTTTTGAGCTGGGAGTGATTGTTGTTTCGTTGTTGAAGAAAGACAACAATCATTCTTCGAAATG	3.03162e-98	4.54295e-97
JW_BC1_Ab	JW_BC1_Ab.1022172_1	410	CDS	Saa_6009_C1	cds-WP-000071901.1		WP_000071901.1	E0E12_RS13515		2543200	2543271	+	228	CDS	Saa_6009_C1	cds-WP-001240826.1	esxA	WP_001240826.1	E0E12_RS01360		302792	302845	+	186960	1.01551e-06	0.0196242	6	1	0	.	.	.	.	ACTTTATATACTAAAACGAATAAGAGCAATTCCAACAACTTAGTCCTA	0.16011	0.271038
JW_BC1_Ab	JW_BC1_Ab.1022665_1	809	CDS	Saa_6009_C1	cds-WP-000894660.1	pflB	WP_000894660.1	E0E12_RS01030		231955	231987	+	795	ncRNA	Saa_6009_C1	srn-4390		rsaOG			2468892	2468851	-	1286310	6.98687e-06	0.0149632	12	1	0	.	.	.	.	ACTTTGAAATCGAAGGCGACTTCCCTAAATACGTAACAGGGGGAGCGATTAAACAAAGG	2.28087e-08	8.55538e-08
JW_BC1_Ab	JW_BC1_Ab.1034768_1	223	CDS	Saa_6009_C1	cds-WP-000974881.1		WP_000974881.1	E0E12_RS11970		2259235	2259152	-	132	CDS	Saa_6009_C1	cds-WP-000157603.1		WP_000157603.1	E0E12_RS11965		2258432	2258392	-	58872	3.19776e-07	0.0233142	4	1	0	.	.	.	.	AGAACTTGAATCATTTGCACAATTCGGTTCAGACCAGAGGTTATGACATTGAGTATTCTCAAGTAGACGTACCTGAA	0.0858676	0.158021
JW_BC1_Ab	JW_BC1_Ab.1042978_1	365	5UTR	Saa_6009_C1	Saa-6009-C1-utr5-215		5'UTR_00215		E0E12_RS04470	883478	883517	+	26	CDS	Saa_6009_C1	cds-WP-000685079.1		WP_000685079.1	E0E12_RS05680		1103341	1103422	+	18980	1.03094e-07	0.225834	22	1	0	.	.	.	.	AGAATATTCTCCTTTTCATTTATGAATTTGTTACAAAATAAGATCATTTAAAAGAAGGAGATATTTTTCAAATTGTGACTGATAAATCACAATATGTCGCAACGGCTTATGTTGGTCGCCAG	1.77654e-26	1.29909e-25
JW_BC1_Ab	JW_BC1_Ab.1046187_1	3578	ncRNA	Saa_6009_C1	srn-3910 (RNAIII)		RNAIII			2182285	2182227	-	305	CDS	Saa_6009_C1	cds-WP-001801873.1	mecA	WP_001801873.1	E0E12_RS00215		46698	46637	-	2182580	1.18552e-05	0.025846	27	1	0	.	.	.	.	AGAATTTTTATCTTAATTAAGGAAGGAGTGATTTCAATGGCAATACAGGAACAGCATATGAGATAGGCATCGTTCCAAAGAATGTATCTAAAAAAGATTA	5.55811e-10	2.26646e-09
JW_BC1_Ab	JW_BC1_Ab.1046193_1	3578	ncRNA	Saa_6009_C1	srn-3910		RNAIII			2182289	2182200	-	16	unknown	Saa_6009_C1	none					2547282	2547245	-	114496	6.2191e-07	0.0501535	12	1	0	.	.	.	.	AGAATTTTTATCTTAATTAAGGAAGGAGTGATTTCAATGGCACAAGATATCATTTCAACAATCGGTGACATATCGATGCATACTTCTGCCCATCACCTTATGATA	0.000419506	0.00116224
JW_BC1_Ab	JW_BC1_Ab.1051048_1	9	CDS	Saa_6009_C1	cds-WP-000705893.1		WP_000705893.1	E0E12_RS10305		1990639	1990599	-	123	CDS	Saa_6009_C1	cds-WP-000157603.1		WP_000157603.1	E0E12_RS11965		2258346	2258309	-	2214	1.20258e-08	0.510946	17	1	0	.	.	.	.	AGACGTACCGAATGCATCAAACCAACAGACTTATACAGTGAAGAAGAAATTGATGAATTAAATAA	1.36034e-34	1.17896e-33
JW_BC1_Ab	JW_BC1_Ab.1051341_1	7	CDS	Saa_6009_C1	cds-WP-001790868.1		WP_001790868.1	E0E12_RS12585		2384654	2384618	-	32	operon	Saa_6009_C1	Saa-6009-C1-Operon891				E0E12_RS12585	2383990	2383914	-	448	2.43341e-09	1.20268	18	1	0	.	.	.	.	AGACGTTTGGAACATAATGGGGTATAAATTAATACCCAGTTAATACCCTTTGCTTCAATTTGATGAAAATCAATGAAATTCAAAATTGAAGAAATCCTTTAAG	1.90234e-49	2.11975e-48
JW_BC1_Ab	JW_BC1_Ab.1054627_1	296	ncRNA	Saa_6009_C1	srn-3580		SprA1			1919118	1919168	+	11	CDS	Saa_6009_C1	cds-WP-000225837.1 (FolD)	folD	WP_000225837.1	E0E12_RS05585		1085841	1085800	-	6512	3.53714e-08	0.683475	39	1	0	.	.	.	.	AGAGAGGAGGTGTATAAGGTGATGCTTATTTTCGTTCACATCAATCCTGAAAAAGATGTGGA	4.27715e-73	5.75711e-72
JW_BC1_Ab	JW_BC1_Ab.1056653_1	629	CDS	Saa_6009_C1	cds-WP-000260117.1	lpdA	WP_000260117.1	E0E12_RS05760		1119460	1119501	+	329	CDS	Saa_6009_C1	cds-WP-000101625.1	rpsK	WP_000101625.1	E0E12_RS12650		2395773	2395743	-	413882	2.24809e-06	0.0109912	5	1	0	.	.	.	.	AGAGCACTGTTTGGACGAGGGGCCCCTCTAAGAAGTACCAGGTAAATTAGTTGTAGTTGGTGGAGGATACACGGTTGTCGTCCACCAAAACGTCG	0.00445481	0.0108586
JW_BC1_Ab	JW_BC1_Ab.1060461_1	118	ncRNA	Saa_6009_C1	srn-1160		sRNA102			531515	531551	+	24	3UTR	Saa_6009_C1	Saa-6009-C1-utr3-1090				E0E12_RS10700	2044262	2044190	-	5664	3.07653e-08	0.281867	15	1	0	.	.	.	.	AGAGTAGAACGTTGCCAGGCAATATAGTTATCGCTAAGTGCAAGATTTATGTAA	8.06057e-24	5.41286e-23
JW_BC1_Ab	JW_BC1_Ab.1060889_1	957	ncRNA	Saa_6009_C1	Saa-6009-C1-srna62		Sau-6477/RsaOI			646868	646828	-	457	CDS	Saa_6009_C1	cds-WP-000437472.1		WP_000437472.1	E0E12_RS05690		1105116	1105180	+	874698	4.75111e-06	0.0423393	28	1	0	.	.	.	.	AGAGTCTCAATATTAATTGCGTTGGACAAAACTAAGTTAGTATTGTAATAATATTGAAGATTC	0.0738753	0.138893
JW_BC1_Ab	JW_BC1_Ab.1061025_1	284	CDS	Saa_6009_C1	cds-WP-000258003.1	spxA	WP_000258003.1	E0E12_RS05200		1011217	1011268	+	559	CDS	Saa_6009_C1	cds-WP-000529878.1	rpsC	WP_000529878.1	E0E12_RS12745		2404078	2404044	-	317512	1.72464e-06	0.0376466	15	1	0	.	.	.	.	AGAGTGAGATGTATGGTAACATTATTTACTTCACCAAGTTGCACTAGTGGAGGAGGAAAATAATA	0.0442664	0.0886685
JW_BC1_Ab	JW_BC1_Ab.1068107_1	112	CDS	Saa_6009_C1	cds-WP-000626074.1	pde2	WP_000626074.1	E0E12_RS09085		1794769	1794733	-	40	CDS	Saa_6009_C1	cds-WP-000626074.1	pde2	WP_000626074.1	E0E12_RS09085		1793977	1793920	-	8960	4.86682e-08	0.627495	42	1	0	.	.	.	.	AGATCCTGATGCATATGGTTCACAACCGAATGCGTCAGGAGTTTCAGTGGACAGCTGGGATGAATTTGAGCAACTTGCTAT	3.81414e-74	5.17974e-73
JW_BC1_Ab	JW_BC1_Ab.1069006_1	1468	CDS	Saa_6009_C1	cds-WP-000868999.1 (SpoVG)	spoVG	WP_000868999.1	E0E12_RS02730		546426	546462	+	118	CDS	Saa_6009_C1	cds-WP-001805409.1		WP_001805409.1	E0E12_RS06275		1212900	1212987	+	346448	1.88181e-06	0.0408456	17	1	0	.	.	.	.	AGATGAAGCTTCGTAATTCATGATTTACGTGTAATTAGTTCTTTAAGGTTAGATGTTGTTATTAAAGAAATGATACGTAAATCACGTACGATTGCGAAACAACTAATCGAAAAAAAACGTGTG	0.0304335	0.0632367
JW_BC1_Ab	JW_BC1_Ab.1073315_1	947	ncRNA	Saa_6009_C1	srn-1070		Sau41			490069	490046	-	181	ncRNA	Saa_6009_C1	Saa-6009-C1-srna209					1935582	1935627	+	342814	1.86207e-06	0.0458922	19	1	0	.	.	.	.	AGATGGCTATTGTAGGTACTATCACATTCACGATGATTAACTTACAAAGGAGTTTCAACTATGAAGATG	0.0108373	0.0248432
JW_BC1_Ab	JW_BC1_Ab.1074282_1	667	CDS	Saa_6009_C1	cds-WP-000688492.1 (AgrA)		WP_000688492.1	E0E12_RS11575		2185137	2185191	+	343	CDS	Saa_6009_C1	cds-WP-001074619.1	rplA	WP_001074619.1	E0E12_RS03020		596914	596957	+	457562	2.48535e-06	0.0104535	5	1	0	.	.	.	.	AGATGTCATAATAGCTTTGTCGTCAATCGCCATAATAGTATTCGCTAAAGGTGA	0.00172906	0.00442371
JW_BC1_Ab	JW_BC1_Ab.1080182_1	452	CDS	Saa_6009_C1	cds-WP-000622776.1		WP_000622776.1	E0E12_RS11145		2120062	2120029	-	500	CDS	Saa_6009_C1	cds-WP-000622776.1		WP_000622776.1	E0E12_RS11145		2120322	2120256	-	452000	2.45514e-06	0.0294492	14	1	0	.	.	.	.	AGCAACTGCTTTAGTAGGTGGAGAAACACCTACATCAAAAGCAGGTAATGCAGCTGC	0.102541	0.184355
JW_BC1_Ab	JW_BC1_Ab.1083988_1	1563	ncRNA	Saa_6009_C1	srn-4390		rsaOG			2468806	2468752	-	3886	ncRNA	Saa_6009_C1	srn-0200 (sRNA11, Teg4)		Teg4			49594	49526	-	12147636	6.59825e-05	0.0146074	36	1	0	.	.	.	.	AGCACGTGACTAGCCGATTTTATCTTAAATAGAAAGAGGGTATGCATA	2.03309e-123	3.15544e-122
JW_BC1_Ab	JW_BC1_Ab.1086286_1	597	CDS	Saa_6009_C1	cds-WP-001048816.1	atpE	WP_001048816.1	E0E12_RS11985		2261815	2261769	-	803	CDS	Saa_6009_C1	cds-WP-000688492.1 (AgrA)		WP_000688492.1	E0E12_RS11575		2184946	2184997	+	958782	5.20783e-06	0.0577717	40	1	0	.	.	.	.	AGCAGGTATCGGTAACGGTTTAATCGTTTCAAATACACGCTTACAATTGTTGTCTAAAGATAATAGCGTTGAAACGATTG	0.0236163	0.0504855
JW_BC1_Ab	JW_BC1_Ab.1086698_1	111	CDS	Saa_6009_C1	cds-WP-000031401.1		WP_000031401.1	E0E12_RS05860		1141281	1141317	+	87	CDS	Saa_6009_C1	cds-WP-000538766.1		WP_000538766.1	E0E12_RS05865		1141991	1142032	+	19314	1.04908e-07	0.325633	32	1	0	.	.	.	.	AGCAGTACCACCACTAATTGGATGGGTTGCTGACACATTAATTTAGCAACAATTGGTGGTATTCTAGGCCTAGTTT	1.27581e-42	1.2683e-41
JW_BC1_Ab	JW_BC1_Ab.1089254_1	3929	ncRNA	Saa_6009_C1	srn-0200 (sRNA11, Teg4)		Teg4			49566	49514	-	102	CDS	Saa_6009_C1	cds-WP-000180665.1		WP_000180665.1	E0E12_RS07535		1470255	1470218	-	801516	4.35361e-06	0.0489689	31	1	0	.	.	.	.	AGCATTATTGATTTAATCAAGACTTGCATTTATGATAATGCTTATGA	0.050353	0.0993345
JW_BC1_Ab	JW_BC1_Ab.1095399_1	34	CDS	Saa_6009_C1	cds-WP-001180323.1		WP_001180323.1	E0E12_RS14450		2717979	2717918	-	25	CDS	Saa_6009_C1	cds-WP-001180323.1		WP_001180323.1	E0E12_RS14450		2717805	2717763	-	1700	9.23392e-09	0.823193	24	1	0	.	.	.	.	AGCGCAAAACTTTGCAACATGTCGCGCGCTTGTGTCAGAAGTACACAAGCAGCGGAACATATTTTA	1.60579e-54	1.93075e-53
JW_BC1_Ab	JW_BC1_Ab.1097113_1	0	CDS	Saa_6009_C1	cds-WP-001140999.1	lmrS	WP_001140999.1	E0E12_RS12345		2336012	2335983	-	1840	ncRNA	Saa_6009_C1	Saa-6009-C1-srna113					1015784	1015867	+	0	0	NA	19	1	0	.	.	.	.	AGCGGCGATGGGGACATTTTTATGAAATTAATCACATAACAAACATACCCCTTTGTTTGAAGTGAAAAATTTCT	0	0
JW_BC1_Ab	JW_BC1_Ab.1097356_1	16	CDS	Saa_6009_C1	cds-WP-000828726.1		WP_000828726.1	E0E12_RS02495		498632	498700	+	41	CDS	Saa_6009_C1	cds-WP-000828726.1		WP_000828726.1	E0E12_RS02495		498490	498531	+	1312	7.12642e-09	0.273304	7	1	0	.	.	.	.	AGCGGTAATATCAAATCCTTGGTTAACCGTTCTAGGGCAAGGTATAAAAAATGGCTCAATATCATTG	5.59434e-14	2.72288e-13
JW_BC1_Ab	JW_BC1_Ab.1101175_1	6	3UTR	Saa_6009_C1	Saa-6009-C1-utr3-1009		3'UTR_01009		E0E12_RS09535	1889116	1889079	-	46	CDS	Saa_6009_C1	cds-WP-001016166.1		WP_001016166.1	E0E12_RS06325		1223281	1223342	+	552	2.99831e-09	1.86598	31	1	0	.	.	.	.	AGCTACGAGTTGTTTTTATGACTCGGACATACTAAATTACAAGAACATGCTATTGTTATGCATCCGGCACCTGTGAATAGAG	1.63214e-88	2.36427e-87
JW_BC1_Ab	JW_BC1_Ab.1102334_1	9	CDS	Saa_6009_C1	cds-WP-000989121.1	arsB	WP_000989121.1	E0E12_RS09525		1887781	1887827	+	6	CDS	Saa_6009_C1	cds-WP-000884739.1		WP_000884739.1	E0E12_RS12365		2340053	2340007	-	108	5.86626e-10	2.99382	22	1	0	.	.	.	.	AGCTATTTAAAATTTCATGGATTGTTCTAGTTATATGATCAAGAAGCAATCCATTTCTTTAAACAAGATAATATTGTGGG	1.36173e-75	1.86593e-74
JW_BC1_Ab	JW_BC1_Ab.1105300_1	230	CDS	Saa_6009_C1	cds-WP-000934798.1	ssb	WP_000934798.1	E0E12_RS01830		390515	390561	+	733	CDS	Saa_6009_C1	cds-WP-001121760.1	eno	WP_001121760.1	E0E12_RS04375		865144	865179	+	337180	1.83147e-06	0.104726	43	1	0	.	.	.	.	AGCTGGTGTAGATGGTCGCTTACAATCCCGTAATTATGAAAATCCTAAATTTGAAGGTACTGAAGATGCTGTTGA	2.77978e-13	1.31715e-12
JW_BC1_Ab	JW_BC1_Ab.1116782_1	82	CDS	Saa_6009_C1	cds-WP-000282655.1		WP_000282655.1	E0E12_RS11025		2100078	2099994	-	92	CDS	Saa_6009_C1	cds-WP-001100289.1	tet(38)	WP_001100289.1	E0E12_RS00635		130595	130636	+	15088	8.19538e-08	0.115133	10	1	0	.	.	.	.	AGGAGTTGTACGCATGTATAATCCATTCGACGAAGCTTATCATGGCTTATGCGAAGAGATATTTCTAAAATAAAGAAAGCAGTACCTATTTTATTATTCTTATT	1.63821e-10	6.87368e-10
JW_BC1_Ab	JW_BC1_Ab.1116811_1	57	CDS	Saa_6009_C1	cds-WP-001048363.1		WP_001048363.1	E0E12_RS09330		1844809	1844754	-	35	CDS	Saa_6009_C1	cds-WP-000237796.1		WP_000237796.1	E0E12_RS02090		428060	428011	-	3990	2.16726e-08	0.179109	8	1	0	.	.	.	.	AGGAGTTTTGTCATAATGAATTTATTTTACAATCCTAAATATGTAGGAGATATCTTTTTATTTATCTCTCTGTGGTTTTTATTTATGACTGGAATGCGAATTG	2.03635e-12	9.27333e-12
JW_BC1_Ab	JW_BC1_Ab.1117291_1	249	CDS	Saa_6009_C1	cds-WP-000151982.1		WP_000151982.1	E0E12_RS14455		2720065	2720093	+	35	CDS	Saa_6009_C1	cds-WP-000889252.1		WP_000889252.1	E0E12_RS03585		707608	707533	-	17430	9.46749e-08	0.203526	19	1	0	.	.	.	.	AGGATATGAAGATGCTGTAGATTAAACGGTAGGTATTATTCTTGTAGTTGCATTATTAATTA	1.37463e-22	8.87818e-22
JW_BC1_Ab	JW_BC1_Ab.1118976_1	109	CDS	Saa_6009_C1	cds-WP-000168845.1	sufC	WP_000168845.1	E0E12_RS04760		921595	921631	+	118	ncRNA	Saa_6009_C1	srn-1160		sRNA102			531504	531549	+	25724	1.39726e-07	0.00881751	1	1	0	1	37	38	84	AGGATTATTCTTGGCAATGCAATATCCATCAGAAATTCGATGGTAGTCGAACTTACGTTCCGCTAGAGTAGAACGTTGCCAGGCG	0.36348	0.525611
JW_BC1_Ab	JW_BC1_Ab.1120937_1	1	CDS	Saa_6009_C1	cds-WP-001165952.1		WP_001165952.1	E0E12_RS04390		867177	867213	+	292	CDS	Saa_6009_C1	cds-WP-000349655.1	atpB	WP_000349655.1	E0E12_RS11990		2262596	2262531	-	584	3.17212e-09	0.351123	6	1	0	.	.	.	.	AGGCCACGCGGCACCACCAGATGAAATACTGATGAGTTGGAATTTATTCGGTTTTGATATCGTTTTCAATTTATCAAGTATATTGATGATACTTGTTA	7.17405e-14	3.46404e-13
JW_BC1_Ab	JW_BC1_Ab.1127221_1	1032	ncRNA	Saa_6009_C1	Saa-6009-C1-srna237		sRNA_00237			2162044	2162105	+	168	3UTR	Saa_6009_C1	Saa-6009-C1-utr3-249				E0E12_RS03015	596518	596537	+	346752	1.88346e-06	0.0288195	12	1	0	.	.	.	.	AGGGCTAAAGGTCCACCTATATTGATTTGAGCTTTCGGCTCACTGACGTCTGTATTATGAAGCAGATAACAGAGATC	0.113126	0.200425
JW_BC1_Ab	JW_BC1_Ab.1129626_1	735	3UTR	Saa_6009_C1	Saa-6009-C1-utr3-17		3'UTR_00017		E0E12_RS00185	40869	40841	-	1109	CDS	Saa_6009_C1	cds-WP-001554031.1		WP_001554031.1	E0E12_RS11570		2183668	2183744	+	1630230	8.85495e-06	0.00775334	7	1	0	.	.	.	.	AGGGTGTGCTTAAATCGGGCCATTTAGCACACCATATCTAATACTAAACAAAGGATTTTTAATAGTTAT	9.02446e-16	4.74955e-15
JW_BC1_Ab	JW_BC1_Ab.1154234_1	83	CDS	Saa_6009_C1	cds-WP-001177817.1		WP_001177817.1	E0E12_RS10815		2068671	2068709	+	123	CDS	Saa_6009_C1	cds-WP-000729744.1	acnA	WP_000729744.1	E0E12_RS07185		1398205	1398257	+	20418	1.10905e-07	0.287016	29	1	0	.	.	.	.	AGTATTTTTCTGAAAATGAAGATGAACCTATTGGTAAAGGTAA	6.99014e-37	6.29113e-36
JW_BC1_Ab	JW_BC1_Ab.1156506_1	613	CDS	Saa_6009_C1	cds-WP-000068176.1		WP_000068176.1	E0E12_RS05750		1116554	1116601	+	424	CDS	Saa_6009_C1	cds-WP-000888997.1	ftsZ	WP_000888997.1	E0E12_RS06250		1208754	1208835	+	519824	2.82354e-06	0.0137305	7	1	0	.	.	.	.	AGTCGAAGTAAGCCATGGCACAAATGACAATGGTTCATCCAAGGTGCAGACATGGT	0.00293693	0.00733508
JW_BC1_Ab	JW_BC1_Ab.1161220_1	926	CDS	Saa_6009_C1	cds-WP-001085505.1		WP_001085505.1	E0E12_RS04370		863613	863646	+	663	CDS	Saa_6009_C1	cds-WP-001200748.1	adhP	WP_001200748.1	E0E12_RS03450		682927	682992	+	1227876	6.66948e-06	0.0331827	26	1	0	.	.	.	.	AGTGATCTTCTATAATTTCCGACCTGATAGAGCGAATATTGTACAACAGGTCGTGAAACACTTTGCCGTAG	0.00369053	0.00914219
JW_BC1_Ab	JW_BC1_Ab.1162534_1	8	CDS	Saa_6009_C1	cds-WP-000533485.1		WP_000533485.1	E0E12_RS08985		1765961	1765924	-	4	CDS	Saa_6009_C1	cds-WP-000533485.1		WP_000533485.1	E0E12_RS08985		1765757	1765722	-	64	3.4763e-10	2.65165	15	1	0	.	.	.	.	AGTGCCGTCTACAAAAATATATGGTTTAACAGCAGA	6.06517e-53	7.17908e-52
JW_BC1_Ab	JW_BC1_Ab.1175649_1	265	ncRNA	Saa_6009_C1	Saa-6009-C1-srna194		sRNA_00194			1780771	1780850	+	549	CDS	Saa_6009_C1	cds-WP-000894660.1	pflB	WP_000894660.1	E0E12_RS01030		231688	231716	+	290970	1.58047e-06	0.041948	16	1	0	.	.	.	.	AGTTGGTTTCGTCATGATTCTATTTGCATTTAAAACTCAATTCGGGCATGCCAGTTTCACAAATGCGAAGTATTAGAATATGACGAAGTATTCG	0.0173687	0.038176
JW_BC1_Ab	JW_BC1_Ab.1194988_1	868	CDS	Saa_6009_C1	cds-WP-001105707.1		WP_001105707.1	E0E12_RS11560		2183023	2183060	+	114	3UTR	Saa_6009_C1	Saa-6009-C1-utr3-1376				E0E12_RS13145	2471730	2471766	+	197904	1.07496e-06	0.0826535	26	1	0	.	.	.	.	ATAATAGAAGCTATTACATTATTACCATATTGATATATTATTTGCACATGGGAGT	6.10908e-09	2.34348e-08
JW_BC1_Ab	JW_BC1_Ab.1208296_1	17	CDS	Saa_6009_C1	cds-WP-000273371.1		WP_000273371.1	E0E12_RS08000		1585392	1585341	-	251	CDS	Saa_6009_C1	cds-WP-000974881.1		WP_000974881.1	E0E12_RS11970		2259757	2259692	-	8534	4.63543e-08	0.443953	29	1	0	.	.	.	.	ATAGAATATCAAAATTATAAAGAAAAAGATTCAACAGTAAGAGCA	1.06814e-47	1.14816e-46
JW_BC1_Ab	JW_BC1_Ab.1222262_1	31	CDS	Saa_6009_C1	cds-WP-000594994.1	recJ	WP_000594994.1	E0E12_RS08710		1717648	1717576	-	938	CDS	Saa_6009_C1	cds-WP-000466748.1		WP_000466748.1	E0E12_RS01995		410792	410836	+	58156	3.15887e-07	0.0996935	17	1	0	.	.	.	.	ATATAGAATCGTTAGCTGAAGGTTTAAATAAATGGATGAAAGAATTATCTAAAAAAATAAATAGAAAAAGGAGACTGAAAATTATGTTTGGATTTATTT	2.87281e-11	1.24489e-10
JW_BC1_Ab	JW_BC1_Ab.1227000_1	4	CDS	Saa_6009_C1	cds-WP-000353634.1		WP_000353634.1	E0E12_RS14370		2704138	2704107	-	96	CDS	Saa_6009_C1	cds-WP-000098285.1	ltaS	WP_000098285.1	E0E12_RS04035		793161	793209	+	768	4.17156e-09	1.12268	22	1	0	.	.	.	.	ATATCTGCGGTCATTGTTGGTTTAGTATTACATTAAATTCTATGATGCAATATACTATGACATGTCAGATAAAGACGTTGTAG	7.36566e-57	8.99854e-56
JW_BC1_Ab	JW_BC1_Ab.1228109_1	26	CDS	Saa_6009_C1	cds-WP-000652047.1		WP_000652047.1	E0E12_RS06880		1348104	1348166	+	14	CDS	Saa_6009_C1	cds-WP-000186117.1	budA	WP_000186117.1	E0E12_RS14835		2793227	2793167	-	728	3.95429e-09	2.04416	39	1	0	.	.	.	.	ATATGACACTTTACTTGAAGTCATTGGCGTAAACGGAAATGGTATTTATAGAATTAAAAGGCGATGAGAAAGTACCGTATGCATCGATTACTAATTTTAAAGCG	4.00582e-110	6.12347e-109
JW_BC1_Ab	JW_BC1_Ab.1231967_1	900	CDS	Saa_6009_C1	cds-WP-001260089.1		WP_001260089.1	E0E12_RS04365		862479	862543	+	522	CDS	Saa_6009_C1	cds-WP-000279414.1	gap	WP_000279414.1	E0E12_RS04355		860032	860095	+	939600	5.10364e-06	0.0116717	8	1	0	.	.	.	.	ATATGTGTTGGTGAAACAGACGAAGAGCGTGAAAGTGGTAAAGCTAACGATGTTGTAGGTGAGCATTCAACACTAACCACCAAGAGTTAGACGGTTCTGAAACAGTTGTTTCAGGTGCTTCATGTACTT	6.51762e-07	2.26073e-06
JW_BC1_Ab	JW_BC1_Ab.1232332_1	2115	operon	Saa_6009_C1	Saa-6009-C1-Operon203		Operon203		E0E12_RS02675,E0E12_RS02680,E0E12_RS02685,E0E12_RS02690,E0E12_RS02695,E0E12_RS02700,E0E12_RS02705,E0E12_RS02710,E0E12_RS02715,E0E12_RS02720,E0E12_RS02725,E0E12_RS02730	546281	546316	+	96	CDS	Saa_6009_C1	cds-WP-000871601.1	walK	WP_000871601.1	E0E12_RS00115		25171	25235	+	406080	2.20571e-06	0.0577009	26	1	0	.	.	.	.	ATATGTTTAATCAAGCTTCTAAATAATTGGTATGCAAATTATCGGGCTGTATTTTACAAATAACC	0.000803228	0.00214712
JW_BC1_Ab	JW_BC1_Ab.1233055_1	276	CDS	Saa_6009_C1	cds-WP-001208760.1	lexA	WP_001208760.1	E0E12_RS07125		1384773	1384707	-	27	5UTR	Saa_6009_C1	Saa-6009-C1-utr5-667				E0E12_RS12085	2280421	2280387	-	14904	8.09543e-08	0.0926731	8	1	0	.	.	.	.	ATATTAATATGGAAGAAACGATTCATGTGCCAGTTATTGGTAAAGTCACAGCAGGTGTTCCTCAAATAAACAACTTGAATGAGCTTGCTTTAATGTTT	5.37474e-08	1.96514e-07
JW_BC1_Ab	JW_BC1_Ab.1233890_1	145	CDS	Saa_6009_C1	cds-WP-001016306.1		WP_001016306.1	E0E12_RS04950		953086	953058	-	45	CDS	Saa_6009_C1	cds-WP-000660023.1	arcC	WP_000660023.1	E0E12_RS15040		2833359	2833303	-	13050	7.08839e-08	0.309492	25	1	0	.	.	.	.	ATATTAGCTTTTTTAGGTAAGAAAATACCTATGAAGGTGTTGAAGCGGTTATAG	3.34448e-35	2.93196e-34
JW_BC1_Ab	JW_BC1_Ab.1244304_1	10	CDS	Saa_6009_C1	cds-WP-000076036.1		WP_000076036.1	E0E12_RS03105		619168	619228	+	0	CDS	Saa_6009_C1	cds-WP-000270135.1		WP_000270135.1	E0E12_RS01845		392379	392343	-	0	0	NA	5	1	0	.	.	.	.	ATCACCATGTCACAAGCAGTTAAAGTTGAACGACGAGAAACATTAAAACACTGATATAAGTTCAATTAACA	0	0
JW_BC1_Ab	JW_BC1_Ab.1250159_1	399	CDS	Saa_6009_C1	cds-WP-000723418.1	wecB	WP_000723418.1	E0E12_RS12000		2263455	2263400	-	70	CDS	Saa_6009_C1	cds-WP-000471571.1		WP_000471571.1	E0E12_RS09070		1788326	1788291	-	55860	3.03416e-07	0.13164	22	1	0	.	.	.	.	ATCATTTAATAAGCCAGTATTCTTTTCTCTGCAAG	1.0772e-16	5.85152e-16
JW_BC1_Ab	JW_BC1_Ab.1250414_1	32	CDS	Saa_6009_C1	cds-WP-001266541.1		WP_001266541.1	E0E12_RS03940		775217	775282	+	0	CDS	Saa_6009_C1	cds-WP-001266541.1		WP_001266541.1	E0E12_RS03940		774474	774502	+	0	0	NA	8	1	0	.	.	.	.	ATCATTTGTTATTAGATGGATTAAACAATTTATCAGGTTCTAATATTGTATTATTAGGTTTAAAGTAGAAACGAATGGTTCAAGCGGCC	0	0
JW_BC1_Ab	JW_BC1_Ab.1250474_1	28	CDS	Saa_6009_C1	cds-WP-000917664.1		WP_000917664.1	E0E12_RS13160		2475085	2475116	+	127	CDS	Saa_6009_C1	cds-WP-000270135.1		WP_000270135.1	E0E12_RS01845		392281	392223	-	7112	3.86304e-08	0.251542	15	1	0	.	.	.	.	ATCATTTTCGGCGCCATATTTTTAACAAGAGCGTGTAGGTCACTCGGACTATAA	2.33639e-22	1.49313e-21
JW_BC1_Ab	JW_BC1_Ab.1254041_1	1482	CDS	Saa_6009_C1	cds-WP-000868999.1 (SpoVG)	spoVG	WP_000868999.1	E0E12_RS02730		546500	546556	+	118	ncRNA	Saa_6009_C1	srn-1160		sRNA102			531517	531549	+	349752	1.89975e-06	0.00956522	4	1	1	.	.	.	.	ATCCTATTAATTCAGATATGACGTTCCGCTAGAGTAGAACGTTGCCAGGCG	0.00693856	0.0163748
JW_BC1_Ab	JW_BC1_Ab.1284173_1	212	operon	Saa_6009_C1	Saa-6009-C1-Operon461		Operon461		E0E12_RS06090,E0E12_RS06095	1180701	1180748	+	116	CDS	Saa_6009_C1	cds-WP-000129413.1	arcA	WP_000129413.1	E0E12_RS15055		2837774	2837718	-	49184	2.67154e-07	0.172174	27	1	0	.	.	.	.	ATGACAGGTTAATGTAATTGTCCTGAAATTGACTATATACTCATGACAGATGGTCCAATTAAAGTAAATAGCGAAATTGGAGCTTTAAAAACTGTGTTT	9.72162e-24	6.4996e-23
JW_BC1_Ab	JW_BC1_Ab.1294287_1	117	CDS	Saa_6009_C1	cds-WP-001006454.1		WP_001006454.1	E0E12_RS04770		924427	924475	+	121	CDS	Saa_6009_C1	cds-WP-001006454.1		WP_001006454.1	E0E12_RS04770		924617	924646	+	28314	1.53794e-07	0.100855	12	1	0	.	.	.	.	ATGATGCAACATGGGCTGATTTACCTACTAAATTTGAGGCGGGTACTCCTGGCCCGCCAAAGGATCG	3.82013e-10	1.56827e-09
JW_BC1_Ab	JW_BC1_Ab.1296671_1	2	3UTR	Saa_6009_C1	Saa-6009-C1-utr3-824		3'UTR_00824		E0E12_RS07910	1567607	1567570	-	26	CDS	Saa_6009_C1	cds-WP-000804328.1		WP_000804328.1	E0E12_RS06795		1329259	1329314	+	104	5.64899e-10	1.38675	10	1	0	.	.	.	.	ATGATTGTACATAGACCTTTTTATAATTATCAAGGACAATTGGCTAGTATTATAAAAATGAATGTCAATATTCATGATAA	6.51805e-32	5.37342e-31
JW_BC1_Ab	JW_BC1_Ab.1300802_1	294	CDS	Saa_6009_C1	cds-WP-001819665.1		WP_001819665.1	E0E12_RS00850		184428	184385	-	175	CDS	Saa_6009_C1	cds-WP-000136159.1	argF	WP_000136159.1	E0E12_RS15050		2836095	2836035	-	102900	5.58924e-07	0.06613	15	1	0	.	.	.	.	ATGCCAATCATGCATACTGTACCTGCGATTGGCATCCTACACAAATGTTAGCTGATTTTATGACAAT	2.48765e-06	8.33417e-06
JW_BC1_Ab	JW_BC1_Ab.1303535_1	1115	CDS	Saa_6009_C1	cds-WP-001554031.1		WP_001554031.1	E0E12_RS11570		2184003	2184061	+	2	unknown	Saa_6009_C1	none					517377	517413	+	4460	2.42255e-08	0.169409	8	1	0	.	.	.	.	ATGCCTGGCCTACGTGATTATTTCAATAAAAATATTGTACCGTGGTGAGGTATTGTTAATAACGCAATTGTAG	4.88632e-12	2.19884e-11
JW_BC1_Ab	JW_BC1_Ab.1304874_1	288	CDS	Saa_6009_C1	cds-WP-000048060.1		WP_000048060.1	E0E12_RS08405		1657287	1657237	-	9	3UTR	Saa_6009_C1	Saa-6009-C1-utr3-810				E0E12_RS07770	1541619	1541599	-	5184	2.8158e-08	0.196419	10	1	0	.	.	.	.	ATGCGTTACGTAGATTTAAACGTTCAGTTTCTAAAAGTGGAACAATAGCTGGGCGATTTATTCTG	5.21549e-15	2.62674e-14
JW_BC1_Ab	JW_BC1_Ab.1305827_1	1062	CDS	Saa_6009_C1	cds-WP-001121760.1	eno	WP_001121760.1	E0E12_RS04375		864982	865020	+	38	CDS	Saa_6009_C1	cds-WP-000259692.1	pruA	WP_000259692.1	E0E12_RS14500		2730911	2730866	-	80712	4.38405e-07	0.0796464	16	1	0	.	.	.	.	ATGCTCCAATTGCATTCCAAGAATTCATGATATTCCACCGTGGAACTTCCCGTTTGCGATTATG	2.27198e-08	8.53255e-08
JW_BC1_Ab	JW_BC1_Ab.1307908_1	613	CDS	Saa_6009_C1	cds-WP-000035320.1	pdhA	WP_000035320.1	E0E12_RS05745		1116498	1116573	+	143	CDS	Saa_6009_C1	cds-WP-000268484.1	rpsB	WP_000268484.1	E0E12_RS06615		1287843	1287891	+	175318	9.52278e-07	0.0236428	7	1	0	.	.	.	.	ATGGAAATTATGTATGAAGATATGCCTCAAAACTTAGCAGAACAATATGAAATTTACAAAGAGAAGGAGTCGAAGTGAAGACGAGGCATACAACTTCTTGAAACAAGTTTCAGAAGATGGTGGAC	0.132965	0.230735
JW_BC1_Ab	JW_BC1_Ab.1313095_1	307	CDS	Saa_6009_C1	cds-WP-000894660.1	pflB	WP_000894660.1	E0E12_RS01030		230642	230690	+	963	CDS	Saa_6009_C1	cds-WP-001121760.1	eno	WP_001121760.1	E0E12_RS04375		865312	865351	+	591282	3.21168e-06	0.0110349	6	1	0	.	.	.	.	ATGGCGAAAGCAGCTTGTGAAGCTTACGGTTACGAAAACGTACAGCTGCAGA	0.000241789	0.00069063
JW_BC1_Ab	JW_BC1_Ab.1318544_1	116	CDS	Saa_6009_C1	cds-WP-000259718.1		WP_000259718.1	E0E12_RS12915		2430262	2430219	-	379	CDS	Saa_6009_C1	cds-WP-000868342.1	rpmJ	WP_000868342.1	E0E12_RS12660		2396709	2396645	-	87928	4.776e-07	0.090616	19	1	0	.	.	.	.	ATGGTAGTAGAAAAAAGAAACCCAAGAATTACTTATCGTTATAAATAA	2.99885e-10	1.23779e-09
JW_BC1_Ab	JW_BC1_Ab.1325854_1	45	CDS	Saa_6009_C1	cds-WP-000631964.1		WP_000631964.1	E0E12_RS02975		591171	591200	+	137	CDS	Saa_6009_C1	cds-WP-000648617.1	udk	WP_000648617.1	E0E12_RS08580		1690435	1690370	-	12330	6.69731e-08	0.19104	15	1	0	.	.	.	.	ATGTATGTGGTCCTACTGTATATAACTACAATTAAAGTGGATCGCCCGATATATCCAAACAACATGATGAGA	7.55074e-19	4.40026e-18
JW_BC1_Ab	JW_BC1_Ab.1336934_1	611	CDS	Saa_6009_C1	cds-WP-001074753.1		WP_001074753.1	E0E12_RS04360		861098	861123	+	8	unknown	Saa_6009_C1	none					575754	575797	+	9776	5.31005e-08	0.0143032	1	1	0	1	26	31	75	ATTAAAGACCTTAAAGAAGGCGACGTGCTCCTTAGCGTCGATGGCAGTCGAACTTACGTTCCGCTAGAGTAGAACGTTGCCAGGCA	0.234377	0.374856
JW_BC1_Ab	JW_BC1_Ab.1338096_1	46	CDS	Saa_6009_C1	cds-WP-000495671.1		WP_000495671.1	E0E12_RS12190		2300256	2300301	+	1929	CDS	Saa_6009_C1	cds-WP-000894660.1	pflB	WP_000894660.1	E0E12_RS01030		230325	230344	+	177468	9.63956e-07	0.00335703	1	1	0	1	46	47	66	ATTAAATGATAATACAACAAAAACAATGACTTCAGATAAACCAGAACATGCAACAGCTTGGCAAGG	0.0163876	0.0362818
JW_BC1_Ab	JW_BC1_Ab.1353646_1	239	CDS	Saa_6009_C1	cds-WP-000334465.1	glmS	WP_000334465.1	E0E12_RS12225		2307142	2307063	-	52	CDS	Saa_6009_C1	cds-WP-000894464.1		WP_000894464.1	E0E12_RS03590		708207	708170	-	24856	1.35011e-07	0.0448507	5	1	0	.	.	.	.	ATTAGGTTTATTAGATGCTGAAGACAAAGACACAATCTATGCTAGTCAAAGGAGCAATATAACATGTTAGAGTTTGTCGT	0.00138878	0.00360329
JW_BC1_Ab	JW_BC1_Ab.1358415_1	114	CDS	Saa_6009_C1	cds-WP-000691737.1	tet(M)	WP_000691737.1	E0E12_RS02130		431724	431676	-	1202	CDS	Saa_6009_C1	cds-WP-000897132.1		WP_000897132.1	E0E12_RS02945		583623	583690	+	274056	1.4886e-06	0.0324173	12	1	0	.	.	.	.	ATTATGGAAGGGATACGCTATGGTTACGAACAAGGATTATATGGTTGGAACGTTTCCAACCTGTACAAG	0.0748261	0.140507
JW_BC1_Ab	JW_BC1_Ab.1360496_1	237	CDS	Saa_6009_C1	cds-WP-000960855.1		WP_000960855.1	E0E12_RS13425		2525186	2525156	-	249	CDS	Saa_6009_C1	cds-WP-000913315.1	msrB	WP_000913315.1	E0E12_RS07605		1480848	1480774	-	118026	6.41084e-07	0.0576307	14	1	0	.	.	.	.	ATTATTCCATTCTTACTTATCTTTATTATTTTGATAAGTAGGAGTGGAAAGTATGTTTAAAAAATT	4.51914e-05	0.000137335
JW_BC1_Ab	JW_BC1_Ab.1364936_1	380	CDS	Saa_6009_C1	cds-WP-001056228.1	clfA	WP_001056228.1	E0E12_RS04445		877938	878000	+	23	CDS	Saa_6009_C1	cds-WP-000514391.1		WP_000514391.1	E0E12_RS13595		2557439	2557406	-	17480	9.49464e-08	0.139055	13	1	0	.	.	.	.	ATTCATCAAGTGATTCCGATATGTCACGCTTGGTCCTG	7.4756e-14	3.60393e-13
JW_BC1_Ab	JW_BC1_Ab.1370645_1	347	CDS	Saa_6009_C1	cds-WP-001010762.1	qoxB	WP_001010762.1	E0E12_RS05560		1081502	1081428	-	14	CDS	Saa_6009_C1	cds-WP-001071721.1	nrdD	WP_001071721.1	E0E12_RS14935		2813355	2813324	-	9716	5.27746e-08	0.243905	17	1	0	.	.	.	.	ATTCTTCTCAATTTCAACAATGCTGATTGGTATTCCAACTGGTGTGAAATTGTTTAACTGGTTATTAACATTATTTTTACCAAGTTGGAAAGATG	8.80855e-24	5.90212e-23
JW_BC1_Ab	JW_BC1_Ab.1375740_1	0	unknown	Saa_6009_C1	none					2542592	2542572	-	37	CDS	Saa_6009_C1	cds-WP-001118726.1		WP_001118726.1	E0E12_RS13610		2562911	2562856	-	0	0	NA	16	1	0	.	.	.	.	ATTGATAGCTAATGCCACCGCAAAGGTGGAGAAGAGGAATCGCTATCAATTGCTGATATGGCTGATG	0	0
JW_BC1_Ab	JW_BC1_Ab.1394076_1	3800	ncRNA	Saa_6009_C1	srn-0200 (sRNA11, Teg4)		Teg4			49570	49533	-	323	CDS	Saa_6009_C1	cds-WP-000894660.1	pflB	WP_000894660.1	E0E12_RS01030		230616	230703	+	2454800	1.33338e-05	0.0189551	21	1	0	.	.	.	.	ATTTCACTGGTGTTATTACAAGCATTATTGACCATTCAAACGTTCAATGCAACCATTCGGTGGTATTCGTATGGCGAAAGCAGCTTGTGAAGCTTACGGTTACGAATTAGACGAAGAAAT	1.17306e-15	6.11034e-15
JW_BC1_Ab	JW_BC1_Ab.1397300_1	600	CDS	Saa_6009_C1	cds-WP-001010762.1	qoxB	WP_001010762.1	E0E12_RS05560		1081412	1081332	-	165	CDS	Saa_6009_C1	cds-WP-000481443.1	tkt	WP_000481443.1	E0E12_RS07140		1387680	1387730	+	198000	1.07548e-06	0.0222475	7	1	0	.	.	.	.	ATTTGAGTCACCAATGCTATTCTCATTAGCATTTATCCCTAACTTCCTTTTAGGTGGTGTTACGGGTGTAATGTTAGCAACAAAACGTGTTGCGATTGAAATGGCTTCACCGCTTGGATGGCATAAATA	0.146907	0.252195
JW_BC1_Ab	JW_BC1_Ab.1399808_1	187	CDS	Saa_6009_C1	cds-WP-001227718.1		WP_001227718.1	E0E12_RS00895		195158	195110	-	8	CDS	Saa_6009_C1	cds-WP-000730043.1		WP_000730043.1	E0E12_RS13215		2484570	2484531	-	2992	1.62517e-08	0.82734	32	1	0	.	.	.	.	ATTTGGTTTCATCAAGCGTTTATTAATTCCATTCGGTCTACTTTAAAACCGGGTGCGTCAATTACAACGACATCATCT	2.65241e-68	3.49291e-67
JW_BC1_Ab	JW_BC1_Ab.1408344_1	38	5UTR	Saa_6009_C1	Saa-6009-C1-utr5-409		5'UTR_00409		E0E12_RS07535	1470670	1470642	-	140	CDS	Saa_6009_C1	cds-WP-001115440.1	sucB	WP_001115440.1	E0E12_RS07530		1467568	1467516	-	10640	5.77935e-08	0.233074	17	1	0	.	.	.	.	ATTTTTGTGGAGGGTGTAAACGACAATACTCCACAACAAAATGAAGAAACAAATAATAAA	4.00241e-23	2.62966e-22
JW_BC1_Ab	JW_BC1_Ab.1408531_1	375	ncRNA	Saa_6009_C1	srn-3800 (SprD)		sprD			2086129	2086172	+	156	CDS	Saa_6009_C1	cds-WP-000662681.1	uvrA	WP_000662681.1	E0E12_RS04280		842728	842800	+	117000	6.35511e-07	0.0785553	19	1	0	.	.	.	.	ATTTTTTATGTATTGCTCCCCTTCGGGCTAGTATATTAAATTTTACAAAGATTCAATTATTAGC	2.60318e-08	9.70452e-08
JW_BC1_Ab	JW_BC1_Ab.1417595_1	2186	CDS	Saa_6009_C1	cds-WP-000868999.1 (SpoVG)	spoVG	WP_000868999.1	E0E12_RS02730		546315	546352	+	8	CDS	Saa_6009_C1	cds-WP-001548566.1	topA	WP_001548566.1	E0E12_RS06580		1279913	1279983	+	34976	1.8998e-07	0.00756188	1	1	0	2	39	43	113	CAAAACAGAGAGATATATACTATAGGGGGGCTCACTACACGCAAAAAAGCGAAAAACGTCTTTCTCGCAAGTGACCCCGACCGTGAAGGTGAAGCAATTGCTTGGCATTTATCG	0.363668	0.525611
JW_BC1_Ab	JW_BC1_Ab.1437815_1	69	CDS	Saa_6009_C1	cds-WP-000811375.1		WP_000811375.1	E0E12_RS05720		1111850	1111817	-	452	CDS	Saa_6009_C1	cds-WP-000894660.1	pflB	WP_000894660.1	E0E12_RS01030		230461	230536	+	62376	3.38809e-07	0.0396373	7	1	0	.	.	.	.	CAAACTGGTGTTGAATGCGGCGTTGAAGAAGATAACTTTGGGAACAAGTAATGCAGTTATCGAAAGAAGAACGTGAACGTGGCGGCATGTAGGATATGGACACGAAAGTG	0.0040566	0.00998397
JW_BC1_Ab	JW_BC1_Ab.1443378_1	290	ncRNA	Saa_6009_C1	srn-4260		Sau30			2394227	2394197	-	84	CDS	Saa_6009_C1	cds-WP-001803470.1		WP_001803470.1	E0E12_RS07050		1371071	1371102	+	48720	2.64633e-07	0.0384426	6	1	0	.	.	.	.	CAAAGATTTAAAGCGTGAACTCAACAAACTTAAGGATGCAATCCAGAGAACAATAA	0.00490332	0.0118757
JW_BC1_Ab	JW_BC1_Ab.1452008_1	155	CDS	Saa_6009_C1	cds-WP-001088779.1	sspB	WP_001088779.1	E0E12_RS05485		1064840	1064789	-	276	CDS	Saa_6009_C1	cds-WP-000939059.1	ruvX	WP_000939059.1	E0E12_RS08605		1694021	1693963	-	85560	4.64738e-07	0.0386785	8	1	0	.	.	.	.	CAAAGTAATGCAAAAACTGGTAAATATGAACTTGGCGAAGCTTTTAAAATTTTAACATATAAAGAAAAATT	0.00609295	0.0145371
JW_BC1_Ab	JW_BC1_Ab.1462944_1	5	CDS	Saa_6009_C1	cds-WP-000860045.1	panB	WP_000860045.1	E0E12_RS14825		2791143	2791096	-	84	CDS	Saa_6009_C1	cds-WP-000860045.1	panB	WP_000860045.1	E0E12_RS14825		2791635	2791579	-	840	4.56264e-09	0.536745	11	1	0	.	.	.	.	CAAATGATTTAGCAGAGGAAATTAGCAAGCACTTAACAATTCCAGTCTCTATGGTAACAGCTTATGATTTTCCAAGTGCTAAAC	1.9027e-25	1.36189e-24
JW_BC1_Ab	JW_BC1_Ab.1468420_1	250	CDS	Saa_6009_C1	cds-WP-014373779.1		WP_014373779.1	E0E12_RS02445		490177	490127	-	6	CDS	Saa_6009_C1	cds-WP-001182436.1		WP_001182436.1	E0E12_RS05075		983844	983792	-	3000	1.62952e-08	0.180739	7	1	0	.	.	.	.	CAAATTCTTTAAAGATTTACTTGGTAAATTTTTAGGTAACAACTAATCTCATCACCCTAAAGATAAAA	1.72885e-11	7.55627e-11
JW_BC1_Ab	JW_BC1_Ab.1518241_1	231	CDS	Saa_6009_C1	cds-WP-000035320.1	pdhA	WP_000035320.1	E0E12_RS05745		1115979	1116063	+	392	CDS	Saa_6009_C1	cds-WP-000863440.1		WP_000863440.1	E0E12_RS05755		1117772	1117813	+	181104	9.83706e-07	0.0199389	6	1	0	.	.	.	.	CAAGGTGATTTCTACGAAGGTATTAACTTTGCAGCAGCTTATAAAGCACCTGCAATTTTCGTTAAATCAGTAGTAGAAATCCCATCACCAGTATATGGTACTGTT	0.160623	0.271565
JW_BC1_Ab	JW_BC1_Ab.1546563_1	1	3UTR	Saa_6009_C1	Saa-6009-C1-utr3-1603		3'UTR_01603		E0E12_RS15245	2884105	2884073	-	7	operon	Saa_6009_C1	Saa-6009-C1-Operon563				E0E12_RS07650	1487919	1487954	+	14	7.60441e-11	0.377964	1	1	0	1	33	31	66	CAATGCAAGTTGGCGGGGCCCCAACAAAGAGAATCCAATTTCTCTTTGTTGGGGCCCATCCCAAAC	0.000463907	0.0012725
JW_BC1_Ab	JW_BC1_Ab.1552074_1	0	unknown	Saa_6009_C1	none					2153009	2153030	+	44	CDS	Saa_6009_C1	cds-WP-000855505.1	nrdE	WP_000855505.1	E0E12_RS04115		809875	809908	+	0	0	NA	1	1	0	8	29	32	65	CAATGTCGCGTATTTGAAAAGATTGCGATTGATTATGATGTAGAAGAATTTTTAGATACTAAAAA	0	0
JW_BC1_Ab	JW_BC1_Ab.1556121_1	80	CDS	Saa_6009_C1	cds-WP-001126264.1	carB	WP_001126264.1	E0E12_RS06340		1228385	1228439	+	2176	3UTR	Saa_6009_C1	Saa-6009-C1-utr3-1482				E0E12_RS14095	2648344	2648276	-	348160	1.89111e-06	0.00239677	1	1	0	1	55	53	121	CAATTAGCTATGCGAGCAATCATTGGGGAAAAACTAACAGATATGGGTTTTCAAGTAAACCCTAACTCCCCACAAATCTGGAACGATACTAAAAGCCACGTCCTATATTGGATGTGGCTTT	0.000112104	0.00032949
JW_BC1_Ab	JW_BC1_Ab.1581694_1	342	CDS	Saa_6009_C1	cds-WP-000894660.1	pflB	WP_000894660.1	E0E12_RS01030		231827	231889	+	767	CDS	Saa_6009_C1	cds-WP-001074753.1		WP_001074753.1	E0E12_RS04360		861088	861154	+	524628	2.84963e-06	0.00780997	4	1	0	.	.	.	.	CACATGATACAGAAATTGTACGTACAATGGCAACAGGTATCGCTGGTTTATCAGTAGCAGCTGAAGCTGCTATTAAAGACCTTAAAGAAGGCGACGTAT	0.000106621	0.000314178
JW_BC1_Ab	JW_BC1_Ab.1600510_1	547	CDS	Saa_6009_C1	cds-WP-001093553.1		WP_001093553.1	E0E12_RS03980		783696	783639	-	1	CDS	Saa_6009_C1	cds-WP-000414686.1	norB	WP_000414686.1	E0E12_RS07670		1520634	1520600	-	1094	5.9423e-09	0.342055	8	1	0	.	.	.	.	CACGTCATCTTCGGCGGCGCTAAATTAAAAGAGCATTTGGCGTCGCATTGAGTGGTGCAGTATAT	7.15984e-17	3.91731e-16
JW_BC1_Ab	JW_BC1_Ab.1601814_1	1210	CDS	Saa_6009_C1	cds-WP-000868999.1 (SpoVG)	spoVG	WP_000868999.1	E0E12_RS02730		546453	546534	+	791	CDS	Saa_6009_C1	cds-WP-000017736.1	qoxC	WP_000017736.1	E0E12_RS05555		1079993	1079961	-	1914220	1.03975e-05	0.00204432	2	1	0	.	.	.	.	CACGTGTAATTGAAGGAAACTCTGGCTTGTTCGTTGCAATGCCAAGTAAACGTACACCAGATGGTGAATTCCGCGACATCGCGTGGGTTTTCATCTTTACTGCCGTATATATGATAT	5.54266e-25	3.89395e-24
JW_BC1_Ab	JW_BC1_Ab.1605524_1	364	CDS	Saa_6009_C1	cds-WP-000985472.1	rplB	WP_000985472.1	E0E12_RS12760		2405520	2405489	-	550	CDS	Saa_6009_C1	cds-WP-000024827.1	rplD	WP_000024827.1	E0E12_RS12770		2406928	2406852	-	400400	2.17486e-06	0.0201146	9	1	0	.	.	.	.	CACTCGTCGTGGTAAAAAATCATCAGACAAACTAAAATGCCTAAGAAAATGCGTCGTTTAGCTTTAC	0.0605955	0.116739
JW_BC1_Ab	JW_BC1_Ab.1629556_1	1361	CDS	Saa_6009_C1	cds-WP-001043863.1		WP_001043863.1	E0E12_RS07865		1561237	1561148	-	433	CDS	Saa_6009_C1	cds-WP-001554031.1		WP_001554031.1	E0E12_RS11570		2183306	2183329	+	1178626	6.40197e-06	0.00521059	4	1	0	.	.	.	.	CAGAGCAAGCTGATTTAACTAAAAAAGAAGCTGGTTCAGCAGTAGATGCTGTATTCGAATCAATCCAAAAATTAATGTTTACAATACCAGCTATT	1.04213e-12	4.83256e-12
JW_BC1_Ab	JW_BC1_Ab.1668990_1	57	CDS	Saa_6009_C1	cds-WP-000468384.1	rsmH	WP_000468384.1	E0E12_RS06215		1200204	1200263	+	12	CDS	Saa_6009_C1	cds-WP-000120368.1		WP_000120368.1	E0E12_RS03750		740643	740677	+	1368	7.43059e-09	0.114708	3	1	0	.	.	.	.	CAGGTACCAAGAGGATTACCAGTTAAACCAGAAGCATATACACCTAAGTTAAAGCGTGTTATCTTAGGTGTTGGTGCTTCTAACCGAGCTAAAGGG	1.48568e-05	4.72251e-05
JW_BC1_Ab	JW_BC1_Ab.1688717_1	445	CDS	Saa_6009_C1	cds-WP-001096577.1	rpmD	WP_001096577.1	E0E12_RS12685		2399614	2399550	-	664	CDS	Saa_6009_C1	cds-WP-000644737.1	rpmC	WP_000644737.1	E0E12_RS12735		2403576	2403511	-	590960	3.20993e-06	0.0147172	8	1	0	.	.	.	.	CAGTTCAGTAGTTGTTGAAGATAACCCTGCTATTCGTGGGCAAAAATCTTCAAAAGAAGAGCTTTTTAACCTACGCT	0.00166952	0.00429305
JW_BC1_Ab	JW_BC1_Ab.1719603_1	3929	ncRNA	Saa_6009_C1	srn-0200 (sRNA11, Teg4)		Teg4			49528	49464	-	0	unknown	Saa_6009_C1	none					804591	804547	-	0	0	NA	4	1	0	.	.	.	.	CATCAAGACTTGCATTCAGGCTTTCGGTTAATTTTTTCAACTAAAAAACAGAGGAAATATTCAACGCTATAACTATATTTTCTCGTCCCACTC	0	0
JW_BC1_Ab	JW_BC1_Ab.1722153_1	0	ncRNA	Saa_6009_C1	srn-4830		Sau6072			2715361	2715383	+	5	CDS	Saa_6009_C1	cds-WP-000749795.1	secDF	WP_000749795.1	E0E12_RS08715		1720280	1720240	-	0	0	NA	3	1	0	.	.	.	.	CATCATCTCATGTTAGCGCTCTGTTATCGCCGCAGCAGTATTATTCTTCTTCGGTGAAAGTTCT	0	0
JW_BC1_Ab	JW_BC1_Ab.1731186_1	4	unknown	Saa_6009_C1	none					416964	416931	-	1573	3UTR	Saa_6009_C1	Saa-6009-C1-utr3-237				E0E12_RS02730	546681	546736	+	12584	6.83528e-08	0.27735	22	1	0	.	.	.	.	CATCTGCGGGTTCCCCTACTGCCATACCATTTGCAATAAGTTGATTTGATACTGTCGATAAAGCATAAAGC	2.60109e-30	2.07134e-29
JW_BC1_Ab	JW_BC1_Ab.1768899_1	151	CDS	Saa_6009_C1	cds-WP-000170162.1	gatC	WP_000170162.1	E0E12_RS10735		2051305	2051229	-	412	CDS	Saa_6009_C1	cds-WP-000888997.1	ftsZ	WP_000888997.1	E0E12_RS06250		1208667	1208711	+	124424	6.75836e-07	0.0280647	7	1	0	.	.	.	.	CATTAGAAAGCATTTTAGATTTTGCAAAACAAAATGATAGCGCTGATACAGAAGGCGTTGAACCTACATATCACGTTAAATTAACACGTGGTTTAGGAGCAGGAGCTAATCCTGAAATCGGTG	0.0651672	0.124444
JW_BC1_Ab	JW_BC1_Ab.1769861_1	189	CDS	Saa_6009_C1	cds-WP-001548498.1		WP_001548498.1	E0E12_RS06260		1211217	1211275	+	42	CDS	Saa_6009_C1	cds-WP-000082731.1	pepF	WP_000082731.1	E0E12_RS05220		1014922	1014986	+	15876	8.6234e-08	0.0224478	2	1	0	.	.	.	.	CATTAGATCGTTATTTAAACAGTTACGTTTGAAAAAAGAAGAAATACAACGACTCAATTTCGTTGGGTCGATGTCTATGAGAATAAAGGTAAACGTTCAGGTGGCTATTCATCAGG	0.081825	0.151591
JW_BC1_Ab	JW_BC1_Ab.1778030_1	272	CDS	Saa_6009_C1	cds-WP-000090315.1	fusA	WP_000090315.1	E0E12_RS03070		610015	610068	+	480	CDS	Saa_6009_C1	cds-WP-000955797.1	adhE	WP_000955797.1	E0E12_RS00690		145819	145857	+	261120	1.41833e-06	0.0940966	34	1	0	.	.	.	.	CATTCCATCAGTAGAAGCTGGTCTTATTAGCTAAAGCTGTCTACGAAT	4.36565e-11	1.8784e-10
JW_BC1_Ab	JW_BC1_Ab.1801392_1	448	CDS	Saa_6009_C1	cds-WP-000894660.1	pflB	WP_000894660.1	E0E12_RS01030		232292	232350	+	418	CDS	Saa_6009_C1	cds-WP-000437472.1		WP_000437472.1	E0E12_RS05690		1105296	1105361	+	374528	2.03433e-06	0.0346628	15	1	0	.	.	.	.	CCAAAATCATTAGGTAAAGAACCAGAAGATCAAAACCGTAACTTAACTAGTAGAAAGTAAACTTAAAATCAATCATGGGTGTTATGAGCCTTGG	0.0796242	0.148326
JW_BC1_Ab	JW_BC1_Ab.1815651_1	72	CDS	Saa_6009_C1	cds-WP-000226911.1		WP_000226911.1	E0E12_RS09080		1793442	1793414	-	8	unknown	Saa_6009_C1	none					575754	575797	+	1152	6.25734e-09	0.0833333	2	1	0	.	.	.	.	CCACCTTAGTATTTCGATTCAAGGTAGAAGCTCCTTAGCGTCGATGGTAGTCGAACTTACGTTCCGCTAGAGTAGAACG	0.000701938	0.00188464
JW_BC1_Ab	JW_BC1_Ab.1903626_1	129	CDS	Saa_6009_C1	cds-WP-000633692.1		WP_000633692.1	E0E12_RS08760		1728395	1728365	-	1840	ncRNA	Saa_6009_C1	Saa-6009-C1-srna113					1015784	1015876	+	474720	2.57855e-06	0.0246307	12	1	0	.	.	.	.	CCTGTATTGTTTGGTAGTGTTAATGCGATTATGAAATTAATCACATAACAAACATAC	0.0704949	0.133196
JW_BC1_Ab	JW_BC1_Ab.1912981_1	1317	ncRNA	Saa_6009_C1	srn-0200 (sRNA11, Teg4)		Teg4			49462	49443	-	176	CDS	Saa_6009_C1	cds-WP-000467123.1		WP_000467123.1	E0E12_RS05855		1140128	1140066	-	463584	2.51806e-06	0.0103853	5	1	0	.	.	.	.	CCTTGATTGTTTCCTCTGTTTCATGGAAACATATAGGCTATATTAAAGAAATTAAACCTTTATCAAT	0.00151182	0.00390403
JW_BC1_Ab	JW_BC1_Ab.1917073_1	30	operon	Saa_6009_C1	Saa-6009-C1-Operon458		Operon458		E0E12_RS06070	1178339	1178376	+	269	CDS	Saa_6009_C1	cds-WP-001093553.1		WP_001093553.1	E0E12_RS03980		783879	783855	-	16140	8.76679e-08	0.100186	9	1	0	.	.	.	.	CCTTTTTCTGTTCTCTTCTAAAGGACGAGTTAAGTCAAAATAAAGCTGAGATTAAAAAT	5.8014e-09	2.23548e-08
JW_BC1_Ab	JW_BC1_Ab.1953887_1	128	CDS	Saa_6009_C1	cds-WP-000378487.1	cadA	WP_000378487.1	E0E12_RS00270		56433	56372	-	1035	CDS	Saa_6009_C1	cds-WP-001093929.1		WP_001093929.1	E0E12_RS11565		2183182	2183204	+	264960	1.43919e-06	0.0192319	7	1	0	.	.	.	.	CGATCACAACATCCACTTGCTTCAGCAATAATGAAGAAAGCTGGATGAAGTTGAAGTACC	0.122627	0.214756
JW_BC1_Ab	JW_BC1_Ab.1963980_1	178	CDS	Saa_6009_C1	cds-WP-000930486.1	ahpF	WP_000930486.1	E0E12_RS02025		414926	414863	-	3	CDS	Saa_6009_C1	cds-WP-001221860.1	truA	WP_001221860.1	E0E12_RS12620		2390764	2390727	-	1068	5.80108e-09	0.0432742	1	1	0	2	65	65	102	CGATTGATGGTGCAGTGTTCCGTGAAGAATCTGAAAACATCATGGCAGTCCCTGCTGTCTTTTTATTTTTATATAACATGGTGCGTGTCTTAGTTGCATTTTG	0.0341743	0.0700055
JW_BC1_Ab	JW_BC1_Ab.1969524_1	296	ncRNA	Saa_6009_C1	srn-3580		SprA1			1919119	1919163	+	33	CDS	Saa_6009_C1	cds-WP-000080572.1		WP_000080572.1	E0E12_RS00435		85634	85680	+	19536	1.06114e-07	0.131535	13	1	0	.	.	.	.	CGCAGAGAGGAGGTGTATAAGGTGATGCTTATTTTCGTTCAATTTGTGGACGAGTGACGAACT	2.96394e-13	1.40005e-12
JW_BC1_Ab	JW_BC1_Ab.1980690_1	118	ncRNA	Saa_6009_C1	srn-1160		sRNA102			531517	531551	+	198	5UTR	Saa_6009_C1	Saa-6009-C1-utr5-362				E0E12_RS06710	1308209	1308243	+	46728	2.53813e-07	0.0588802	9	1	0	.	.	.	.	CGCTAGAGTAGAACGTTGCCAGGCAATCTATACCACACCTTTTTCTTAGTAG	3.00749e-05	9.2881e-05
JW_BC1_Ab	JW_BC1_Ab.1980741_1	118	ncRNA	Saa_6009_C1	srn-1160		sRNA102			531526	531549	+	522	CDS	Saa_6009_C1	cds-WP-000279414.1	gap	WP_000279414.1	E0E12_RS04355		860568	860589	+	123192	6.69144e-07	0.00402925	1	1	0	1	24	25	46	CGCTAGAGTAGAACGTTGCCAGGCTTGCAGCTTGGTATGATAACGAC	0.0687736	0.13043
JW_BC1_Ab	JW_BC1_Ab.2084084_1	370	CDS	Saa_6009_C1	cds-WP-000215236.1		WP_000215236.1	E0E12_RS12430		2355197	2355171	-	377	CDS	Saa_6009_C1	cds-WP-000894660.1	pflB	WP_000894660.1	E0E12_RS01030		232222	232293	+	278980	1.51534e-06	0.00267749	1	1	0	2	28	27	98	CTAGATATGAAAGGTGGCTTAACTGATATCCTCATTAAGTTCTGTAGCTAAGATTCCTTACGATTGCTGTAAAGATGGTATTTCAAATACATTCAGTAG	0.000890107	0.0023731
JW_BC1_Ab	JW_BC1_Ab.2175521_1	21	CDS	Saa_6009_C1	cds-WP-001280018.1		WP_001280018.1	E0E12_RS08935		1757431	1757410	-	925	CDS	Saa_6009_C1	cds-WP-001010762.1	qoxB	WP_001010762.1	E0E12_RS05560		1081134	1081065	-	38850	2.11022e-07	0.208074	29	1	0	.	.	.	.	CTGATTGGTTTGGGACAATATTTCCACAATTCATTCTTGGATTAGATGGTATGCCACGTCGTTTATACACTTATATGCCATCA	4.79809e-29	3.7618e-28
JW_BC1_Ab	JW_BC1_Ab.2189554_1	145	CDS	Saa_6009_C1	cds-WP-000205572.1	sufD	WP_000205572.1	E0E12_RS04765		922673	922750	+	100	CDS	Saa_6009_C1	cds-WP-001006454.1		WP_001006454.1	E0E12_RS04770		924626	924646	+	29000	1.5752e-07	0.00830455	1	1	0	2	79	80	100	CTGGCGTATTTGTTTATGTTCCTAAAAATGTAGTTGTAGAACATCCAGTACAATACGTTGTGTTGCACGACGACGAAAAAAAGGATCGTCGTGCAGGTGTT	0.367598	0.525611
JW_BC1_Ab	JW_BC1_Ab.2199101_1	7	CDS	Saa_6009_C1	cds-WP-000381270.1		WP_000381270.1	E0E12_RS13895		2611827	2611788	-	25	CDS	Saa_6009_C1	cds-WP-000381270.1		WP_000381270.1	E0E12_RS13895		2612100	2612053	-	350	1.9011e-09	2.1166	28	1	0	.	.	.	.	CTGGTTTAGGATTATATGCTACACCATCATTAAATGGTGTAGCAGGTGGTGCACTTATCG	2.08369e-84	2.9899e-83
JW_BC1_Ab	JW_BC1_Ab.2222226_1	47	CDS	Saa_6009_C1	cds-WP-000897635.1		WP_000897635.1	E0E12_RS10810		2068027	2068056	+	8	unknown	Saa_6009_C1	none					575747	575797	+	752	4.08465e-09	0.103142	2	1	0	.	.	.	.	CTTACCTAATGAGTCAGTTAAATTTTACGAAAAGCTCCTTAGCGTCGATGGTAGTCGAACTTACGTTCCGCTAGAGTAGAACGTTGC	0.000303102	0.00085691
JW_BC1_Ab	JW_BC1_Ab.2223115_1	22	ncRNA	Saa_6009_C1	srn-1170		sRNA103			531774	531808	+	28	CDS	Saa_6009_C1	cds-WP-000027928.1	gatA	WP_000027928.1	E0E12_RS10730		2049810	2049782	-	1232	6.69188e-09	0.0402911	1	1	0	1	35	33	61	CTTACGTTCCGCTAGAGTAGAACGTTGCCAGGCAACACCAGTAAACTTAGCTGGATTACCT	0.0392083	0.0794411
JW_BC1_Ab	JW_BC1_Ab.2223430_1	22	ncRNA	Saa_6009_C1	srn-1170		sRNA103			531774	531804	+	601	CDS	Saa_6009_C1	cds-WP-000160212.1	rplC	WP_000160212.1	E0E12_RS12775		2407585	2407558	-	26444	1.43636e-07	0.00869664	1	1	0	1	31	34	61	CTTACGTTCCGCTAGAGTAGAACGTTGCCAGGCTGTAGCTGGCGACGTTATTGACGTAACA	0.36484	0.525611
JW_BC1_Ab	JW_BC1_Ab.2224887_1	141	CDS	Saa_6009_C1	cds-WP-000068176.1		WP_000068176.1	E0E12_RS05750		1116971	1117007	+	238	CDS	Saa_6009_C1	cds-WP-000894660.1	pflB	WP_000894660.1	E0E12_RS01030		231379	231472	+	67116	3.64555e-07	0.136472	25	1	0	.	.	.	.	CTTAGAAGGTATTTTAGCTCAATCTCCAGGTCTAGGTCCAGCACCAGAACCAAACTTAACAGT	3.3597e-18	1.91433e-17
JW_BC1_Ab	JW_BC1_Ab.2226583_1	22	ncRNA	Saa_6009_C1	srn-1170		sRNA103			531753	531791	+	615	CDS	Saa_6009_C1	cds-WP-000342185.1		WP_000342185.1	E0E12_RS06240		1205677	1205700	+	27060	1.46982e-07	0.00859708	1	1	0	1	40	41	64	CTTAGCGTCGATGGTAGTCGAACTTACGTTCCGCTAGAGTGAGGAATACATCTAAGAAAAGACG	0.365792	0.525611
JW_BC1_Ab	JW_BC1_Ab.2233313_1	1061	CDS	Saa_6009_C1	cds-WP-001031880.1		WP_001031880.1	E0E12_RS01125		254267	254323	+	370	CDS	Saa_6009_C1	cds-WP-000930486.1	ahpF	WP_000930486.1	E0E12_RS02025		414263	414197	-	785140	4.26466e-06	0.0175563	11	1	0	.	.	.	.	CTTATTATGGTGTTGCAATGGGATTAGCTAGAATTATTATTCGAATTCGCTAGCGAATTAAAAGCAGACAACGTGTTACAAGATCGTTTACGTTCTTTATCAT	0.000462064	0.00126859
JW_BC1_Ab	JW_BC1_Ab.2298023_1	438	CDS	Saa_6009_C1	cds-WP-000182215.1	grpE	WP_000182215.1	E0E12_RS08435		1664490	1664414	-	266	CDS	Saa_6009_C1	cds-WP-001273586.1	rplL	WP_001273586.1	E0E12_RS03035		598367	598392	+	233016	1.26568e-06	0.0175782	6	1	0	.	.	.	.	GAAAGTATTGGAGGACAGAAAATGACAAATAAAGACGAATCAGTTGAAAAAAACACTGAATCAACAGTTGAAGATTGAGTTAACTTCAGCTGGTTCATCT	0.130361	0.226734
JW_BC1_Ab	JW_BC1_Ab.2315025_1	118	ncRNA	Saa_6009_C1	srn-1160		sRNA102			531515	531551	+	816	CDS	Saa_6009_C1	cds-WP-000813311.1		WP_000813311.1	E0E12_RS01950		404934	404970	+	192576	1.04602e-06	0.00322266	1	1	0	2	38	37	73	GAACTTACGTTCCGCTAGAGTAGAACGTTGCCAGGCAAAGATGGATTTGATGTTCAAGTAATTAAATCTAGTC	0.0107766	0.024758
JW_BC1_Ab	JW_BC1_Ab.2346015_1	44	CDS	Saa_6009_C1	cds-WP-000841422.1	fnbB	WP_000841422.1	E0E12_RS14180		2668339	2668303	-	1133	CDS	Saa_6009_C1	cds-WP-001043863.1		WP_001043863.1	E0E12_RS07865		1561174	1561085	-	99704	5.41564e-07	0.0492665	11	1	0	.	.	.	.	GAATGGGACAAGAAAAAGAAGCTGCAGCATCGGAACAGATGCTGTATTCGAATCAATC	0.000472867	0.00129591
JW_BC1_Ab	JW_BC1_Ab.2350727_1	213	CDS	Saa_6009_C1	cds-WP-000723418.1	wecB	WP_000723418.1	E0E12_RS12000		2263521	2263490	-	524	CDS	Saa_6009_C1	cds-WP-000654185.1		WP_000654185.1	E0E12_RS12015		2266807	2266735	-	223224	1.21249e-06	0.0478922	16	1	0	.	.	.	.	GAATTGAATTGATTGAACCTTTGGACGTAGTGTGTAGCACTTTGCTATATTCCTTTTTTATTTTT	0.0023628	0.00595496
JW_BC1_Ab	JW_BC1_Ab.2450724_1	542	CDS	Saa_6009_C1	cds-WP-001554031.1		WP_001554031.1	E0E12_RS11570		2183451	2183509	+	1318	CDS	Saa_6009_C1	cds-WP-001554031.1		WP_001554031.1	E0E12_RS11570		2183928	2183998	+	1428712	7.76036e-06	0.0082821	7	1	0	.	.	.	.	GATTATAATGTATTTTGTCAAAATCAAATGGTATTCTATTTTGTTGATTATGACTTCGCAAGATTGAAGCTATCAACAACGAAATGCGCAAG	2.8555e-13	1.35092e-12
JW_BC1_Ab	JW_BC1_Ab.2465914_1	78	CDS	Saa_6009_C1	cds-WP-001182436.1		WP_001182436.1	E0E12_RS05075		984090	984019	-	167	CDS	Saa_6009_C1	cds-WP-000334465.1	glmS	WP_000334465.1	E0E12_RS12225		2305871	2305830	-	26052	1.41507e-07	0.0438091	5	1	0	.	.	.	.	GCAACCACATTTAATATGTCTAGACTTAGACGGAACAGTGGTTGCATTACAAT	0.00168835	0.00432995
JW_BC1_Ab	JW_BC1_Ab.2479853_1	112	CDS	Saa_6009_C1	cds-WP-001227718.1		WP_001227718.1	E0E12_RS00895		195723	195702	-	284	CDS	Saa_6009_C1	cds-WP-001056228.1	clfA	WP_001056228.1	E0E12_RS04445		876986	877058	+	63616	3.45544e-07	0.100926	18	1	0	.	.	.	.	GCAGCGGGTCTGTTATTAGCTTAATTTGGCGCTCTATGTCATGGGACAACGAAGTAGCATTTAATAACGGATCAGGTTCTGGTGACGGTATCGAG	1.29127e-11	5.6928e-11
JW_BC1_Ab	JW_BC1_Ab.2523425_1	1	operon	Saa_6009_C1	Saa-6009-C1-Operon322		Operon322		E0E12_RS04315,E0E12_RS04320,E0E12_RS04325	850954	850995	+	33	ncRNA	Saa_6009_C1	srn-3480 (vigR 3'UTR)		sRNA275			1854340	1854311	-	66	3.58493e-10	0.174078	1	1	0	1	42	40	69	GCTAACTATTGGCCAGCTTCTATGTTGGGGCCCCGCCAACTTTGTTGGGGCCCCGGGGCGCATTTTCGT	0.00218322	0.00551609
JW_BC1_Ab	JW_BC1_Ab.2530728_1	118	ncRNA	Saa_6009_C1	srn-1160		sRNA102			531497	531535	+	290	CDS	Saa_6009_C1	cds-WP-000545370.1	gatB	WP_000545370.1	E0E12_RS10725		2048972	2048946	-	68440	3.71747e-07	0.0054058	1	1	0	6	45	44	70	GCTCCTTAGCGTCGATGGTAGTCGAACTTACGTTCCGCTAGAGTAACTATGTACGTAAAGGTTTAGAATA	0.234663	0.375116
JW_BC1_Ab	JW_BC1_Ab.2532654_1	46	CDS	Saa_6009_C1	cds-WP-000347896.1		WP_000347896.1	E0E12_RS12265		2323911	2323885	-	118	ncRNA	Saa_6009_C1	srn-1160		sRNA102			531490	531534	+	10856	5.89667e-08	0.0135731	1	1	0	1	27	32	77	GCTGAACATTGGTTTGGCACACGCTTTAGTTAAGCTCCTTAGCGTCGATGGTAGTCGAACTTACGTTCCGCTAGAGT	0.251116	0.397448
JW_BC1_Ab	JW_BC1_Ab.2625204_1	406	CDS	Saa_6009_C1	cds-WP-001074753.1		WP_001074753.1	E0E12_RS04360		861829	861859	+	200	CDS	Saa_6009_C1	cds-WP-000157650.1		WP_000157650.1	E0E12_RS02755		550117	550178	+	162400	8.82111e-07	0.0140372	4	1	0	.	.	.	.	GGTGGCGGTGATTCAGCTGCACGATTCAGCTGAATCAGTAGTAACAGTAGTTGCTCCAACTGAAGAACCAACTGAAGAAGAAT	0.160689	0.271565
JW_BC1_Ab	JW_BC1_Ab.2721397_1	65	CDS	Saa_6009_C1	cds-WP-000481443.1	tkt	WP_000481443.1	E0E12_RS07140		1387085	1387115	+	118	ncRNA	Saa_6009_C1	srn-1160		sRNA102			531504	531543	+	15340	8.33226e-08	0.0114183	1	1	0	1	31	35	75	GTGTACGTGAATTTGCTATGGGTGCTGCTGTCGTCGATGGTAGTCGAACTTACGTTCCGCTAGAGTAGAACGTTG	0.305824	0.465158
JW_BC1_Ab	JW_BC1_Ab.2922625_1	42	CDS	Saa_6009_C1	cds-WP-000368687.1		WP_000368687.1	E0E12_RS04505		886857	886831	-	2602	ncRNA	Saa_6009_C1	srn-3910 (RNAIII)		RNAIII			2181859	2181817	-	218568	1.1872e-06	0.00907492	3	1	0	.	.	.	.	TACTGGGAATGTTTTATAATTAGTTAAAACATTCCCTTAATAATAAGTATGGTCGTGAG	0.0452142	0.0901912
JW_BC1_Ab	JW_BC1_Ab.3004242_1	27	CDS	Saa_6009_C1	cds-WP-000613541.1	dltB	WP_000613541.1	E0E12_RS04875		940523	940562	+	2	CDS	Saa_6009_C1	cds-WP-001030080.1		WP_001030080.1	E0E12_RS08355		1649298	1649373	+	108	5.86626e-10	0.272166	2	1	0	.	.	.	.	TATAGGTTATGGCTATTATGAACGTTGGCGTAAGAAACATAAATGAAATTTTCTTACGTCCTGAAACAGCACAAGGTATTTTTGTAAACTATAAAAA	6.38663e-06	2.07788e-05
JW_BC1_Ab	JW_BC1_Ab.3036351_1	70	CDS	Saa_6009_C1	cds-WP-000163995.1		WP_000163995.1	E0E12_RS01275		286406	286439	+	22	unknown	Saa_6009_C1	none					531753	531807	+	3080	1.67297e-08	0.0254824	1	1	0	1	34	38	93	TATGCTAAAAAAATGTTGGCACGAAAAGGATATGCTCCTTAGCGTCGATGGTAGTCGAACTTACGTTCCGCTAGAGTAGAACGTTGCCAGGCA	0.0921958	0.16804
JW_BC1_Ab	JW_BC1_Ab.3059385_1	305	CDS	Saa_6009_C1	cds-WP-000916187.1	rpmA	WP_000916187.1	E0E12_RS08755		1727981	1727951	-	750	CDS	Saa_6009_C1	cds-WP-001085505.1		WP_001085505.1	E0E12_RS04370		863844	863920	+	457500	2.48501e-06	0.00836333	4	1	0	.	.	.	.	TATTATTCGCTAAAATCGACGGCGTTGTTAAAAACTGAAAAATACCCTCACGTTACTTACTTTATG	0.000570796	0.00154481
JW_BC1_Ab	JW_BC1_Ab.3155185_1	0	ncRNA	Saa_6009_C1	srn-0960		Teg147			458649	458672	+	328	CDS	Saa_6009_C1	cds-WP-000391031.1	ftsA	WP_000391031.1	E0E12_RS06245		1207713	1207786	+	0	0	NA	5	1	0	.	.	.	.	TCGGGAATTTCGAAATCATGGGTTTATCGAAATGGCAGGGCGTGATATTACAGACGATATTGCACAAGGATTAAACACTTCT	0	0
JW_BC1_Ab	JW_BC1_Ab.3163387_1	66	ncRNA	Saa_6009_C1	srn-3470		sRNA274			1851402	1851377	-	94	CDS	Saa_6009_C1	cds-WP-000118291.1		WP_000118291.1	E0E12_RS09325		1843458	1843378	-	12408	6.73968e-08	0.0888714	7	1	0	.	.	.	.	TCGTGTAATGTAGGCATTGGTTGAGGCAAAATGATAGTGTTGTCAAACAAGGAACTGCATCTAAAT	2.62041e-07	9.21536e-07
JW_BC1_Ab	JW_BC1_Ab.3231988_1	56	CDS	Saa_6009_C1	cds-WP-000277602.1		WP_000277602.1	E0E12_RS09100		1796582	1796606	+	2	CDS	Saa_6009_C1	cds-WP-001266541.1		WP_001266541.1	E0E12_RS03940		774403	774470	+	224	1.21671e-09	0.188982	2	1	0	.	.	.	.	TGAGGAGGGATGTACTAATGTATAACAGGTATTGCACACACATATATGGCACGTGATGCATTGAAAAAGCAAGCGGATA	2.73685e-05	8.46947e-05
JW_BC1_Ab	JW_BC1_Ab.3291393_1	1469	CDS	Saa_6009_C1	cds-WP-001040568.1	tuf	WP_001040568.1	E0E12_RS03075		610732	610757	+	8	unknown	Saa_6009_C1	none					575763	575797	+	23504	1.27667e-07	0.00922453	1	1	0	1	26	27	62	TGGCAAAAGAAAAATTCGATCGTTCTGATGGTAGTCGAACTTACGTTCCGCTAGAGTAGAACGT	0.357475	0.523059
JW_BC1_Ab	JW_BC1_Ab.3387198_1	22	ncRNA	Saa_6009_C1	srn-1170		sRNA103			531775	531808	+	816	CDS	Saa_6009_C1	cds-WP-000813311.1		WP_000813311.1	E0E12_RS01950		404934	404961	+	35904	1.9502e-07	0.00746352	1	1	0	1	34	33	60	TTACGTTCCGCTAGAGTAGAACGTTGCCAGGCAAAGATGGATTTGATGTTCAAGTAATTA	0.362007	0.525611
JW_BC1_Ab	JW_BC1_Ab.3398803_1	22	unknown	Saa_6009_C1	none					531754	531808	+	83	CDS	Saa_6009_C1	cds-WP-000134963.1	trxB	WP_000134963.1	E0E12_RS04305		849795	849828	+	3652	1.98366e-08	0.0234018	1	1	0	1	56	55	88	TTAGCGTCGATGGTAGTCGAACTTACGTTCCGCTAGAGTAGAACGTTGCCAGGCAAAGTTTGGTGCAGTTTATCAATATGGAGATATTC	0.107264	0.191602
JW_BC1_Ab	JW_BC1_Ab.3493626_1	1043	CDS	Saa_6009_C1	cds-WP-001121760.1	eno	WP_001121760.1	E0E12_RS04375		865662	865685	+	5	CDS	Saa_6009_C1	cds-WP-111724809.1		WP_111724809.1	E0E12_RS03150		627304	627330	+	10430	5.66528e-08	0.0138475	1	1	0	1	24	25	51	TTGCTGTTGCTACAAACGCTGGTCCGATTCAGATTCAGACAGCGATTCAGATTCAGATAGCGATT	0.244694	0.389512
JW_BC1_Ab	JW_BC1_Ab.3523923_1	118	ncRNA	Saa_6009_C1	srn-1160		sRNA102			531490	531550	+	395	CDS	Saa_6009_C1	cds-WP-000228666.1		WP_000228666.1	E0E12_RS10605		2030505	2030547	+	93220	5.06345e-07	0.00463191	1	1	0	4	65	65	107	TTTAAGCTCCTTAGCGTCGATGGTAGTCGAACTTACGTTCCGCTAGAGTAGAACGTTGCCAGGCAGCATTTGTCTGTCTTGGCAATATATGTCGTTCTCCAATGGCA	0.140564	0.2424
JW_BC1_Bc	JW_BC1_Bc.198118_2	30	CDS	Saa_6009_C1	cds-WP-001252529.1	glmU	WP_001252529.1	E0E12_RS02740		548021	548085	+	6	CDS	Saa_6009_C1	cds-WP-000035058.1		WP_000035058.1	E0E12_RS04985		959487	959537	+	360	4.5388e-09	0.894427	12	1	0	.	.	.	.	AAAAAGCAGATCTTAAAGATGGTGCCAAGGTTTCACAATTGATGGTGAAACTACATTAGAAGATATTGCAAATACAAAAGTGGGACCA	5.57562e-32	4.62154e-31
JW_BC1_Bc	JW_BC1_Bc.198454_2	72	CDS	Saa_6009_C1	cds-WP-000090315.1	fusA	WP_000090315.1	E0E12_RS03070		608411	608452	+	74	CDS	Saa_6009_C1	cds-WP-000258003.1	spxA	WP_000258003.1	E0E12_RS05200		1011391	1011475	+	10656	1.34349e-07	0.232899	17	1	0	.	.	.	.	AAAACTGGAAGGAGAAAAAATACATGGCTAGAGAATTTTCATTGTACTGATGAAATCATTTCTACACGTTCTAAAACATACCAAAAATTAAATGTTGATATTGATTCACTACCATTACAAGACTTATA	2.09329e-22	1.34058e-21
JW_BC1_Bc	JW_BC1_Bc.251725_2	35	CDS	Saa_6009_C1	cds-WP-000060776.1		WP_000060776.1	E0E12_RS03540		698250	698277	+	61	unknown	Saa_6009_C1	none					396033	395936	-	4270	5.38352e-08	0.627623	29	1	0	.	.	.	.	CTATGGCTATGGTGGGTATAGGTGGCGGAACTTATAATTCGCTTCTATAGGTACAGATAGTTTATTAACTAACTTACTCCATTTAGGTTTTGAAAAGCTATTAAATGAACGTGAGTCTAAACTTTC	3.95148e-55	4.77e-54
JW_BC1_Bc	JW_BC1_Bc.255425_2	15	ncRNA	Saa_6009_C1	srn-2520		Teg60			1192805	1192847	+	605	ncRNA	Saa_6009_C1	srn-4390		rsaOG			2468809	2468754	-	18150	2.28831e-07	0.104973	10	1	0	.	.	.	.	CTGGTATATTAGCCTTGGCGTTTGCTGCTTATATATTATTTAAAAATATTTATTACTTACTTTCCTTTCTATTTGTCGGCTAGCACGTGACTAGCCGATTA	2.35172e-09	9.23087e-09
JW_BC1_Bc	JW_BC1_Bc.310594_1	19	CDS	Saa_6009_C1	cds-WP-000595323.1	lukG	WP_000595323.1	E0E12_RS11465		2165201	2165142	-	43	CDS	Saa_6009_C1	cds-WP-000040873.1	nadE	WP_000040873.1	E0E12_RS10800		2065864	2065800	-	1634	2.06011e-08	0.62974	18	1	0	.	.	.	.	AAAAAATATTACTCAAAGCTTACAATTTAATTTCTTAAGAAATGAAAGTGAAAAAGCGTATCGATAGTGCTGAAGAAATTATGGAATTAAAGCAATTTATA	1.38457e-38	1.27247e-37
JW_BC1_Bc	JW_BC1_Bc.311260_1	1	CDS	Saa_6009_C1	cds-WP-001103232.1	tagH	WP_001103232.1	E0E12_RS03610		711583	711554	-	115	CDS	Saa_6009_C1	cds-WP-000002683.1		WP_000002683.1	E0E12_RS12435		2355625	2355563	-	230	2.89979e-09	1.30551	14	1	0	.	.	.	.	AAAAACCGAGAATCTCCATTTATTTAAATGGAGAATCGTTGGTTTCCTAGCGTTTCTAT	1.00685e-40	9.63154e-40
JW_BC1_Bc	JW_BC1_Bc.312305_1	14	CDS	Saa_6009_C1	cds-WP-000765183.1		WP_000765183.1	E0E12_RS03260		653405	653464	+	12	CDS	Saa_6009_C1	cds-WP-000975342.1		WP_000975342.1	E0E12_RS01225		275571	275627	+	336	4.23622e-09	1.00297	13	1	0	.	.	.	.	AAAAAGCAACGACGTATCAAATGTACCATGGCTTAGCATATCGCTAAGCCAAAAGTGAAAATGACAGCA	2.30447e-35	2.03785e-34
JW_BC1_Bc	JW_BC1_Bc.319763_1	36	CDS	Saa_6009_C1	cds-WP-000774281.1	pta	WP_000774281.1	E0E12_RS03290		658800	658855	+	63	CDS	Saa_6009_C1	cds-WP-000040054.1	ptsP	WP_000040054.1	E0E12_RS05695		1105928	1105968	+	4536	5.71889e-08	0.356966	17	1	0	.	.	.	.	AAAAGCTGAAGAAGAAAAATTAGAAGCAATCATTGATGGCGAATTCCAATTTGATAGGGAATGACTTAACGCCATCTGATACTGCTCAATTAAATT	1.29525e-28	1.00771e-27
JW_BC1_Bc	JW_BC1_Bc.321637_1	52	3UTR	Saa_6009_C1	Saa-6009-C1-utr3-1421		3'UTR_01421		E0E12_RS13515	2543626	2543656	+	323	CDS	Saa_6009_C1	cds-WP-001058981.1		WP_001058981.1	E0E12_RS14465		2723599	2723683	+	33592	4.23521e-07	0.0462965	6	1	0	.	.	.	.	AAAAGTGTTTAATATGTTTACAATTCAATTTGAGACGTTAAACATGTGGATATAGATGT	0.0013964	0.0036152
JW_BC1_Bc	JW_BC1_Bc.323072_1	55	CDS	Saa_6009_C1	cds-WP-000976269.1	dhaK	WP_000976269.1	E0E12_RS03675		726712	726772	+	295	CDS	Saa_6009_C1	cds-WP-001074753.1		WP_001074753.1	E0E12_RS04360		861630	861665	+	32450	4.09123e-07	0.164864	21	1	0	.	.	.	.	AAAATATGGCTTTGATATTGAAGACGACAAAATGGAAATCGGTATTGGCATACATGGTGCTGTAGTACCATCTGATTCAATTCCAGCA	2.16825e-19	1.28323e-18
JW_BC1_Bc	JW_BC1_Bc.324917_1	66	CDS	Saa_6009_C1	cds-WP-000113851.1	rpsE	WP_000113851.1	E0E12_RS12690		2399765	2399711	-	619	ncRNA	Saa_6009_C1	Saa-6009-C1-srna240					2182552	2182581	+	81708	1.03016e-06	0.064317	13	1	0	.	.	.	.	AAAATGCTGAAGATGTTGCGAAATTACGTGGCAAAACAGTAGAAGAATTATACTTTGCCACGTATCTTCAAAAGAGAAATAACA	1.22302e-05	3.90801e-05
JW_BC1_Bc	JW_BC1_Bc.324844_1	4	CDS	Saa_6009_C1	cds-WP-001180222.1		WP_001180222.1	E0E12_RS12455		2359609	2359574	-	54	CDS	Saa_6009_C1	cds-WP-001180222.1		WP_001180222.1	E0E12_RS12455		2360106	2360043	-	432	5.44656e-09	1.08866	16	1	0	.	.	.	.	AAAATGCGCCACATGCATTTTTGGACAACCTAAAGCCGGTGATACTGTTGTGG	7.06662e-43	7.07127e-42
JW_BC1_Bc	JW_BC1_Bc.327226_1	201	CDS	Saa_6009_C1	cds-WP-000040054.1	ptsP	WP_000040054.1	E0E12_RS05695		1106076	1106132	+	13	CDS	Saa_6009_C1	cds-WP-000667286.1	deoC	WP_000667286.1	E0E12_RS00640		132040	132071	+	5226	6.58883e-08	0.195628	10	1	0	.	.	.	.	AAACAAGGCGACATGATTATCGTAGATGGATTAAATGGTGATGTCACTTTATTGAAGCCTGAG	1.47755e-14	7.30847e-14
JW_BC1_Bc	JW_BC1_Bc.327497_1	70	CDS	Saa_6009_C1	cds-WP-000481443.1	tkt	WP_000481443.1	E0E12_RS07140		1386143	1386178	+	50	CDS	Saa_6009_C1	cds-WP-000024137.1		WP_000024137.1	E0E12_RS14515		2735298	2735360	+	7000	8.82545e-08	0.422577	25	1	0	.	.	.	.	AAACACCAGGTCATCCTGAATACAAAGATGCCTAGATTCCTTAATAATGAAGGATTCGTTGGTGATTCTGAGATAGGCTAGTGATTA	7.9821e-41	7.68404e-40
JW_BC1_Bc	JW_BC1_Bc.328267_1	16	unknown	Saa_6009_C1	none					2020039	2019990	-	42	CDS	Saa_6009_C1	cds-WP-001148585.1		WP_001148585.1	E0E12_RS10535		2020762	2020694	-	1344	1.69449e-08	1.04155	27	1	0	.	.	.	.	AAACATATTAACAGCAACACTTTTAGCAACAGTTACTTGATGTAGCTAAACATGTTGCGATGATGTCAGGTACAGAAAAAGGTTTTGATTTTAGAGAGTATTT	4.08355e-64	5.28603e-63
JW_BC1_Bc	JW_BC1_Bc.328699_1	872	ncRNA	Saa_6009_C1	srn-3910 (RNAIII)		RNAIII			2182041	2182000	-	95	CDS	Saa_6009_C1	cds-WP-000129413.1	arcA	WP_000129413.1	E0E12_RS15055		2837637	2837571	-	165680	2.08886e-06	0.111181	32	1	0	.	.	.	.	AAACATTTGCTAGTAGAGTTAGTTTCCTTGGACTCAGTGCTATAGAAGTAGCTCAAAAAGAGCATG	9.62492e-14	4.63275e-13
JW_BC1_Bc	JW_BC1_Bc.331051_1	48	CDS	Saa_6009_C1	cds-WP-000473674.1		WP_000473674.1	E0E12_RS14400		2710268	2710205	-	9	unknown	Saa_6009_C1	none					288455	288516	+	864	1.08931e-08	0.96225	20	1	0	.	.	.	.	AAACGGGTGTGTTTGGTGGTATTATCATGGGTGCTTTAGCCGCATGGTGTTACAACAAATTTTCATGATATACGAATGTTGCATGTTATATGCTAAACCTTCATATCATAGCTGTGTTTGATTCA	3.90493e-49	4.31956e-48
JW_BC1_Bc	JW_BC1_Bc.334228_1	3	CDS	Saa_6009_C1	cds-WP-000704775.1	rlmH	WP_000704775.1	E0E12_RS00140		33280	33335	+	92	CDS	Saa_6009_C1	cds-WP-001106166.1		WP_001106166.1	E0E12_RS10480		2015260	2015191	-	552	6.9595e-09	0.300965	5	1	0	.	.	.	.	AAAGAAGGCCAACGAATACTGAATTACGGTCAATTTGAAATTGAAAGCACAA	2.73558e-11	1.18711e-10
JW_BC1_Bc	JW_BC1_Bc.335908_1	233	CDS	Saa_6009_C1	cds-WP-001058981.1		WP_001058981.1	E0E12_RS14465		2723263	2723320	+	76	CDS	Saa_6009_C1	cds-WP-000201387.1		WP_000201387.1	E0E12_RS06625		1289195	1289254	+	35416	4.46517e-07	0.15781	21	1	0	.	.	.	.	AAAGATATTATGCACGAATATCGCTGCAATCAACCCTAAATATG	1.22093e-18	7.10148e-18
JW_BC1_Bc	JW_BC1_Bc.336289_1	3	CDS	Saa_6009_C1	cds-WP-000728718.1	spa	WP_000728718.1	E0E12_RS00490		102546	102508	-	48	CDS	Saa_6009_C1	cds-WP-001148585.1		WP_001148585.1	E0E12_RS10535		2020893	2020816	-	288	3.63104e-09	0.833333	10	1	0	.	.	.	.	AAAGATGACCCAAGCCAAAGCGCTAACAAAAAGCGTTTTAGCGCTTGGGCAGAAAT	4.57286e-27	3.40947e-26
JW_BC1_Bc	JW_BC1_Bc.342174_1	363	CDS	Saa_6009_C1	cds-WP-001121760.1	eno	WP_001121760.1	E0E12_RS04375		865484	865536	+	27	CDS	Saa_6009_C1	cds-WP-000178319.1		WP_000178319.1	E0E12_RS14540		2740632	2740570	-	19602	2.47138e-07	0.121212	12	1	0	.	.	.	.	AAAGGTATTGAAAACGGAATTGGTAACTCAATCTTTATATTAAGAGATGTCGGTGAAGATTTTGAAAATGAACGGATATATTT	1.87374e-11	8.16609e-11
JW_BC1_Bc	JW_BC1_Bc.348308_1	9	CDS	Saa_6009_C1	cds-WP-000801982.1		WP_000801982.1	E0E12_RS01940		403652	403695	+	55	ncRNA	Saa_6009_C1	Saa-6009-C1-srna40					395814	395753	-	990	1.24817e-08	1.39335	31	1	0	.	.	.	.	AAATAGACAGGGCTAAAAGTAGAGCTACTTTTATTGAATTCTTTGCGTCATCTGATTCCTCGCCAAAGTTCTCAGATGATGCTTTA	2.44769e-79	3.43128e-78
JW_BC1_Bc	JW_BC1_Bc.348624_1	24	CDS	Saa_6009_C1	cds-WP-000586392.1		WP_000586392.1	E0E12_RS14230		2680509	2680462	-	114	CDS	Saa_6009_C1	cds-WP-000933195.1	fabI	WP_000933195.1	E0E12_RS05275		1026294	1026355	+	5472	6.89898e-08	0.38236	20	1	0	.	.	.	.	AAATAGCTGGACCGTCATCGACATTCTTCAGACTTAGGTCCAGATAATATTCGCGTTAATGCAAT	3.55702e-33	3.02248e-32
JW_BC1_Bc	JW_BC1_Bc.356627_1	1090	CDS	Saa_6009_C1	cds-WP-001269643.1	purR	WP_001269643.1	E0E12_RS02720		545795	545835	+	688	CDS	Saa_6009_C1	cds-WP-000868999.1 (SpoVG)	spoVG	WP_000868999.1	E0E12_RS02730		546423	546488	+	1499840	1.89097e-05	0.0288691	25	1	0	.	.	.	.	AAATTATCTGATGTAGATGAATATAATATTAGATGAAGCTTTCGTAATTCATGATTTACGTGTAAT	2.94969e-06	9.81722e-06
JW_BC1_Bc	JW_BC1_Bc.362537_1	13	CDS	Saa_6009_C1	cds-WP-000654060.1	pyrF	WP_000654060.1	E0E12_RS06345		1229438	1229486	+	48	CDS	Saa_6009_C1	cds-WP-000157650.1		WP_000157650.1	E0E12_RS02755		550206	550265	+	1248	1.57345e-08	0.760609	19	1	0	.	.	.	.	AACAGAAGACATGTTACGACACTGAAGAACCAGAAGTTGTT	2.63809e-43	2.65731e-42
JW_BC1_Bc	JW_BC1_Bc.362740_1	1672	CDS	Saa_6009_C1	cds-WP-000868999.1 (SpoVG)	spoVG	WP_000868999.1	E0E12_RS02730		546569	546614	+	309	CDS	Saa_6009_C1	cds-WP-000334465.1	glmS	WP_000334465.1	E0E12_RS12225		2306357	2306291	-	1033296	1.30276e-05	0.0166949	12	1	0	.	.	.	.	AACAGATGAAGTAGTACCTTGCAGTATTATCAATCTTGTCTCAAATCGTTGCAAAAGAGCATGGTCGTGAAGCAGATATTGATTTG	6.89461e-07	2.38877e-06
JW_BC1_Bc	JW_BC1_Bc.365004_1	194	operon	Saa_6009_C1	Saa-6009-C1-Operon326		Operon326		E0E12_RS04350,E0E12_RS04355,E0E12_RS04360,E0E12_RS04365,E0E12_RS04370,E0E12_RS04375	861989	862035	+	33	CDS	Saa_6009_C1	cds-WP-001060842.1		WP_001060842.1	E0E12_RS05805		1128283	1128222	-	12804	1.6143e-07	0.224965	18	1	0	.	.	.	.	AACATTGTTACGGGAAAACGTAATTCTTATTTCAAGTTTATC	1.14189e-22	7.40647e-22
JW_BC1_Bc	JW_BC1_Bc.368647_1	38	CDS	Saa_6009_C1	cds-WP-001147973.1		WP_001147973.1	E0E12_RS01630		354859	354801	-	47	CDS	Saa_6009_C1	cds-WP-000217466.1		WP_000217466.1	E0E12_RS14080		2647166	2647129	-	3572	4.5035e-08	0.165637	7	1	0	.	.	.	.	AACGATTGTTATCGGCGCACTCGTATTAGGATTAATCATGGCAGTCGATTTATAGTGCGACGAAAGCAGCAGTTCACACTATTT	1.12888e-10	4.76952e-10
JW_BC1_Bc	JW_BC1_Bc.369370_1	17	CDS	Saa_6009_C1	cds-WP-000349655.1	atpB	WP_000349655.1	E0E12_RS11990		2262127	2262085	-	71	CDS	Saa_6009_C1	cds-WP-001802667.1		WP_001802667.1	E0E12_RS08400		1656336	1656277	-	2414	3.04352e-08	0.719592	25	1	0	.	.	.	.	AACGCTTGGTCTGCGTTTGTACGGTAACTTTTTGTGAAAATGAACGTATTGATGCTGTTTCAGATGGCAAC	2.60569e-52	3.04865e-51
JW_BC1_Bc	JW_BC1_Bc.370665_1	60	CDS	Saa_6009_C1	cds-WP-000392691.1		WP_000392691.1	E0E12_RS08015		1587319	1587222	-	321	SRP_RNA	Saa_6009_C1	rna-E0E12-RS02590	ffs		E0E12_RS02590		521759	521786	+	38520	4.85652e-07	0.0360281	5	1	0	.	.	.	.	AACGTGCCAAGCTAAAGGTAAAGGATAGTAAATTGCGTAGGTTAAATTAACCTTCGCTTTTTTTTACGTTCGATGCTTAGG	0.0112944	0.0257746
JW_BC1_Bc	JW_BC1_Bc.372548_1	184	ncRNA	Saa_6009_C1	srn-9090		sRNA69			405137	405198	+	192	ncRNA	Saa_6009_C1	srn-4830		Sau6072			2715259	2715309	+	70656	8.90816e-07	0.090446	17	1	0	.	.	.	.	AACTCTATACTTTGGCGAAAGTCGTTTAAATCCATGTCCTGAAAGCATCTCAGTACCTGTAATTAAACGGGCACTATCT	2.16012e-09	8.48978e-09
JW_BC1_Bc	JW_BC1_Bc.379681_1	2	5UTR	Saa_6009_C1	Saa-6009-C1-utr5-237		5'UTR_00237		E0E12_RS04900	944256	944218	-	84	CDS	Saa_6009_C1	cds-WP-000706117.1		WP_000706117.1	E0E12_RS15090		2846231	2846302	+	336	4.23622e-09	0.46291	6	1	0	.	.	.	.	AAGACACTTGCATTTTATAACTGTTCAATGCAAACAGTACTACAGAAATTTATAACTTATTAATGAAAATATATAGGAGTTTTAACTATGGCATTATTG	4.71768e-15	2.38392e-14
JW_BC1_Bc	JW_BC1_Bc.380562_1	1826	ncRNA	Saa_6009_C1	srn-0200 (sRNA11, Teg4)		Teg4			49527	49492	-	627	CDS	Saa_6009_C1	cds-WP-000691766.1		WP_000691766.1	E0E12_RS02725		545994	546038	+	2289804	2.88694e-05	0.024299	26	1	0	.	.	.	.	AAGACTTGCATTCAGGCTTTCGGTTAATTTTTTCTTCCATTGAATATTGATGGACATATCGTAAGC	1.06377e-13	5.11213e-13
JW_BC1_Bc	JW_BC1_Bc.383798_1	18	CDS	Saa_6009_C1	cds-WP-000470931.1		WP_000470931.1	E0E12_RS02235		451759	451726	-	77	CDS	Saa_6009_C1	cds-WP-000470931.1		WP_000470931.1	E0E12_RS02235		452703	452637	-	2772	3.49488e-08	0.456633	17	1	0	.	.	.	.	AAGATGAGGATGTTGTGTTCATGACCACACATTCTGTACATTTAGCTGAAG	3.19453e-32	2.6624e-31
JW_BC1_Bc	JW_BC1_Bc.388745_1	495	CDS	Saa_6009_C1	cds-WP-001260089.1		WP_001260089.1	E0E12_RS04365		862430	862478	+	65	CDS	Saa_6009_C1	cds-WP-001021468.1		WP_001021468.1	E0E12_RS12670		2397660	2397589	-	64350	8.11311e-07	0.0668994	12	1	0	.	.	.	.	AAGCGCACGCTATTTTCAAACATGGAATGACTCCAATTCATTTCAACTGGTGACATGTTCAGAAAAGCTATAAAAGAAGAAACTGAATTAGGTAAAGAAGCTAAGTCTTA	5.71612e-06	1.86571e-05
JW_BC1_Bc	JW_BC1_Bc.404300_1	21	CDS	Saa_6009_C1	cds-WP-001171351.1		WP_001171351.1	E0E12_RS08025		1588404	1588448	+	644	ncRNA	Saa_6009_C1	Saa-6009-C1-srna113					1015798	1015847	+	27048	3.41015e-07	0.103188	12	1	0	.	.	.	.	AAGTGTATCGAAAGGAGAACAGACATGCAAAAAAATAACAAACATACCCCTTTGTTTGAAGTGAAAAATTTCTCCCATCCCCTT	6.79966e-10	2.75794e-09
JW_BC1_Bc	JW_BC1_Bc.409155_1	87	CDS	Saa_6009_C1	cds-WP-000205572.1	sufD	WP_000205572.1	E0E12_RS04765		922416	922517	+	0	CDS	Saa_6009_C1	cds-WP-000290472.1	rpmF	WP_000290472.1	E0E12_RS05925		1148995	1149014	+	0	0	NA	7	1	0	.	.	.	.	AATACGATTGCGTACACACAAACGTCGTACGCATTTCT	0	0
JW_BC1_Bc	JW_BC1_Bc.411769_1	876	ncRNA	Saa_6009_C1	srn-3910 (RNAIII)		RNAIII			2182317	2182251	-	315	CDS	Saa_6009_C1	cds-WP-000688492.1 (AgrA)		WP_000688492.1	E0E12_RS11575		2185083	2185135	+	551880	6.95798e-06	0.0418808	22	1	0	.	.	.	.	AATAGTTGATGAGTTGTTTAATTTTAAGAATTTTTATCTTAATTCATTTAGATAACCGTCAA	0.0782364	0.14592
JW_BC1_Bc	JW_BC1_Bc.412643_1	30	ncRNA	Saa_6009_C1	srn-4240		Teg84			2390473	2390424	-	262	CDS	Saa_6009_C1	cds-WP-001040568.1	tuf	WP_001040568.1	E0E12_RS03075		611565	611590	+	15720	1.98194e-07	0.0338384	3	1	0	.	.	.	.	AATATCCACCCCACGATAAGCCCCGGAAACTTATTGTGTTACAAGATATATTTACGTGGTGTTGCTCGTGAAGA	0.0178138	0.0389574
JW_BC1_Bc	JW_BC1_Bc.418586_1	1776	ncRNA	Saa_6009_C1	srn-0200 (sRNA11, Teg4)		Teg4			49593	49546	-	137	CDS	Saa_6009_C1	cds-WP-000927363.1		WP_000927363.1	E0E12_RS12235		2310766	2310845	+	486624	6.13525e-06	0.0446006	22	1	0	.	.	.	.	AATCTTAAATAGAAAGAGGGTATGCATATGGATTTCACTGGTGTTATTAAAGAGTTTGTTAACAAAGTAGAAATGATTTCCGGTATGACATTTGCAGATTTGGA	0.0533746	0.10455
JW_BC1_Bc	JW_BC1_Bc.419344_1	17	CDS	Saa_6009_C1	cds-WP-000774684.1		WP_000774684.1	E0E12_RS07850		1559847	1559809	-	138	ncRNA	Saa_6009_C1	Saa-6009-C1-srna62					646780	646703	-	4692	5.91557e-08	0.41292	20	1	0	.	.	.	.	AATGAAAGACATGGGTGTTAGAAAAGGGACGAAAGCATTAAGTATTCAAAGCTAAACACATGCTTTAAGTCCCC	1.68932e-34	1.45578e-33
JW_BC1_Bc	JW_BC1_Bc.423621_1	26	CDS	Saa_6009_C1	cds-WP-000237796.1		WP_000237796.1	E0E12_RS02090		427564	427509	-	2	CDS	Saa_6009_C1	cds-WP-000608440.1		WP_000608440.1	E0E12_RS04160		818258	818215	-	104	1.31121e-09	1.80278	13	1	0	.	.	.	.	AATGGAGCCATTTCCTTTAAAGAAGCAAAACAAAATTACATATTTAGGAAATGGCT	5.56259e-42	5.42353e-41
JW_BC1_Bc	JW_BC1_Bc.428585_1	14	CDS	Saa_6009_C1	cds-WP-000266096.1		WP_000266096.1	E0E12_RS09475		1879058	1879011	-	37	CDS	Saa_6009_C1	cds-WP-000240920.1		WP_000240920.1	E0E12_RS01220		274293	274320	+	1036	1.30617e-08	0.922687	21	1	0	.	.	.	.	AATTAATGAGACGATGAAAGATACGATGGCTCATATTCATGACATTCATTACGACGCGTGATTTTTATG	2.64241e-50	2.97712e-49
JW_BC1_Bc	JW_BC1_Bc.431107_1	172	CDS	Saa_6009_C1	cds-WP-001037807.1		WP_001037807.1	E0E12_RS03975		783313	783265	-	22	CDS	Saa_6009_C1	cds-WP-000336288.1		WP_000336288.1	E0E12_RS00170		38325	38273	-	7568	9.54157e-08	0.292615	18	1	0	.	.	.	.	AATTATTGCTACTCGTTACATTTCTAATAGTAGCATTTATTCAGATGAAAAAT	1.07204e-26	7.87713e-26
JW_BC1_Bc	JW_BC1_Bc.431367_1	40	CDS	Saa_6009_C1	cds-WP-000918667.1	rpoB	WP_000918667.1	E0E12_RS03045		600864	600895	+	20	CDS	Saa_6009_C1	cds-WP-000918667.1	rpoB	WP_000918667.1	E0E12_RS03045		601377	601440	+	1600	2.01725e-08	0.53033	15	1	0	.	.	.	.	AATTCAAGATACTGAGTCTATCACACCTCAAATGGATTATATGGATGTATCGCCGAAGCAAGTTGTT	2.32159e-31	1.87827e-30
JW_BC1_Bc	JW_BC1_Bc.433199_1	688	CDS	Saa_6009_C1	cds-WP-000868999.1 (SpoVG)	spoVG	WP_000868999.1	E0E12_RS02730		546453	546489	+	30	CDS	Saa_6009_C1	cds-WP-001088779.1	sspB	WP_001088779.1	E0E12_RS05485		1064209	1064139	-	41280	5.20449e-07	0.0696058	10	1	0	.	.	.	.	AATTGAAGGAAACTCTGGCTTGTTCGTTGCATTCCCTAATCAAATGATTGAATACGGTAAA	3.73867e-06	1.23486e-05
JW_BC1_Bc	JW_BC1_Bc.442217_1	75	CDS	Saa_6009_C1	cds-WP-000974881.1		WP_000974881.1	E0E12_RS11970		2259297	2259235	-	97	CDS	Saa_6009_C1	cds-WP-000511133.1	atpD	WP_000511133.1	E0E12_RS11960		2257484	2257424	-	14550	1.83443e-07	0.058621	5	1	0	.	.	.	.	ACAATCTGTATCTCGTGTTGGTGGATCTGCACAAATTAAAGCGGTAAAATCGGATTGTTCGGTGGTGCCGGTGTAGGTAAAACAGTATTAATCCAAGAATTAA	0.000208634	0.000599871
JW_BC1_Bc	JW_BC1_Bc.446212_1	51	CDS	Saa_6009_C1	cds-WP-000848124.1		WP_000848124.1	E0E12_RS06120		1184191	1184110	-	49	CDS	Saa_6009_C1	cds-WP-000183771.1		WP_000183771.1	E0E12_RS00575		120804	120835	+	4998	6.30137e-08	0.160032	8	1	0	.	.	.	.	ACACTATTGCTAGGTTCCATATTAATGAATCCTGTCGCTAATGCCGCAGATTCTGATAAATGTAGTGAGCTTCTTAGCTGGTAAAGACTG	2.57018e-11	1.11693e-10
JW_BC1_Bc	JW_BC1_Bc.447312_1	20	CDS	Saa_6009_C1	cds-WP-000532966.1		WP_000532966.1	E0E12_RS03775		747323	747372	+	55	CDS	Saa_6009_C1	cds-WP-000927363.1		WP_000927363.1	E0E12_RS12235		2310272	2310346	+	2200	2.77371e-08	0.603023	20	1	0	.	.	.	.	ACAGATATTGAACTTTCTGAAGCGGACCAAGTAACATTTGAAAAATTAAGGCATTTACTTGGTAGGTACTGAATCAAAGAAACGTGAATTTTTAAGTCAATTAATGGTGAATAACTTAAATA	4.88176e-41	4.71439e-40
JW_BC1_Bc	JW_BC1_Bc.451943_1	60	CDS	Saa_6009_C1	cds-WP-000125701.1		WP_000125701.1	E0E12_RS14795		2786965	2787006	+	3	CDS	Saa_6009_C1	cds-E0E12-RS12250			E0E12_RS12250		2318991	2318967	-	360	4.5388e-09	0.968963	13	1	0	.	.	.	.	ACATGGTCAAGACTATACTGCAAAGCAGCAGCTCTTGAAGAATTTG	5.64562e-35	4.92091e-34
JW_BC1_Bc	JW_BC1_Bc.465748_1	268	CDS	Saa_6009_C1	cds-WP-000140679.1		WP_000140679.1	E0E12_RS11980		2261272	2261222	-	305	CDS	Saa_6009_C1	cds-WP-000894660.1	pflB	WP_000894660.1	E0E12_RS01030		231571	231613	+	163480	2.06112e-06	0.069954	20	1	0	.	.	.	.	ACGCAGAACAAGCTAAGTTAAATGCACAGAAACTTGAAAATGCAATTCTTCGGTGCACGTGCGAACTTAGCTAAAACATTT	3.53458e-06	1.16872e-05
JW_BC1_Bc	JW_BC1_Bc.466917_1	1876	CDS	Saa_6009_C1	cds-WP-000868999.1 (SpoVG)	spoVG	WP_000868999.1	E0E12_RS02730		546618	546678	+	72	CDS	Saa_6009_C1	cds-WP-001151905.1	sasF	WP_001151905.1	E0E12_RS15115		2855006	2854960	-	270144	3.40592e-06	0.00816279	3	1	0	.	.	.	.	ACGCTACATCAGAAGATTCAGAAGAAGCTTAATCAATTTTATATTTAGCGATGTAACAGCATCGCAAATAGATGAAATCATAAAACGAGCTAATGAGTTGGG	0.00824104	0.0191514
JW_BC1_Bc	JW_BC1_Bc.467969_1	216	CDS	Saa_6009_C1	cds-WP-001056228.1	clfA	WP_001056228.1	E0E12_RS04445		875742	875804	+	168	CDS	Saa_6009_C1	cds-WP-000334465.1	glmS	WP_000334465.1	E0E12_RS12225		2305992	2305953	-	72576	9.15023e-07	0.0419961	8	1	0	.	.	.	.	ACGGAAGAAACGCCGGTAACTGGTGAAGCTACTACTACGACAACAACGTTAAAGAGGTAGTAGC	0.00429353	0.0104991
JW_BC1_Bc	JW_BC1_Bc.471650_1	349	CDS	Saa_6009_C1	cds-WP-001260089.1		WP_001260089.1	E0E12_RS04365		862328	862390	+	390	CDS	Saa_6009_C1	cds-WP-001121760.1	eno	WP_001121760.1	E0E12_RS04375		865427	865470	+	272220	3.43209e-06	0.0379475	14	1	0	.	.	.	.	ACGTCTCCAGTTGCATTAGCAGATTTAGGCGTTAAATACGTTGTTATCGGTCACAGAACGTATCGGTGACCGTGTACAATTAGTAGGTGACGATTTT	0.0511119	0.100571
JW_BC1_Bc	JW_BC1_Bc.476850_1	75	CDS	Saa_6009_C1	cds-WP-001017131.1		WP_001017131.1	E0E12_RS10625		2034354	2034304	-	107	CDS	Saa_6009_C1	cds-WP-001795128.1	aadD1	WP_001795128.1	E0E12_RS00185		41493	41435	-	16050	2.02355e-07	0.200932	18	1	0	.	.	.	.	ACTCATCATCATATTATTGTGTATTATTGTTGGTTCGGTACTCGCTTACAAATTGATAGCGAAGAGATTCTAC	5.92118e-21	3.69861e-20
JW_BC1_Bc	JW_BC1_Bc.479800_1	530	CDS	Saa_6009_C1	cds-WP-001554031.1		WP_001554031.1	E0E12_RS11570		2183710	2183757	+	1	CDS	Saa_6009_C1	cds-WP-001176863.1		WP_001176863.1	E0E12_RS13820		2596456	2596488	+	1060	1.33643e-08	0.477809	11	1	0	.	.	.	.	ACTGCTTACTTTTTCATTATTTTTCTTTTATTATGGTGGTACAGGTATGCTAAGTGCACTAGGCGG	7.14553e-24	4.83038e-23
JW_BC1_Bc	JW_BC1_Bc.480576_1	57	CDS	Saa_6009_C1	cds-WP-000145550.1		WP_000145550.1	E0E12_RS00900		196984	197048	+	5	CDS	Saa_6009_C1	cds-WP-000987769.1		WP_000987769.1	E0E12_RS07980		1581619	1581564	-	570	7.18644e-09	1.54011	26	1	0	.	.	.	.	ACTGGTGTATCTGAAGTGTTAGTTGGAGACTCATTGATTGAAATAAGGCAGGCAAAACGCTTGCCATTGTCCTTGATGA	4.75995e-71	6.35077e-70
JW_BC1_Bc	JW_BC1_Bc.481703_1	58	ncRNA	Saa_6009_C1	srn-1160		sRNA102			531516	531549	+	11	CDS	Saa_6009_C1	cds-WP-000349655.1	atpB	WP_000349655.1	E0E12_RS11990		2262124	2262056	-	1276	1.60875e-08	0.0791808	2	1	0	.	.	.	.	ACTTACGTTCCGCTAGAGTAGAACGTTGCCAGGCCACTTCAACATTAACGCTTGGTCTGCGTTTGTACGGTAACATATTTGCAGGTGAGATACTATTAACATTG	0.00103879	0.00274784
JW_BC1_Bc	JW_BC1_Bc.484048_1	5	CDS	Saa_6009_C1	cds-WP-000916713.1	hlgC	WP_000916713.1	E0E12_RS13745		2583266	2583306	+	546	CDS	Saa_6009_C1	cds-WP-001260089.1		WP_001260089.1	E0E12_RS04365		862788	862858	+	5460	6.88385e-08	0.287085	15	1	0	.	.	.	.	ACTTTATCTGTGAGCTTACTTGCCCCTCTTGCATTGATGGGGCATTAGTAGGTGGCGCATCACTTAAAGT	1.99793e-23	1.32991e-22
JW_BC1_Bc	JW_BC1_Bc.484473_1	32	CDS	Saa_6009_C1	cds-WP-001178936.1		WP_001178936.1	E0E12_RS11835		2237099	2237044	-	9	CDS	Saa_6009_C1	cds-WP-001147973.1		WP_001147973.1	E0E12_RS01630		354598	354569	-	576	7.26208e-09	0.766032	13	1	0	.	.	.	.	ACTTTTACAAGAGTTAGTAGAAGCAAACGATGAAGTTGAAGTTCAATGGCATTACTTTACTTCATCGCATGCTT	2.52256e-32	2.10814e-31
JW_BC1_Bc	JW_BC1_Bc.489821_1	22	ncRNA	Saa_6009_C1	srn-2620		Teg61			1287681	1287754	+	32	CDS	Saa_6009_C1	cds-WP-000197635.1		WP_000197635.1	E0E12_RS11535		2177587	2177633	+	1408	1.77518e-08	0.301511	8	1	0	.	.	.	.	AGAAGCGGGTGTTCACTTCGGTCACCAAACCTGTTATTATTTATATATTGTCTCAATTTTTACCGCTTCTCATTGTA	1.16258e-15	6.06615e-15
JW_BC1_Bc	JW_BC1_Bc.496726_1	474	CDS	Saa_6009_C1	cds-WP-001105707.1		WP_001105707.1	E0E12_RS11560		2182981	2183019	+	8	CDS	Saa_6009_C1	cds-WP-001033875.1		WP_001033875.1	E0E12_RS01500		327495	327540	+	7584	9.56174e-08	0.21111	13	1	0	.	.	.	.	AGAGCCATTTGCCCAATTCTATGGCAGTGGCTTGGTATCAAAATTCAGCTGAAGCAAAAGCAT	6.97818e-18	3.93104e-17
JW_BC1_Bc	JW_BC1_Bc.498540_1	152	CDS	Saa_6009_C1	cds-WP-000241351.1		WP_000241351.1	E0E12_RS11975		2260403	2260344	-	160	CDS	Saa_6009_C1	cds-WP-001056228.1	clfA	WP_001056228.1	E0E12_RS04445		875847	875888	+	48640	6.13243e-07	0.10901	17	1	0	.	.	.	.	AGAGTTAATTAATTATAAAGAGGAGTGACATAGATGGCCATAAAATGCGGAGGAATTAGTG	8.46141e-12	3.75213e-11
JW_BC1_Bc	JW_BC1_Bc.505621_1	23	CDS	Saa_6009_C1	cds-WP-000044586.1	sasA	WP_000044586.1	E0E12_RS15155		2868357	2868318	-	22	CDS	Saa_6009_C1	cds-WP-000044586.1	sasA	WP_000044586.1	E0E12_RS15155		2869044	2868975	-	1012	1.27591e-08	1.28921	29	1	0	.	.	.	.	AGCACGTCTCAGTCAGGTAGTACAAGCCTATCTGATTCTGTGAGTGCATCTAAGTCATTAA	3.28338e-73	4.43914e-72
JW_BC1_Bc	JW_BC1_Bc.511955_1	144	CDS	Saa_6009_C1	cds-WP-001273085.1		WP_001273085.1	E0E12_RS03030		597636	597723	+	55	CDS	Saa_6009_C1	cds-WP-001273085.1		WP_001273085.1	E0E12_RS03030		597921	597951	+	15840	1.99707e-07	0.0898933	8	1	0	.	.	.	.	AGCTAAAAAACAACTAGTTGATGAAATTGCTGAGGTACTATCAAATTCAGTTTCAGCTGCAGCGAAAGTAATTTC	1.75981e-07	6.29065e-07
JW_BC1_Bc	JW_BC1_Bc.514580_1	243	CDS	Saa_6009_C1	cds-WP-000813311.1		WP_000813311.1	E0E12_RS01950		405023	405072	+	191	CDS	Saa_6009_C1	cds-WP-000622776.1		WP_000622776.1	E0E12_RS11145		2121478	2121420	-	92826	1.17033e-06	0.102118	22	1	0	.	.	.	.	AGCTTCAGTTATACCAGGTTAAACTACTGATATGATGACATCAAAAAAAAGATGGACTGCACTAGTAGTCTTAGCTGTTG	1.4165e-11	6.22686e-11
JW_BC1_Bc	JW_BC1_Bc.535404_1	34	operon	Saa_6009_C1	Saa-6009-C1-Operon895		Operon895		E0E12_RS12640,E0E12_RS12645,E0E12_RS12650,E0E12_RS12655,E0E12_RS12660,E0E12_RS12665,E0E12_RS12670,E0E12_RS12675,E0E12_RS12680,E0E12_RS12685,E0E12_RS12690,E0E12_RS12695,E0E12_RS12700,E0E12_RS12705,E0E12_RS12710,E0E12_RS12715,E0E12_RS12720,E0E12_RS12725,E0E12_RS12730,E0E12_RS12735,E0E12_RS12740,E0E12_RS12745,E0E12_RS12750,E0E12_RS12755,E0E12_RS12760,E0E12_RS12765,E0E12_RS12770,E0E12_RS12775,E0E12_R…	2397090	2397050	-	13	CDS	Saa_6009_C1	cds-WP-000136645.1	sirC	WP_000136645.1	E0E12_RS00505		104745	104685	-	884	1.11453e-08	0.808608	17	1	0	.	.	.	.	AGTGAGGCATGATTTAATCTAATTGGACGCACCCTATTCTTGCCTAAAGAAGTGCCGGCAGGTGTATTCATTGCTGCGTT	1.24908e-40	1.18741e-39
JW_BC1_Bc	JW_BC1_Bc.537688_1	835	RNase_P_RNA	Saa_6009_C1	rna-E0E12-RS07715	rnpB		E0E12_RS07715		1534130	1534073	-	229	CDS	Saa_6009_C1	cds-WP-000090315.1	fusA	WP_000090315.1	E0E12_RS03070		610437	610488	+	382430	4.82159e-06	0.0274423	12	1	0	.	.	.	.	AGTGTGACTAGTGCACGTGATGAGTACGATGGAACTATGTACTTCGATCACTATGCTGAAGTTCCAAAATCAATCGCTGAAGATA	0.0986516	0.178524
JW_BC1_Bc	JW_BC1_Bc.557111_1	18	ncRNA	Saa_6009_C1	srn-1590		rsaC			705922	705867	-	32	CDS	Saa_6009_C1	cds-WP-000737654.1		WP_000737654.1	E0E12_RS03580		707312	707268	-	1152	1.45242e-08	0.208333	5	1	0	.	.	.	.	ATATGCCCCTTTCCTTTGAACGGAATATTAAAAGCTATGTGCAGTAACTTTTAATAGTTGCTGCATGTGGTACTGGTGG	1.05947e-09	4.24067e-09
JW_BC1_Bc	JW_BC1_Bc.558547_1	83	CDS	Saa_6009_C1	cds-WP-000654185.1		WP_000654185.1	E0E12_RS12015		2266426	2266366	-	12	CDS	Saa_6009_C1	cds-WP-001018328.1	rpsO	WP_001018328.1	E0E12_RS06710		1308281	1308334	+	1992	2.51147e-08	0.475293	15	1	0	.	.	.	.	ATATTACTGTTCCTTGTGGAATTGATATTGGTCAAATTTTAAGGAGGAAATTGATTATGGCAATTTCAC	6.12493e-30	4.86476e-29
JW_BC1_Bc	JW_BC1_Bc.563677_1	13	CDS	Saa_6009_C1	cds-WP-000368341.1	lepA	WP_000368341.1	E0E12_RS08455		1667500	1667438	-	0	CDS	Saa_6009_C1	cds-WP-001790232.1		WP_001790232.1	E0E12_RS03485		688690	688724	+	0	0	NA	8	1	0	.	.	.	.	ATCCAAGACAGCAATTTGAAGTACCTGTACAAGCTGCAATAGGACAAAAAATTGTAGCGCGTACCGGCGCTACATTTGGTTCAGGATTAGCATTATTTTG	0	0
JW_BC1_Bc	JW_BC1_Bc.565891_1	13	CDS	Saa_6009_C1	cds-WP-001790193.1		WP_001790193.1	E0E12_RS10300		1990348	1990298	-	17	CDS	Saa_6009_C1	cds-WP-000581889.1		WP_000581889.1	E0E12_RS14105		2649292	2649236	-	442	5.57264e-09	1.21081	18	1	0	.	.	.	.	ATCGACAAAGAAGAATATGCATTGATCTACCTTTGTCGAAAATAAAGAAGAAAACATT	8.69578e-49	9.51531e-48
JW_BC1_Bc	JW_BC1_Bc.576304_1	138	CDS	Saa_6009_C1	cds-WP-001292149.1		WP_001292149.1	E0E12_RS12240		2311960	2312036	+	3	CDS	Saa_6009_C1	cds-WP-001178936.1		WP_001178936.1	E0E12_RS11835		2237483	2237438	-	828	1.04392e-08	0.0982946	2	1	0	.	.	.	.	ATGACAATATCTTTTTAAATGTAAATGTTAACAGCCAAAATAAAAATGACCAAATTAATATTTTAGTCGCTACTGATGTAGCA	0.000444635	0.00122627
JW_BC1_Bc	JW_BC1_Bc.576589_1	307	ncRNA	Saa_6009_C1	srn-0580		Sau6569			253434	253509	+	261	CDS	Saa_6009_C1	cds-WP-000960855.1		WP_000960855.1	E0E12_RS13425		2525334	2525298	-	160254	2.02045e-06	0.0317946	9	1	0	.	.	.	.	ATGACCTTTTAAGTTATGCGTTGAAAATAAAAGAGATGTTTATTTGCTATGTTTAGTCGCAAATGCAGCGTCTGGTGCTTTG	0.064012	0.122468
JW_BC1_Bc	JW_BC1_Bc.592151_1	85	CDS	Saa_6009_C1	cds-WP-000617735.1	raiA	WP_000617735.1	E0E12_RS04235		832891	832922	+	312	CDS	Saa_6009_C1	cds-WP-000634175.1		WP_000634175.1	E0E12_RS09125		1801192	1801256	+	53040	6.68717e-07	0.141235	23	1	0	.	.	.	.	ATGTTAAAGTTAAAACTTATTCAGAATCTATCGTTCGTCATGCGCCATGTGACGTGTTAGTTGTTCGTACTGAAGAGTTACCAGC	2.29871e-17	1.28306e-16
JW_BC1_Bc	JW_BC1_Bc.597960_1	1217	CDS	Saa_6009_C1	cds-WP-001056228.1	clfA	WP_001056228.1	E0E12_RS04445		878168	878196	+	633	CDS	Saa_6009_C1	cds-WP-001121760.1	eno	WP_001121760.1	E0E12_RS04375		864775	864822	+	1540722	1.94251e-05	0.0148114	13	1	0	.	.	.	.	ATTAGCATCAATAGGTTCAAGTATCTATTGATAAAATGATGATCGCATTAGACGGTACTCC	3.15816e-12	1.42963e-11
JW_BC1_Bc	JW_BC1_Bc.603648_1	149	CDS	Saa_6009_C1	cds-WP-000040054.1	ptsP	WP_000040054.1	E0E12_RS05695		1106996	1107057	+	18	CDS	Saa_6009_C1	cds-WP-001190913.1	carA	WP_001190913.1	E0E12_RS06335		1225467	1225522	+	5364	6.76282e-08	0.521356	27	1	0	.	.	.	.	ATTCTGAAAGCAAGAAGATGGTATCTGTCTAGGACATCAACTTTTTGCA	5.97886e-48	6.4824e-47
JW_BC1_Bc	JW_BC1_Bc.604913_1	193	CDS	Saa_6009_C1	cds-WP-001031880.1		WP_001031880.1	E0E12_RS01125		254355	254400	+	14	CDS	Saa_6009_C1	cds-WP-001130051.1	mqo	WP_001130051.1	E0E12_RS14870		2801462	2801388	-	5404	6.81325e-08	0.36552	19	1	0	.	.	.	.	ATTGACTGTATCAGCATTATTAGAAGGCGAATATGATGAAGAAGATTACGAACGCTTGGATCGTCCTGCA	2.81066e-31	2.26191e-30
JW_BC1_Bc	JW_BC1_Bc.606956_1	192	CDS	Saa_6009_C1	cds-WP-001058981.1		WP_001058981.1	E0E12_RS14465		2722900	2722962	+	20	CDS	Saa_6009_C1	cds-WP-000670752.1		WP_000670752.1	E0E12_RS05060		980319	980370	+	7680	9.68278e-08	0.193649	12	1	0	.	.	.	.	ATTGGCAGTTTCCTATTTGTTGGCCCTACTGGTGTTGGTAAAACAGAGCTTGCTAAACCATTGAATTTTTACCACCAGTAACACCTCCGAATAATGTGATTGCTTTTGGT	3.79104e-16	2.02322e-15
JW_BC1_Bc	JW_BC1_Bc.607883_1	408	CDS	Saa_6009_C1	cds-WP-001043863.1		WP_001043863.1	E0E12_RS07865		1561122	1561067	-	382	CDS	Saa_6009_C1	cds-WP-000894660.1	pflB	WP_000894660.1	E0E12_RS01030		230489	230520	+	311712	3.93e-06	0.0329292	13	1	0	.	.	.	.	ATTGGTTTCGGTAACTTTGAGGTACGTGAACGTGCTGCACGTAAAGGTCGGAAAGAAGAACGTGAACGTGGCGGCATGTGGGT	0.0987145	0.178531
JW_BC1_Bc	JW_BC1_Bc.626549_1	318	CDS	Saa_6009_C1	cds-WP-001074753.1		WP_001074753.1	E0E12_RS04360		861941	861960	+	301	CDS	Saa_6009_C1	cds-WP-001121760.1	eno	WP_001121760.1	E0E12_RS04375		865179	865232	+	191436	2.41358e-06	0.0129289	4	1	0	.	.	.	.	CAAAGAATTGCCTGGTATCAATTATCCAAGCAATCGAAGCAGCTGGTTACAAACC	0.0912348	0.166689
JW_BC1_Bc	JW_BC1_Bc.642791_1	261	CDS	Saa_6009_C1	cds-WP-001040568.1	tuf	WP_001040568.1	E0E12_RS03075		611592	611656	+	1	CDS	Saa_6009_C1	cds-WP-000040873.1	nadE	WP_000040873.1	E0E12_RS10800		2065629	2065565	-	522	6.58126e-09	0.123797	2	1	0	.	.	.	.	CAACGTGGTCAAGTATTAGCTGCTCCTGGTTCAATTACACCACATACTGAATTCAAAGCAGAAGTGAGATGCTGATGAAGTTGAGCAAGCTTTGCGATTCATTGAACCAGATGAAATAG	0.000178707	0.000515776
JW_BC1_Bc	JW_BC1_Bc.683345_1	19	CDS	Saa_6009_C1	cds-WP-000004335.1		WP_000004335.1	E0E12_RS09400		1857285	1857232	-	94	CDS	Saa_6009_C1	cds-WP-000161536.1		WP_000161536.1	E0E12_RS14320		2696212	2696267	+	3572	4.5035e-08	0.615223	26	1	0	.	.	.	.	CACCGGTGTTTTAGGTTTCTTGGTACTGTATTTCTTAGCACCTTATATTTCTGAAATATGACTGTTGCAATT	2.25363e-50	2.54853e-49
JW_BC1_Bc	JW_BC1_Bc.727568_1	194	CDS	Saa_6009_C1	cds-WP-000634175.1		WP_000634175.1	E0E12_RS09125		1800881	1800919	+	409	CDS	Saa_6009_C1	cds-WP-000634175.1		WP_000634175.1	E0E12_RS09125		1801057	1801149	+	158692	2.00075e-06	0.0887519	25	1	0	.	.	.	.	CAGTTGGTGTTGCTAAACGTAACGATGCGAAGTTAACAAGTAGAAACGCGTCTAGAGTT	2.3973e-09	9.39766e-09
JW_BC1_Bc	JW_BC1_Bc.728282_1	2	CDS	Saa_6009_C1	cds-WP-000952537.1		WP_000952537.1	E0E12_RS02415		486120	486197	+	0	CDS	Saa_6009_C1	cds-WP-000054609.1		WP_000054609.1	E0E12_RS04975		958177	958137	-	0	0	NA	1	1	0	2	79	80	120	CATAAAAATTATAAAGGTAATATTACTAGGTTTGTTGCAGAAAATGATGCATTGACAGAAAATCTGAAGAAATATAAGCCTCTTTAGTTTGCTTATTTCAGGAATCGGCAGTTTAGTAGTG	0	0
JW_BC1_Bc	JW_BC1_Bc.755608_1	410	CDS	Saa_6009_C1	cds-WP-001121760.1	eno	WP_001121760.1	E0E12_RS04375		865372	865432	+	402	CDS	Saa_6009_C1	cds-WP-000894660.1	pflB	WP_000894660.1	E0E12_RS01030		230622	230685	+	329640	4.15603e-06	0.0123159	5	1	0	.	.	.	.	CATTACAATTGAAGACGGTATGGACGAAAACGACTGGGATGGTTGGAAACAACTTACAGAAAAACGTTCAATGCAACCATTCGGTGGTATT	0.012351	0.0280177
JW_BC1_Bc	JW_BC1_Bc.757459_1	474	CDS	Saa_6009_C1	cds-WP-001105707.1		WP_001105707.1	E0E12_RS11560		2182980	2183018	+	34	CDS	Saa_6009_C1	cds-WP-000134963.1	trxB	WP_000134963.1	E0E12_RS04305		849930	850005	+	32232	4.06374e-07	0.0787719	10	1	0	.	.	.	.	CATTATCACACTTATCATCAAAGAGCCATTTGCCCAATTGGTGTTCCGGGTGAACAAGAACTTGG	4.38402e-07	1.52763e-06
JW_BC1_Bc	JW_BC1_Bc.761268_1	391	CDS	Saa_6009_C1	cds-WP-001260089.1		WP_001260089.1	E0E12_RS04365		862788	862811	+	59	CDS	Saa_6009_C1	cds-WP-000273483.1		WP_000273483.1	E0E12_RS02170		441138	441050	-	46138	5.81698e-07	0.0197518	3	1	0	.	.	.	.	CATTGATGGGGCATTAGTAGGTGGCAATAAGCTTTACCGGAGAGAGTTTTCGGCTAAAAAATGCTC	0.148097	0.253808
JW_BC1_Bc	JW_BC1_Bc.769939_1	27	CDS	Saa_6009_C1	cds-WP-001096643.1		WP_001096643.1	E0E12_RS08110		1605404	1605354	-	39	CDS	Saa_6009_C1	cds-WP-000182742.1	rbsK	WP_000182742.1	E0E12_RS01295		288622	288551	-	2106	2.6552e-08	0.338983	11	1	0	.	.	.	.	CCAATCATGCGTTTAGCTGTTAGCAGATGCTATTGATTTTGGTAATAAAGCGAGCTCACTCACTGTACAAAAACAGGGCGCGCAAGCATCTT	1.30949e-20	8.06369e-20
JW_BC1_Bc	JW_BC1_Bc.862441_1	13	CDS	Saa_6009_C1	cds-WP-000118291.1		WP_000118291.1	E0E12_RS09325		1844116	1844044	-	45	CDS	Saa_6009_C1	cds-WP-000137775.1		WP_000137775.1	E0E12_RS08590		1691902	1691867	-	1170	1.47511e-08	0.206725	5	1	0	.	.	.	.	CGTCAAGAATCACAAAATATAGTTAACGATCATGACTCATTACTGCCTCAAAATAACTGAAGAATTAGCACCATTTTTTGAGGCGGGTA	1.14412e-09	4.5555e-09
JW_BC1_Bc	JW_BC1_Bc.895018_1	1905	ncRNA	Saa_6009_C1	srn-0200 (sRNA11, Teg4)		Teg4			49538	49475	-	43	CDS	Saa_6009_C1	cds-WP-000040054.1	ptsP	WP_000040054.1	E0E12_RS05695		1106344	1106402	+	163830	2.06553e-06	0.0104819	3	1	0	.	.	.	.	CTATTGATTTAATCAAGACTTGCATTCAGGCTTTCGGTTAATTTTTTCAACTAAAAAACAGAGGAGTTTTTATATATGGGTCGTGACCAAATGCCTACAGAAGAAGAACAATTTGAAGC	0.0896651	0.164497
JW_BC1_Bc	JW_BC1_Bc.898002_1	186	CDS	Saa_6009_C1	cds-WP-001056228.1	clfA	WP_001056228.1	E0E12_RS04445		877692	877725	+	28	CDS	Saa_6009_C1	cds-WP-001212860.1	cls	WP_001212860.1	E0E12_RS07005		1363339	1363418	+	10416	1.31323e-07	0.152425	11	1	0	.	.	.	.	CTCAGATTCCGACAGTGACTCAGACTCAAACCAAAGAATCATATGCCAATAGACCGCTGTCTG	4.1861e-13	1.96818e-12
JW_BC1_Bc	JW_BC1_Bc.982443_1	61	CDS	Saa_6009_C1	cds-WP-000473674.1		WP_000473674.1	E0E12_RS14400		2710539	2710480	-	363	CDS	Saa_6009_C1	cds-WP-000894660.1	pflB	WP_000894660.1	E0E12_RS01030		232230	232279	+	44286	5.58348e-07	0.0672019	10	1	0	.	.	.	.	GAATGATTTCGTCGGTCATGGAAGCAGCAGGACAAGTTGTATTTGATAACTTGCCATTATTTAAGTTCTGTAGCTAAGA	6.76473e-06	2.19619e-05
JW_BC1_Bc	JW_BC1_Bc.1074050_1	223	CDS	Saa_6009_C1	cds-WP-000260117.1	lpdA	WP_000260117.1	E0E12_RS05760		1119478	1119521	+	43	CDS	Saa_6009_C1	cds-WP-000831495.1		WP_000831495.1	E0E12_RS02470		495494	495573	+	19178	2.41792e-07	0.142969	14	1	0	.	.	.	.	GGAGGATACATTGGATCAGAATTAGGTACAAACGAACACGTTCTGAATTAGTT	3.95486e-14	1.93419e-13
JW_BC1_Bc	JW_BC1_Bc.1095796_1	73	CDS	Saa_6009_C1	cds-WP-000410770.1		WP_000410770.1	E0E12_RS15380		2914291	2914256	-	7	CDS	Saa_6009_C1	cds-WP-000054609.1		WP_000054609.1	E0E12_RS04975		957704	957654	-	1022	1.28852e-08	0.398137	9	1	0	.	.	.	.	GGTATTGTTTTCGGTGTCATTTTATTTACACCAGTCAGTGCTTATCTTCATTCAGCAACAATGGTTAAAGCAGGGTTT	3.7723e-19	2.2196e-18
JW_BC1_Bc	JW_BC1_Bc.1205860_1	483	CDS	Saa_6009_C1	cds-WP-001554031.1		WP_001554031.1	E0E12_RS11570		2183759	2183843	+	140	CDS	Saa_6009_C1	cds-WP-000349655.1	atpB	WP_000349655.1	E0E12_RS11990		2262466	2262420	-	135240	1.70508e-06	0.00384559	1	1	0	2	86	85	131	TACAAATAAACTCGGATGAAGCTAAAGTAATAAGGCAGTATTCTTTTATTTTTATTGGTATCACTCTATTTTTAAGTATATTAACAAACAAAATTTCGTTGAATGGATTTTTGATTTCGTGAGGGGAATCA	0.0352031	0.0718711
JW_BC1_Bc	JW_BC1_Bc.1205927_1	129	CDS	Saa_6009_C1	cds-WP-001059082.1		WP_001059082.1	E0E12_RS04470		883661	883678	+	124	CDS	Saa_6009_C1	cds-WP-000809131.1		WP_000809131.1	E0E12_RS07470		1456746	1456681	-	31992	4.03348e-07	0.0158134	2	1	0	.	.	.	.	TACAAATCATTAGAAGAAAGTTAAATGGTTTAACGCTGA	0.212397	0.345329
JW_BC1_Bc	JW_BC1_Bc.1277009_1	24	CDS	Saa_6009_C1	cds-WP-001216937.1		WP_001216937.1	E0E12_RS00730		154313	154336	+	0	unknown	Saa_6009_C1	none					2648793	2648813	+	0	0	NA	1	1	0	16	39	43	63	TATTAGGGAACTATTAAAGTTTTATTAATAATATTAAATCTCGAAATATTTAATTATATATAA	0	0
JW_BC1_Bc	JW_BC1_Bc.1425536_1	58	ncRNA	Saa_6009_C1	srn-1160		sRNA102			531523	531551	+	1	CDS	Saa_6009_C1	cds-WP-000958224.1		WP_000958224.1	E0E12_RS04285		846574	846612	+	116	1.4625e-09	0.131306	1	1	0	1	29	27	65	TTCCGCTAGAGTAGAACGTTGCCAGGCAATACCTGTAAGACCTGGTAGAAATGTTGCGGTAATTA	0.00422354	0.0103446
JW_BC1_Ac	JW_BC1_Ac.336864_2	56	CDS	Saa_6009_C1	cds-WP-000565255.1		WP_000565255.1	E0E12_RS13005		2445482	2445570	+	2	CDS	Saa_6009_C1	cds-WP-000565255.1		WP_000565255.1	E0E12_RS13005		2445673	2445703	+	224	1.07887e-09	0.661438	7	1	0	.	.	.	.	AAAAAGTATTACACATAGATAAACTGATGTTTGTTCAAAACTTACCTAAAGAAACACGTGTTGGTGCAAAACAAATGGGGACTCGCATGCTAGGCCATCATTTAGGTGTAGATATTG	4.14754e-20	2.51331e-19
JW_BC1_Ac	JW_BC1_Ac.340925_2	347	CDS	Saa_6009_C1	cds-WP-001074753.1		WP_001074753.1	E0E12_RS04360		860937	860998	+	5	unknown	Saa_6009_C1	none					2917899	2917868	-	3470	1.67128e-08	0.0240077	1	1	0	2	63	63	94	AAAGGTGGTAAAATCGTACTATTTTCACATTTAGGTAAAGTGAAAGAAGAAAGTGATAAAGCATACATATTGAGTTTAGCACAGAAGGCTTATTG	0.081606	0.151326
JW_BC1_Ac	JW_BC1_Ac.342685_2	72	CDS	Saa_6009_C1	cds-WP-001217730.1	mecA	WP_001217730.1	E0E12_RS05205		1012598	1012631	+	417	CDS	Saa_6009_C1	cds-WP-000260117.1	lpdA	WP_000260117.1	E0E12_RS05760		1118951	1119018	+	60048	2.89213e-07	0.0692543	12	1	0	.	.	.	.	AAATTGCTTGAATTTGCTTATCCAACAGACAGAACTGGAGATTTCCCAATTGAAACAGATACTAT	8.1808e-08	2.96262e-07
JW_BC1_Ac	JW_BC1_Ac.344753_2	831	CDS	Saa_6009_C1	cds-WP-001121760.1	eno	WP_001121760.1	E0E12_RS04375		865305	865350	+	208	CDS	Saa_6009_C1	cds-WP-000569649.1		WP_000569649.1	E0E12_RS12645		2395275	2395208	-	345696	1.665e-06	0.0938064	39	1	0	.	.	.	.	AACGGTGCAAAACGTACAGCTGCAGAACAAGTTGACTACTTAGAACATCTAAAGGTGGTCACTTAAAAATTCGTCTAGTTGCTAACAAGGGTAGAGGTTACGCATTAGCAGAACT	6.83397e-14	3.31034e-13
JW_BC1_Ac	JW_BC1_Ac.402301_2	5	CDS	Saa_6009_C1	cds-WP-000075703.1		WP_000075703.1	E0E12_RS03285		657615	657577	-	43	CDS	Saa_6009_C1	cds-WP-000571549.1	cls	WP_000571549.1	E0E12_RS11870		2244550	2244629	+	430	2.07104e-09	1.56859	23	1	0	.	.	.	.	CAGCTGGTAAATCTGATGAAGATCCTTATGAGAACCCTCAAATGAACTTGGTAAAAAAGCGGAACAAGGTGTAGAAGTTAAAATTCTTTATGATGACATGGGTTCTCGTGGA	3.85215e-68	5.05096e-67
JW_BC1_Ac	JW_BC1_Ac.449387_2	44	CDS	Saa_6009_C1	cds-WP-000214065.1		WP_000214065.1	E0E12_RS05230		1017113	1017074	-	4	CDS	Saa_6009_C1	cds-WP-001288048.1		WP_001288048.1	E0E12_RS03890		764981	765016	+	352	1.69536e-09	2.11058	28	1	0	.	.	.	.	CTTTACAATCACTGAATTTGAAAGAGATGCATGGTTAGAAATTTAATTGTACTTGCATTTTTCGTT	1.99087e-87	2.87025e-86
JW_BC1_Ac	JW_BC1_Ac.449950_2	72	CDS	Saa_6009_C1	cds-E0E12-RS14045			E0E12_RS14045		2642170	2642122	-	52	operon	Saa_6009_C1	Saa-6009-C1-Operon891				E0E12_RS12585	2384039	2383991	-	7488	3.6065e-08	0.310517	19	1	0	.	.	.	.	CTTTGTGTCTGACATAAAGGAACAGTTTGGAAGAATAGTAAATAAGATCAATTATTGAATCCACCGACCAGCAGATTTTTTTAAAT	1.72547e-31	1.4072e-30
JW_BC1_Ac	JW_BC1_Ac.479618_2	115	3UTR	Saa_6009_C1	Saa-6009-C1-utr3-467		3'UTR_00467		E0E12_RS05080	984557	984587	+	67	CDS	Saa_6009_C1	cds-WP-001126264.1	carB	WP_001126264.1	E0E12_RS06340		1226273	1226307	+	15410	7.42203e-08	0.0911389	8	1	0	.	.	.	.	GGTATAATTCATTGTGAATAAGCTCCCTTCAATACAGTAGAGCAAGCCTTTAAATTCAAAGAGCA	1.01379e-08	3.86945e-08
JW_BC1_Ac	JW_BC1_Ac.541498_1	87	CDS	Saa_6009_C1	cds-WP-000669537.1	scb	WP_000669537.1	E0E12_RS06095		1180787	1180861	+	22	CDS	Saa_6009_C1	cds-WP-001028376.1		WP_001028376.1	E0E12_RS02955		587355	587411	+	3828	1.84371e-08	0.045715	2	1	0	.	.	.	.	AAAAAAATATATATTAACAGGAACATTAGCATTACTTTTATCATCAACTGGGATAGCAACTATAGAAGGGAATAAAAAACGAGATGAAATGTTAATGTTTT	0.00438985	0.0107174
JW_BC1_Ac	JW_BC1_Ac.542149_1	94	CDS	Saa_6009_C1	cds-WP-000916187.1	rpmA	WP_000916187.1	E0E12_RS08755		1728125	1728091	-	49	CDS	Saa_6009_C1	cds-WP-001259925.1	mreD	WP_001259925.1	E0E12_RS08770		1729593	1729513	-	9212	4.43684e-08	0.147346	10	1	0	.	.	.	.	AAAAAACGGACGTGACTCTGAATCAAAACGCTTAGATTTGAGTCATGTTTATGTTGCAAAAAGAGATCCTAAAACAATTCCTGATGATGAAAGCAGGGATAAATAATGCGTACA	1.20869e-13	5.7903e-13
JW_BC1_Ac	JW_BC1_Ac.543733_1	113	CDS	Saa_6009_C1	cds-WP-000538766.1		WP_000538766.1	E0E12_RS05865		1141853	1141889	+	11	CDS	Saa_6009_C1	cds-WP-000230173.1	moaA	WP_000230173.1	E0E12_RS12890		2426810	2426771	-	2486	1.19735e-08	0.198547	7	1	0	.	.	.	.	AAAAAATGTTATGTTAGCTGCAGCTGGTTTTGCTTTAATGTCAGTTTGGATGCTATTGATGATACGCTATTTCA	8.11527e-13	3.77472e-12
JW_BC1_Ac	JW_BC1_Ac.545759_1	509	CDS	Saa_6009_C1	cds-WP-000034712.1	dnaK	WP_000034712.1	E0E12_RS08430		1662178	1662134	-	6	CDS	Saa_6009_C1	cds-WP-000401377.1	coaD	WP_000401377.1	E0E12_RS05905		1146749	1146798	+	6108	2.94184e-08	0.34381	19	1	0	.	.	.	.	AAAAAGACGCTCTTAAAACTGCTTTAAGTAGGAGCTAAAACAATCATACGTGGT	3.72776e-33	3.15873e-32
JW_BC1_Ac	JW_BC1_Ac.545922_1	105	CDS	Saa_6009_C1	cds-WP-001065023.1		WP_001065023.1	E0E12_RS10430		2011354	2011323	-	429	CDS	Saa_6009_C1	cds-WP-001273085.1		WP_001273085.1	E0E12_RS03030		597858	597925	+	90090	4.33907e-07	0.0329818	7	1	0	.	.	.	.	AAAAAGAGATTGAGGACGTGTATAAGAAAGCGCGAAGGCTTAGATGAATTCTTAACAGGTCCTACT	0.00700299	0.016514
JW_BC1_Ac	JW_BC1_Ac.546643_1	69	CDS	Saa_6009_C1	cds-WP-001132236.1		WP_001132236.1	E0E12_RS10485		2015480	2015425	-	9	CDS	Saa_6009_C1	cds-E0E12-RS09750			E0E12_RS09750		1920809	1920749	-	1242	5.98193e-09	0.842701	21	1	0	.	.	.	.	AAAAAGCTGTAGATGGATATATCAACAGTAACAACCCGTACCCGCCTAACCTACCAGAGATAGACAAGAATGGTGG	7.36692e-52	8.52098e-51
JW_BC1_Ac	JW_BC1_Ac.547849_1	259	CDS	Saa_6009_C1	cds-WP-000547687.1	rplX	WP_000547687.1	E0E12_RS12720		2402717	2402671	-	85	CDS	Saa_6009_C1	cds-WP-001100289.1	tet(38)	WP_001100289.1	E0E12_RS00635		131630	131705	+	44030	2.12065e-07	0.114575	17	1	0	.	.	.	.	AAAAAGGTGACAACGTTATGATATTCTTTGCAGGTAGCTTTGCTT	7.47098e-15	3.73795e-14
JW_BC1_Ac	JW_BC1_Ac.550804_1	167	CDS	Saa_6009_C1	cds-WP-001074619.1	rplA	WP_001074619.1	E0E12_RS03020		596934	596992	+	35	CDS	Saa_6009_C1	cds-WP-000161536.1		WP_000161536.1	E0E12_RS14320		2696097	2696127	+	11690	5.63034e-08	0.30084	23	1	0	.	.	.	.	AAAAATTGCTGAAGCTGAAGCAGCAGGTGCTGACTATGTAGGTGAAGCAGAATACGTTCAGAGTATTCTGTTTCTATC	2.8179e-35	2.48465e-34
JW_BC1_Ac	JW_BC1_Ac.554633_1	413	CDS	Saa_6009_C1	cds-WP-000129413.1	arcA	WP_000129413.1	E0E12_RS15055		2837740	2837697	-	100	CDS	Saa_6009_C1	cds-WP-000160212.1	rplC	WP_000160212.1	E0E12_RS12775		2407431	2407367	-	82600	3.97832e-07	0.152541	31	1	0	.	.	.	.	AAAACTGTGTTACTTAAGCGTCCTGGAAAAGAGTATTTAAAGGCCAAAAAATGCCAGGACGTATGGGTGGAAACACTGTAACTGTTCAAAACT	2.01062e-25	1.43575e-24
JW_BC1_Ac	JW_BC1_Ac.555814_1	178	CDS	Saa_6009_C1	cds-WP-000863440.1		WP_000863440.1	E0E12_RS05755		1118108	1118156	+	1912	ncRNA	Saa_6009_C1	Saa-6009-C1-srna215					1984150	1984117	-	680672	3.27837e-06	0.0394252	23	1	0	.	.	.	.	AAAAGAAGATGTAGATGCATACTTAAATGGTGGTGCACCAACAGCTTCACAAGCATGTCACTGGATG	0.0377965	0.0769077
JW_BC1_Ac	JW_BC1_Ac.556465_1	48	CDS	Saa_6009_C1	cds-WP-001096491.1		WP_001096491.1	E0E12_RS09560		1893046	1893005	-	108	CDS	Saa_6009_C1	cds-WP-000008673.1	ureC	WP_000008673.1	E0E12_RS12995		2444058	2444107	+	10368	4.99361e-08	0.597222	43	1	0	.	.	.	.	AAAAGACGGCGTTAAATTATTATGGGCAAGTTGCCGCGAATTAAATGCGGCTATTCCTGAAGATATCG	2.59391e-78	3.61958e-77
JW_BC1_Ac	JW_BC1_Ac.557291_1	64	CDS	Saa_6009_C1	cds-WP-000002973.1	ureG	WP_000002973.1	E0E12_RS13010		2446079	2446122	+	47	CDS	Saa_6009_C1	cds-WP-001270834.1		WP_001270834.1	E0E12_RS05250		1019385	1019452	+	6016	2.89753e-08	0.382896	21	1	0	.	.	.	.	AAAAGATATTAGTAAATTCAGGAGTTAAGCATTCCATCAGTATAGCCACAT	1.59547e-37	1.45312e-36
JW_BC1_Ac	JW_BC1_Ac.557803_1	3496	CDS	Saa_6009_C1	cds-WP-000691766.1		WP_000691766.1	E0E12_RS02725		546228	546280	+	111	CDS	Saa_6009_C1	cds-WP-000481443.1	tkt	WP_000481443.1	E0E12_RS07140		1386489	1386540	+	776112	3.73804e-06	0.0465533	29	1	0	.	.	.	.	AAAAGATGTGAAAGTAGAAATTGAATTAGTAAGTAAAATTAAGGAATTATAAATATGGTTGGAATTACTTACTAGTTAAAGATGGTAATGATTTAGAAGAAATTA	0.012267	0.0278478
JW_BC1_Ac	JW_BC1_Ac.561711_1	40	CDS	Saa_6009_C1	cds-WP-000692521.1	nrdI	WP_000692521.1	E0E12_RS04110		808719	808756	+	4	unknown	Saa_6009_C1	none					178586	178546	-	320	1.54124e-09	0.711512	9	1	0	.	.	.	.	AAAAGGGTTGAAGAAAGAAGGTGATCCAATGAAAATACCTTGTATACGCTCGAGCGCATGCTCAACC	4.72368e-25	3.32626e-24
JW_BC1_Ac	JW_BC1_Ac.562753_1	140	CDS	Saa_6009_C1	cds-WP-001118443.1	infA	WP_001118443.1	E0E12_RS12665		2396837	2396775	-	331	CDS	Saa_6009_C1	cds-WP-001200748.1	adhP	WP_001200748.1	E0E12_RS03450		683519	683543	+	92680	4.46381e-07	0.0325177	7	1	0	.	.	.	.	AAAAGTAGAATTAGAAAATGGTCATGAGATTTTAGCTCACGTAAGTGGTAAAATCAGAATGAATAAGACTTACGTGAAGCGTTTGAA	0.00798965	0.0186241
JW_BC1_Ac	JW_BC1_Ac.563332_1	266	5UTR	Saa_6009_C1	Saa-6009-C1-utr5-1199		5'UTR_01199		E0E12_RS15465	2929773	2929710	-	99	ncRNA	Saa_6009_C1	srn-9100		sRNA70			405526	405585	+	52668	2.53669e-07	0.0369737	6	1	0	.	.	.	.	AAAAGTGATCAGAGTCTGCATAATCTGGTATATTAGATAACTGTATAAAGATGGAGGTGTTTTGCGACCTCATACTTTGCAGGCGGTGAATACATATTG	0.00221139	0.00558262
JW_BC1_Ac	JW_BC1_Ac.563748_1	20	CDS	Saa_6009_C1	cds-WP-000940769.1		WP_000940769.1	E0E12_RS00710		149283	149360	+	456	CDS	Saa_6009_C1	cds-WP-001085505.1		WP_001085505.1	E0E12_RS04370		863050	863079	+	18240	8.78506e-08	0.136128	13	1	0	.	.	.	.	AAAAGTTGAAGTAGAAGATTTACTTGGCAGAGATCCTGTTGAATTAGATATGGATATGATATCAAAGAAGTTGGTCATATGAATATCGGTGCAGGT	5.33568e-15	2.68283e-14
JW_BC1_Ac	JW_BC1_Ac.564288_1	3212	CDS	Saa_6009_C1	cds-WP-000691766.1		WP_000691766.1	E0E12_RS02725		546144	546208	+	257	CDS	Saa_6009_C1	cds-WP-000529878.1	rpsC	WP_000529878.1	E0E12_RS12745		2404517	2404480	-	1650968	7.95167e-06	0.0253147	23	1	0	.	.	.	.	AAAATAAATGAAGTGTATGGTCAATATTTTAATGAACACAAGCCAGCGCGTAGTTGTTTGCAATTCATACTGGTAAACCTGGTATGGTAATTGGTT	0.000391595	0.00109187
JW_BC1_Ac	JW_BC1_Ac.564557_1	74	CDS	Saa_6009_C1	cds-WP-000340475.1	bshC	WP_000340475.1	E0E12_RS06205		1197347	1197400	+	368	CDS	Saa_6009_C1	cds-WP-001093929.1		WP_001093929.1	E0E12_RS11565		2183216	2183261	+	54464	2.62319e-07	0.115137	19	1	0	.	.	.	.	AAAATAATGGAAGAGAAGCGGCATCAGCGAATGTTATTCGTGAATATATTACACGAATAATTTAAATAGAGAG	1.21751e-15	6.32023e-15
JW_BC1_Ac	JW_BC1_Ac.565335_1	34	CDS	Saa_6009_C1	cds-WP-000108670.1	mtaB	WP_000108670.1	E0E12_RS08410		1657622	1657543	-	104	CDS	Saa_6009_C1	cds-WP-000108670.1	mtaB	WP_000108670.1	E0E12_RS08410		1657911	1657871	-	7072	3.40614e-08	0.285886	17	1	0	.	.	.	.	AAAATATAGGTTTTGTAACGTTGTTTTAACGGCTTCAAAAATGAACGGGTGCATAAGTTAAT	6.08929e-28	4.6659e-27
JW_BC1_Ac	JW_BC1_Ac.565338_1	156	CDS	Saa_6009_C1	cds-WP-000130149.1	alsS	WP_000130149.1	E0E12_RS12570		2382486	2382429	-	6	CDS	Saa_6009_C1	cds-WP-000655971.1		WP_000655971.1	E0E12_RS13455		2531079	2531026	-	1872	9.01625e-09	0.882523	27	1	0	.	.	.	.	AAAATATAGTGAAGAAGTACAAGATCCTGAATCGGTTGATATATTGTGTGATGAAAAGTGGGGTAAATAATGGTTAAAGTGACATAT	2.33427e-64	3.03456e-63
JW_BC1_Ac	JW_BC1_Ac.566453_1	31	CDS	Saa_6009_C1	cds-WP-000037075.1		WP_000037075.1	E0E12_RS10615		2032551	2032617	+	438	ncRNA	Saa_6009_C1	Saa-6009-C1-srna62					646892	646851	-	27156	1.30793e-07	0.102982	12	1	0	.	.	.	.	AAAATCATTATAATGAGAACACTAGATACGAATATGATGATAAGTTTGTGTTCTCTATAATAATATTGAAGGTTAGAGTCTCG	1.39475e-11	6.14015e-11
JW_BC1_Ac	JW_BC1_Ac.569082_1	1710	ncRNA	Saa_6009_C1	srn-3910 (RNAIII)		RNAIII			2182225	2182171	-	1452	CDS	Saa_6009_C1	cds-WP-000279414.1	gap	WP_000279414.1	E0E12_RS04355		860300	860365	+	4965840	2.39173e-05	0.0069809	11	1	0	.	.	.	.	AAAATGGATTATCGACACAGTGAAATTCCTGAAATCGATGGTAAATTAGATGGTGGTGCACAACGTGTTCCTGTAGCTACAGGTTCATTA	1.29912e-40	1.23112e-39
JW_BC1_Ac	JW_BC1_Ac.569478_1	506	CDS	Saa_6009_C1	cds-WP-000863440.1		WP_000863440.1	E0E12_RS05755		1117705	1117765	+	237	CDS	Saa_6009_C1	cds-WP-000034712.1	dnaK	WP_000034712.1	E0E12_RS08430		1663011	1662969	-	239844	1.15518e-06	0.0895184	31	1	0	.	.	.	.	AAAATGGTTTGTTAAAGCTGGAGATACTATTGAAGAAGACGATGTTTTAGCTGAGGTACATTTATCTCAGCTGGTGAAAACGGTCCATTACACTTAGAAGTT	7.92234e-13	3.69062e-12
JW_BC1_Ac	JW_BC1_Ac.570193_1	241	CDS	Saa_6009_C1	cds-WP-000894660.1	pflB	WP_000894660.1	E0E12_RS01030		232494	232535	+	73	CDS	Saa_6009_C1	cds-WP-000606546.1		WP_000606546.1	E0E12_RS13570		2552743	2552683	-	35186	1.69469e-07	0.143246	19	1	0	.	.	.	.	AAAATTAACACGTGAACAACAATTAGATGTAATTTCTCGTACAAGAGAAATTGCATCAACAACGTATGATGCGTAAA	4.96237e-19	2.90299e-18
JW_BC1_Ac	JW_BC1_Ac.571593_1	18	CDS	Saa_6009_C1	cds-WP-000514290.1		WP_000514290.1	E0E12_RS05715		1110673	1110718	+	101	CDS	Saa_6009_C1	cds-WP-001006454.1		WP_001006454.1	E0E12_RS04770		923924	923972	+	3636	1.75123e-08	0.492518	21	1	0	.	.	.	.	AAAATTGGAGCAGATACGGTTGTGCACCCTGAGCGTGATATGGGTAACTGCGTCGATTAACCTTGTAGCACATAG	4.33612e-42	4.24131e-41
JW_BC1_Ac	JW_BC1_Ac.571805_1	93	unknown	Saa_6009_C1	none					1524482	1524417	-	410	CDS	Saa_6009_C1	cds-WP-001085505.1		WP_001085505.1	E0E12_RS04370		863399	863451	+	76260	3.67296e-07	0.0870594	17	1	0	.	.	.	.	AAAATTTACAAAACGGAAGGATGTTTTGCATCTGTGTCTGGTCGTTATTATGCAATGGATCGTGACAAACGTTGGGAG	3.70504e-11	1.59869e-10
JW_BC1_Ac	JW_BC1_Ac.572438_1	2547	CDS	Saa_6009_C1	cds-WP-001269643.1	purR	WP_001269643.1	E0E12_RS02720		545757	545796	+	388	CDS	Saa_6009_C1	cds-WP-000894660.1	pflB	WP_000894660.1	E0E12_RS01030		231694	231753	+	1976472	9.51942e-06	0.0583442	58	1	0	.	.	.	.	AAACAAAGATTGATTGAAGATTATTAGAATATGACGAAGTATTCAAGAAA	0.0322086	0.0664262
JW_BC1_Ac	JW_BC1_Ac.572726_1	69	CDS	Saa_6009_C1	cds-WP-001132236.1		WP_001132236.1	E0E12_RS10485		2015452	2015419	-	95	CDS	Saa_6009_C1	cds-WP-001074619.1	rplA	WP_001074619.1	E0E12_RS03020		596686	596745	+	13110	6.31426e-08	0.197621	16	1	0	.	.	.	.	AAACAACCCGTACCCGCCTAACCTACCAGCAATCAAATGGCTAAAAAAGGTAAAAAGTATCAAGA	9.48147e-22	6.04668e-21
JW_BC1_Ac	JW_BC1_Ac.574101_1	50	CDS	Saa_6009_C1	cds-WP-000110247.1	sucD	WP_000110247.1	E0E12_RS06560		1275269	1275316	+	77	ncRNA	Saa_6009_C1	srn-3280		sRNA260			1731470	1731531	+	7700	3.70861e-08	0.370679	23	1	0	.	.	.	.	AAACACGTTTAGTTGGTCCGATTTATGTCGGACTTGTT	2.10879e-39	1.96777e-38
JW_BC1_Ac	JW_BC1_Ac.574435_1	8	CDS	Saa_6009_C1	cds-WP-001289711.1		WP_001289711.1	E0E12_RS06200		1196759	1196708	-	750	CDS	Saa_6009_C1	cds-WP-000215236.1		WP_000215236.1	E0E12_RS12430		2355107	2355038	-	12000	5.77964e-08	0.309839	24	1	0	.	.	.	.	AAACAGAGGGTACGCTTCAGAATTGATTGATTTTGCAAAAAACAAGCTGCTGTAGACTTAAAAGTAATCTTAGAATATGGTGAATCAGCACCAAAAA	6.56157e-37	5.92294e-36
JW_BC1_Ac	JW_BC1_Ac.574471_1	103	CDS	Saa_6009_C1	cds-WP-000624945.1		WP_000624945.1	E0E12_RS06885		1349533	1349584	+	62	operon	Saa_6009_C1	Saa-6009-C1-Operon879				E0E12_RS12430,E0E12_RS12435,E0E12_RS12440,E0E12_RS12445	2356368	2356339	-	12772	6.15147e-08	0.250274	20	1	0	.	.	.	.	AAACAGATGAACAAGAGATAAGAAAAAAGATGATTGTAGATGCCACGCAAAAGAAAATGGCACTTCATCTTA	6.29853e-29	4.91285e-28
JW_BC1_Ac	JW_BC1_Ac.575857_1	771	CDS	Saa_6009_C1	cds-WP-000688492.1 (AgrA)		WP_000688492.1	E0E12_RS11575		2184581	2184672	+	323	CDS	Saa_6009_C1	cds-WP-001058981.1		WP_001058981.1	E0E12_RS14465		2721762	2721781	+	498066	2.39887e-06	0.00801552	4	1	0	.	.	.	.	AAACATGGTTACCATTATTAAAAATTATATAATGATAGAAGAAAAGCCTATGGAAATTGCCCTCGCAAACAAGGGCAACAAGGTGGCT	0.00307424	0.00765915
JW_BC1_Ac	JW_BC1_Ac.579626_1	1970	ncRNA	Saa_6009_C1	Saa-6009-C1-srna97		RsaH			856789	856823	+	40	CDS	Saa_6009_C1	cds-WP-001180222.1		WP_001180222.1	E0E12_RS12455		2360221	2360153	-	157600	7.5906e-07	0.0890588	25	1	0	.	.	.	.	AAACGCTGCATGATACAAACGAAGGTAAAAAATTAATCATGTCCAAGCGGATCAAATTACTAAAGTTCCAACGACA	1.7454e-12	7.97225e-12
JW_BC1_Ac	JW_BC1_Ac.581202_1	37	CDS	Saa_6009_C1	cds-WP-001117064.1		WP_001117064.1	E0E12_RS06280		1213406	1213510	+	21	ncRNA	Saa_6009_C1	srn-3820 (SprX)		SprX			2085339	2085357	+	1554	7.48464e-09	0.358748	10	1	0	.	.	.	.	AAACTAAGCAAGCTGCAGAGAAACAAGCTGAAGCGATTATAGCTAAGGCAGAAGCGCAAGCTAATCAAATGGTTGGTGACGCGGTAGAAAAAGCACGCCGTTTAGTTTACGGGGTGCTTT	2.74664e-21	1.72987e-20
JW_BC1_Ac	JW_BC1_Ac.581274_1	171	CDS	Saa_6009_C1	cds-WP-001250038.1	rplM	WP_001250038.1	E0E12_RS12615		2389896	2389846	-	120	CDS	Saa_6009_C1	cds-WP-000682089.1		WP_000682089.1	E0E12_RS05125		995105	995066	-	41040	1.97664e-07	0.202446	29	1	0	.	.	.	.	AAACTACGAATTACGTGGTTAATTAGTAATTAAACCGCCGAAAGATTCATCACAATAA	1.87177e-31	1.52244e-30
JW_BC1_Ac	JW_BC1_Ac.583896_1	76	CDS	Saa_6009_C1	cds-WP-001118726.1		WP_001118726.1	E0E12_RS13610		2562603	2562531	-	45	CDS	Saa_6009_C1	cds-WP-001118726.1		WP_001118726.1	E0E12_RS13610		2563119	2563080	-	6840	3.2944e-08	0.290694	17	1	0	.	.	.	.	AAACTTTAAAAATAAAGGTGGATGTCCAAAATGTCGACCAGCAATCTAGTGCTGGTCAAATTGTAGAAAATGCAGAAATTAAAGGTT	3.4745e-28	2.68942e-27
JW_BC1_Ac	JW_BC1_Ac.585070_1	52	CDS	Saa_6009_C1	cds-WP-001019172.1	queA	WP_001019172.1	E0E12_RS08730		1723786	1723725	-	24	CDS	Saa_6009_C1	cds-WP-000411085.1	dat	WP_000411085.1	E0E12_RS09375		1852384	1852348	-	2496	1.20217e-08	0.594445	21	1	0	.	.	.	.	AAAGAAATGGATCAAGGTGGACGCATCATGCGTTTACATTAAGCAACGCGTGGTGTAGCTGAAAGGAATCATAGCTTG	1.65526e-45	1.74232e-44
JW_BC1_Ac	JW_BC1_Ac.586124_1	46	CDS	Saa_6009_C1	cds-WP-000562498.1	nrdF	WP_000562498.1	E0E12_RS04120		811726	811793	+	36	CDS	Saa_6009_C1	cds-WP-000383814.1		WP_000383814.1	E0E12_RS09315		1838453	1838412	-	3312	1.59518e-08	0.221163	9	1	0	.	.	.	.	AAAGAAGCTTCGATATACGACCAATATATGGCCAGAATAATTAATAATTAAACAAATGCACTTAAATGAG	5.96119e-16	3.15922e-15
JW_BC1_Ac	JW_BC1_Ac.586464_1	2851	CDS	Saa_6009_C1	cds-WP-001269643.1	purR	WP_001269643.1	E0E12_RS02720		545762	545809	+	156	CDS	Saa_6009_C1	cds-WP-000888997.1	ftsZ	WP_000888997.1	E0E12_RS06250		1208790	1208839	+	889512	4.28422e-06	0.0374869	25	1	0	.	.	.	.	AAAGAAGTTAAACAAAGATTGATTGAAGATTATACTTCCTTAGTGATGGGTGGCGGAACTGGTACTGGTGCAGCACCAGTCGTTGCT	0.0722356	0.136147
JW_BC1_Ac	JW_BC1_Ac.586870_1	54	CDS	Saa_6009_C1	cds-WP-001017131.1		WP_001017131.1	E0E12_RS10625		2034167	2034133	-	126	CDS	Saa_6009_C1	cds-WP-000291835.1		WP_000291835.1	E0E12_RS00475		97758	97696	-	13608	6.55412e-08	0.33945	28	1	0	.	.	.	.	AAAGAATTGCATAAGTTGCGACTTAAAACTCAAAAAAACAAACAATAAAGATATTATCGATACAATAGAAAGCATTTGTAAACGTGACCCTCTTGCA	3.92702e-43	3.94257e-42
JW_BC1_Ac	JW_BC1_Ac.587608_1	204	CDS	Saa_6009_C1	cds-WP-000193707.1	gndA	WP_000193707.1	E0E12_RS08080		1599945	1599898	-	3777	ncRNA	Saa_6009_C1	srn-0200 (sRNA11, Teg4)		Teg4			49586	49533	-	1541016	7.4221e-06	0.0467084	41	1	0	.	.	.	.	AAAGACGGTGCTTCATGTGTTACTTATAGAAAGAGGGTATGCAT	0.0607247	0.116886
JW_BC1_Ac	JW_BC1_Ac.587713_1	255	CDS	Saa_6009_C1	cds-WP-000136159.1	argF	WP_000136159.1	E0E12_RS15050		2835745	2835725	-	156	CDS	Saa_6009_C1	cds-WP-001232648.1	pyk	WP_001232648.1	E0E12_RS09055		1785638	1785573	-	79560	3.8319e-07	0.0651795	13	1	0	.	.	.	.	AAAGACTATCAAGTGAATCTTCACATGGTAGTCATGAAGAGCATAAAGGTAGAATTGATACAATTCGTAAAGT	2.28117e-07	8.0596e-07
JW_BC1_Ac	JW_BC1_Ac.588025_1	100	CDS	Saa_6009_C1	cds-WP-000237796.1		WP_000237796.1	E0E12_RS02090		428507	428471	-	8	CDS	Saa_6009_C1	cds-WP-001245769.1		WP_001245769.1	E0E12_RS09850		1932155	1932126	-	1600	7.70619e-09	0.424264	12	1	0	.	.	.	.	AAAGAGAAGAATATTCGAAACTGCTATTGATGAAACCAATTTTTCATTAATAGC	4.70895e-26	3.41876e-25
JW_BC1_Ac	JW_BC1_Ac.588210_1	404	CDS	Saa_6009_C1	cds-WP-000868342.1	rpmJ	WP_000868342.1	E0E12_RS12660		2396547	2396478	-	331	CDS	Saa_6009_C1	cds-WP-001031880.1		WP_001031880.1	E0E12_RS01125		254221	254260	+	267448	1.28813e-06	0.062896	23	1	0	.	.	.	.	AAAGAGAGGTGTAAATTAATATGGCACGTATTGCAGGAGTAGATATTCCACGTGAAAAACAAATTGAACAAATTTTTGTTCAAACAC	7.25656e-07	2.50846e-06
JW_BC1_Ac	JW_BC1_Ac.588313_1	1218	ncRNA	Saa_6009_C1	srn-0580		Sau6569			253472	253511	+	42	CDS	Saa_6009_C1	cds-WP-000046082.1		WP_000046082.1	E0E12_RS04915		946070	946144	+	102312	4.92772e-07	0.0618984	14	1	0	.	.	.	.	AAAGAGATGTTTATTTGCTTTATGTAGCAAATATGGTGTGGATCAAAATAAAGTTAAAATCACTTGTGTTGAAGCAGCACCTAAAATGTTACCAT	6.28124e-07	2.18122e-06
JW_BC1_Ac	JW_BC1_Ac.589623_1	334	CDS	Saa_6009_C1	cds-WP-001242578.1	bleO	WP_001242578.1	E0E12_RS00180		40481	40382	-	226	CDS	Saa_6009_C1	cds-WP-001010762.1	qoxB	WP_001010762.1	E0E12_RS05560		1082511	1082487	-	150968	7.27118e-07	0.014559	4	1	0	.	.	.	.	AAAGATCAGTGGTGGGATGAACGAGACTTTGCAGTAATTGATCCCGACAACTGGGATCAATTACTAGTTAAAGGTA	0.195019	0.319713
JW_BC1_Ac	JW_BC1_Ac.590259_1	46	CDS	Saa_6009_C1	cds-WP-001121810.1		WP_001121810.1	E0E12_RS10495		2016529	2016498	-	125	CDS	Saa_6009_C1	cds-WP-001004335.1		WP_001004335.1	E0E12_RS10510		2018593	2018523	-	11500	5.53883e-08	0.131876	10	1	0	.	.	.	.	AAAGATGAATCACTACGACAAACATGTGTTAGCTAACTGGGTTTTAAGAAACTGGATGCAATCACAACTAAAGAGAACGAAATCAACGAGTTAGCGAATAA	1.04762e-12	4.85064e-12
JW_BC1_Ac	JW_BC1_Ac.590842_1	291	CDS	Saa_6009_C1	cds-WP-001058981.1		WP_001058981.1	E0E12_RS14465		2722959	2723010	+	6	CDS	Saa_6009_C1	cds-WP-001282077.1		WP_001282077.1	E0E12_RS10420		2010464	2010424	-	3492	1.68188e-08	0.694026	29	1	0	.	.	.	.	AAAGATGCACTGATTCGACTTGATATAAACATCAAAAGACGCATATCTT	4.54651e-62	5.81113e-61
JW_BC1_Ac	JW_BC1_Ac.590900_1	3639	CDS	Saa_6009_C1	cds-WP-000868999.1 (SpoVG)	spoVG	WP_000868999.1	E0E12_RS02730		546569	546621	+	2	CDS	Saa_6009_C1	cds-WP-000106144.1	gap	WP_000106144.1	E0E12_RS08995		1767783	1767741	-	14556	7.01071e-08	0.175827	15	1	0	.	.	.	.	AAAGATGCAGTGATGAAAGTATATGATGAAACAGATGAAGTAGTACCAGAAAAAGGTGGACATGTTCAAAT	2.08303e-19	1.23747e-18
JW_BC1_Ac	JW_BC1_Ac.591558_1	92	CDS	Saa_6009_C1	cds-WP-001119014.1	dnaJ	WP_001119014.1	E0E12_RS08425		1660686	1660626	-	2261	CDS	Saa_6009_C1	cds-WP-000868999.1 (SpoVG)	spoVG	WP_000868999.1	E0E12_RS02730		546451	546521	+	416024	2.00373e-06	0.0416591	19	1	0	.	.	.	.	AAAGATTCTTTAAGGGAGAATAAAGTATGAACTGGACAGAGCTTTCAATTATTATTAATCACGTGTAATTGAAGGAAACTC	0.00668671	0.0158666
JW_BC1_Ac	JW_BC1_Ac.591769_1	123	CDS	Saa_6009_C1	cds-WP-000654185.1		WP_000654185.1	E0E12_RS12015		2266775	2266730	-	118	CDS	Saa_6009_C1	cds-WP-000654185.1		WP_000654185.1	E0E12_RS12015		2266537	2266467	-	29028	1.3981e-07	0.30712	37	1	0	.	.	.	.	AAAGATTTGACAATGTTATTAGACCGATAACAATAGAAAAATC	6.86305e-49	7.53696e-48
JW_BC1_Ac	JW_BC1_Ac.601976_1	1017	3UTR	Saa_6009_C1	Saa-6009-C1-utr3-798		3'UTR_00798		E0E12_RS07720	1534270	1534214	-	721	ncRNA	Saa_6009_C1	Saa-6009-C1-srna237					2162044	2162104	+	1466514	7.06327e-06	0.024524	21	1	0	.	.	.	.	AAAGGTGGAACGCGGTAAACCCCTCGAGTGAATTGAGGGCTAAAGGTCCACCTATATTGATTTGAGCTTTCGGCTCACTGACGTCTGTATTA	0.00104828	0.00276811
JW_BC1_Ac	JW_BC1_Ac.603804_1	433	ncRNA	Saa_6009_C1	srn-3910 (RNAIII)		RNAIII			2182116	2182079	-	368	CDS	Saa_6009_C1	cds-WP-001137495.1	rpsG	WP_001137495.1	E0E12_RS03065		607973	608030	+	318688	1.53492e-06	0.0626285	25	1	0	.	.	.	.	AAAGTATGAGTTATTAAGCCAGCATTCGACCTAGTTGAACAACGCAGT	1.22551e-06	4.17936e-06
JW_BC1_Ac	JW_BC1_Ac.604083_1	26	unknown	Saa_6009_C1	none					66869	66934	+	3	CDS	Saa_6009_C1	cds-WP-001051859.1		WP_001051859.1	E0E12_RS09390		1854917	1854872	-	156	7.51354e-10	1.58519	14	1	0	.	.	.	.	AAAGTCAATATCACCGTTTTTATCCCATTCTCTTGATGACAATAAGACTGACGA	3.18832e-45	3.32153e-44
JW_BC1_Ac	JW_BC1_Ac.606785_1	151	CDS	Saa_6009_C1	cds-WP-001080824.1	rplE	WP_001080824.1	E0E12_RS12715		2402376	2402319	-	3329	operon	Saa_6009_C1	Saa-6009-C1-Operon203				E0E12_RS02675,E0E12_RS02680,E0E12_RS02685,E0E12_RS02690,E0E12_RS02695,E0E12_RS02700,E0E12_RS02705,E0E12_RS02710,E0E12_RS02715,E0E12_RS02720,E0E12_RS02725,E0E12_RS02730	546321	546345	+	1005358	4.84218e-06	0.00846264	6	1	0	.	.	.	.	AAAGTTGAAAGGAGGATCCCACTTTGAACCGTTTAAAAGAAAAGTTTAACACTGAAGTTGAGAGATATATACTATAGG	2.45967e-06	8.24953e-06
JW_BC1_Ac	JW_BC1_Ac.607664_1	36	CDS	Saa_6009_C1	cds-WP-001125208.1		WP_001125208.1	E0E12_RS13710		2577722	2577631	-	14	ncRNA	Saa_6009_C1	Saa-6009-C1-srna300					2917942	2917905	-	1008	4.8549e-09	0.311805	7	1	0	.	.	.	.	AAATAAAGATGATGCTAGAAAAGAATTTGGAGAAGAACAAGTAGGCCATTCTGTACTAACTCCTTATGTTTTCTTTGGTG	1.51888e-15	7.85787e-15
JW_BC1_Ac	JW_BC1_Ac.610861_1	136	CDS	Saa_6009_C1	cds-WP-000977378.1		WP_000977378.1	E0E12_RS10525		2019431	2019345	-	124	CDS	Saa_6009_C1	cds-E0E12-RS15540			E0E12_RS15540		2012527	2012485	-	33728	1.62447e-07	0.0539036	7	1	0	.	.	.	.	AAATAGTTTGCAAGCTAAAGAACTTGCGGTAATTTTATCTGTTTCTAAATCCAAAGCAGGAAAAGCTTTGGAGCGAGAACGTGAAATGGCTAGGCAACGACGTT	3.0751e-05	9.47766e-05
JW_BC1_Ac	JW_BC1_Ac.611677_1	269	CDS	Saa_6009_C1	cds-WP-000136159.1	argF	WP_000136159.1	E0E12_RS15050		2835628	2835572	-	21	CDS	Saa_6009_C1	cds-WP-001096471.1		WP_001096471.1	E0E12_RS07845		1559159	1559094	-	11298	5.44154e-08	0.199575	15	1	0	.	.	.	.	AAATATGGATTAGCTGAAATGGAAGTTACAGACCAAATCTTTAGAAGTGAACGAACAGGCATCATTACACTTATTGTCTTCTGGTGGTAAA	5.06373e-21	3.16952e-20
JW_BC1_Ac	JW_BC1_Ac.611966_1	264	CDS	Saa_6009_C1	cds-WP-000960855.1		WP_000960855.1	E0E12_RS13425		2524244	2524186	-	92	CDS	Saa_6009_C1	cds-WP-000149404.1		WP_000149404.1	E0E12_RS09260		1827186	1827131	-	48576	2.3396e-07	0.115499	18	1	0	.	.	.	.	AAATATTCATCTGTATTTGGACTTTCATCTTGTCATTATTATAAAAAAACGTATTTCAAAGTGCGTGAAGCAGGATT	2.45101e-15	1.2531e-14
JW_BC1_Ac	JW_BC1_Ac.612889_1	350	CDS	Saa_6009_C1	cds-WP-000840811.1		WP_000840811.1	E0E12_RS13110		2463188	2463120	-	94	CDS	Saa_6009_C1	cds-WP-000927363.1		WP_000927363.1	E0E12_RS12235		2309964	2310006	+	65800	3.16917e-07	0.093724	17	1	0	.	.	.	.	AAATCAGAAGAACAAATTAAGTTAGAAAGTTTAAATGAAGTTACAGAGGCAATTGCAGCGAATATGAAGCATATTTAACTTCATTTTCATTAACTTTAGAACGCGCAT	3.94813e-12	1.77929e-11
JW_BC1_Ac	JW_BC1_Ac.615033_1	5	CDS	Saa_6009_C1	cds-WP-000531320.1		WP_000531320.1	E0E12_RS06510		1264573	1264611	+	14	CDS	Saa_6009_C1	cds-WP-000043237.1		WP_000043237.1	E0E12_RS06495		1259329	1259414	+	140	6.74292e-10	1.43427	12	1	0	.	.	.	.	AAATCGCAGATACTTTTAATGTGAGTAGACAAGCGTGATGTAACCTATAATTTAATAAA	9.84745e-39	9.07756e-38
JW_BC1_Ac	JW_BC1_Ac.622548_1	128	CDS	Saa_6009_C1	cds-WP-000244412.1		WP_000244412.1	E0E12_RS03965		782023	781981	-	2096	ncRNA	Saa_6009_C1	srn-4390		rsaOG			2468814	2468753	-	536576	2.58435e-06	0.0328207	17	1	0	.	.	.	.	AAATTACAAGCTGTTTAACCTTATTAATATGTAGTATTTTTATTTCTTCAATATTTATTACTTACT	0.0681194	0.129318
JW_BC1_Ac	JW_BC1_Ac.623281_1	4	CDS	Saa_6009_C1	cds-WP-000282305.1	truB	WP_000282305.1	E0E12_RS06700		1306825	1306866	+	487	ncRNA	Saa_6009_C1	rna-E0E12-RS08675	ssrS		E0E12_RS08675		1708559	1708508	-	3896	1.87646e-08	0.407829	18	1	0	.	.	.	.	AAATTAGGCTTTCCGGCACTAAGATAGTCATCTGAGTT	1.45822e-34	1.2602e-33
JW_BC1_Ac	JW_BC1_Ac.623948_1	274	CDS	Saa_6009_C1	cds-WP-000035320.1	pdhA	WP_000035320.1	E0E12_RS05745		1115757	1115819	+	20	ncRNA	Saa_6009_C1	Saa-6009-C1-srna128					1125064	1125109	+	10960	5.27874e-08	0.297189	22	1	0	.	.	.	.	AAATTATTTGGCATGGTTTACCATTAACTGAAAAAATACAGAATTCGTAGGCTATGCAACGCCAAACAAGGCTGCTCGT	5.31819e-34	4.55717e-33
JW_BC1_Ac	JW_BC1_Ac.624081_1	24	CDS	Saa_6009_C1	cds-WP-000933774.1		WP_000933774.1	E0E12_RS02745		548906	548935	+	749	CDS	Saa_6009_C1	cds-WP-001121760.1	eno	WP_001121760.1	E0E12_RS04375		865180	865272	+	35952	1.73158e-07	0.231215	31	1	0	.	.	.	.	AAATTCAAGGATTCTTTGATAAATTATCCAAGCAATCGAAGCAGCTGGTTACAAACC	4.21954e-36	3.77525e-35
JW_BC1_Ac	JW_BC1_Ac.626073_1	127	CDS	Saa_6009_C1	cds-WP-001062658.1		WP_001062658.1	E0E12_RS14405		2711819	2711742	-	30	CDS	Saa_6009_C1	cds-WP-001062658.1		WP_001062658.1	E0E12_RS14405		2711592	2711563	-	7620	3.67007e-08	0.145808	9	1	0	.	.	.	.	AAATTGCGTTGCATCAGTTAACTGAAAATATTAAACATGTTGCTGAAAGACCAGGTACAGCAACAGTTTGGTCAACTCGATA	9.63847e-13	4.47637e-12
JW_BC1_Ac	JW_BC1_Ac.627437_1	1646	ncRNA	Saa_6009_C1	Saa-6009-C1-srna113		RsaE/RsaF			1015801	1015847	+	384	operon	Saa_6009_C1	Saa-6009-C1-Operon724				E0E12_RS10010,E0E12_RS10015,E0E12_RS10020,E0E12_RS10025,E0E12_RS10030,E0E12_RS10035,E0E12_RS10040,E0E12_RS10045,E0E12_RS10050,E0E12_RS10055,E0E12_RS10060,E0E12_RS10065,E0E12_RS10070,E0E12_RS10075,E0E12_RS10080,E0E12_RS10085,E0E12_RS10090,E0E12_RS10095,E0E12_RS10100,E0E12_RS10105,E0E12_RS10110,E0E12_RS10115,E0E12_RS10120,E0E12_RS10125,E0E12_RS10130,E0E12_RS10135	1959350	1959275	-	1264128	6.08851e-06	0.0150939	12	1	0	.	.	.	.	AAATTTCTCCCATCCCCTTGCGGGAGTATTTCAACTCTTAGAATACATTCC	2.22165e-05	6.9458e-05
JW_BC1_Ac	JW_BC1_Ac.627559_1	905	CDS	Saa_6009_C1	cds-WP-001121760.1	eno	WP_001121760.1	E0E12_RS04375		865129	865194	+	59	CDS	Saa_6009_C1	cds-WP-001147973.1		WP_001147973.1	E0E12_RS01630		354843	354812	-	106790	5.1434e-07	0.0519315	12	1	0	.	.	.	.	AAATTTGAAGGTACTGAAGATGCTGTTGAAACAATTATCCAAGCGATTGTTATCGGCGCACTCGTATTAGGATTAGA	2.46165e-05	7.66463e-05
JW_BC1_Ac	JW_BC1_Ac.628474_1	44	CDS	Saa_6009_C1	cds-WP-000934775.1	ssb	WP_000934775.1	E0E12_RS10500		2017455	2017429	-	125	CDS	Saa_6009_C1	cds-WP-001004335.1		WP_001004335.1	E0E12_RS10510		2018587	2018532	-	11000	5.29801e-08	0.175292	13	1	0	.	.	.	.	AACAAAAGACCCAGAATTTGGGTTTTTAAGAAACTGGATGCAATCACAACTAA	8.97054e-18	5.03476e-17
JW_BC1_Ac	JW_BC1_Ac.629374_1	437	CDS	Saa_6009_C1	cds-WP-001058981.1		WP_001058981.1	E0E12_RS14465		2721796	2721829	+	263	CDS	Saa_6009_C1	cds-WP-000160212.1	rplC	WP_000160212.1	E0E12_RS12775		2407260	2407206	-	229862	1.1071e-06	0.0471956	16	1	0	.	.	.	.	AACAAATTGGTCGTAACCTTACGCAAGAAGCAATAAATAATAAGAAGTGAAAGGAGGAAATGCATAATGGCTAATTATGATGTTTTT	0.00028728	0.000815212
JW_BC1_Ac	JW_BC1_Ac.633571_1	329	CDS	Saa_6009_C1	cds-WP-001031880.1		WP_001031880.1	E0E12_RS01125		254225	254262	+	72	CDS	Saa_6009_C1	cds-WP-000662681.1	uvrA	WP_000662681.1	E0E12_RS04280		842891	842918	+	47376	2.2818e-07	0.0714708	11	1	0	.	.	.	.	AACACGTGATGCAGCATATATAGAAGTTGTTGTAGACCGATTAGTTG	6.49383e-08	2.36861e-07
JW_BC1_Ac	JW_BC1_Ac.637493_1	1532	CDS	Saa_6009_C1	cds-WP-000279414.1	gap	WP_000279414.1	E0E12_RS04355		860240	860293	+	216	CDS	Saa_6009_C1	cds-WP-001074405.1	sufB	WP_001074405.1	E0E12_RS04780		925443	925507	+	661824	3.18759e-06	0.0399827	23	1	0	.	.	.	.	AACATCATCCCTAACTCAACAGGTGCTGCTAAAGCTATCGGTCACGCCGTTGTAAATATATTTTTAAGGAG	0.0321683	0.0663881
JW_BC1_Ac	JW_BC1_Ac.639101_1	58	CDS	Saa_6009_C1	cds-WP-001795128.1	aadD1	WP_001795128.1	E0E12_RS00185		41269	41219	-	272	CDS	Saa_6009_C1	cds-WP-001795128.1	aadD1	WP_001795128.1	E0E12_RS00185		41533	41481	-	31552	1.51966e-07	0.278657	35	1	0	.	.	.	.	AACATTTCTACCATCCTTGACTGTACAGGTAGCATGAATGGACAACCGGTGAGT	2.84622e-44	2.91522e-43
JW_BC1_Ac	JW_BC1_Ac.639949_1	230	CDS	Saa_6009_C1	cds-WP-000110247.1	sucD	WP_000110247.1	E0E12_RS06560		1275599	1275671	+	721	ncRNA	Saa_6009_C1	Saa-6009-C1-srna237					2162044	2162080	+	331660	1.5974e-06	0.0540245	22	1	0	.	.	.	.	AACCAGTTGTAGGCTTTATCGGTGGACAAACAGCACCTCCATTGAGGGCTAAAGGTCCACCTATATTGATTTGAGCTA	5.29696e-05	0.000160332
JW_BC1_Ac	JW_BC1_Ac.642298_1	75	CDS	Saa_6009_C1	cds-WP-000151982.1		WP_000151982.1	E0E12_RS14455		2720453	2720542	+	270	CDS	Saa_6009_C1	cds-WP-000688492.1 (AgrA)		WP_000688492.1	E0E12_RS11575		2185106	2185138	+	40500	1.95063e-07	0.119464	17	1	0	.	.	.	.	AACCTAAAAGCAGCAGTAAGACCACTTCTAATTGAAATCGTCTTACTGCTGTTCTCTATTTTATGGTAATTTAAAAGAACTGAG	1.97608e-15	1.01713e-14
JW_BC1_Ac	JW_BC1_Ac.643145_1	233	CDS	Saa_6009_C1	cds-WP-000334465.1	glmS	WP_000334465.1	E0E12_RS12225		2305830	2305783	-	544	CDS	Saa_6009_C1	cds-WP-000334465.1	glmS	WP_000334465.1	E0E12_RS12225		2306081	2306010	-	253504	1.22097e-06	0.126397	45	1	0	.	.	.	.	AACCTTGCTAAATCAGTTTTAAACATGGTACAATTGCCTT	5.33321e-23	3.48146e-22
JW_BC1_Ac	JW_BC1_Ac.648973_1	102	CDS	Saa_6009_C1	cds-WP-000451438.1		WP_000451438.1	E0E12_RS12065		2274878	2274815	-	1884	ncRNA	Saa_6009_C1	srn-0200 (sRNA11, Teg4)		Teg4			49475	49440	-	384336	1.8511e-06	0.0615918	27	1	0	.	.	.	.	AACGTACTGCTAAATAATTACATGACGTTTAAACATAGCATTGATTATAACTATTTCAAATATTCAACGACTTGATTGTTTCCTCTGTT	3.406e-06	1.12865e-05
JW_BC1_Ac	JW_BC1_Ac.649025_1	194	CDS	Saa_6009_C1	cds-WP-001074405.1	sufB	WP_001074405.1	E0E12_RS04780		926159	926181	+	49	CDS	Saa_6009_C1	cds-WP-001178936.1		WP_001178936.1	E0E12_RS11835		2237839	2237774	-	19012	9.15688e-08	0.174361	17	1	0	.	.	.	.	AACGTAGAAGGTTGTACTGCACCATGGATAAAATTCCAGCAGTACAACGTCAAACAAT	8.96377e-21	5.56485e-20
JW_BC1_Ac	JW_BC1_Ac.651020_1	345	CDS	Saa_6009_C1	cds-WP-000615921.1	rplN	WP_000615921.1	E0E12_RS12725		2403130	2403070	-	4	CDS	Saa_6009_C1	cds-WP-001232648.1	pyk	WP_001232648.1	E0E12_RS09055		1784625	1784582	-	2760	1.32932e-08	0.484544	18	1	0	.	.	.	.	AACTAATGATCCAACAAGAAACACGCTTGAAAGTAGCAAGCAATTGTAGCTGCTACTGAAAGTGGTTCAACGGCACGTACT	3.032e-37	2.75324e-36
JW_BC1_Ac	JW_BC1_Ac.651313_1	751	CDS	Saa_6009_C1	cds-WP-001260089.1		WP_001260089.1	E0E12_RS04365		862247	862283	+	383	CDS	Saa_6009_C1	cds-WP-001085505.1		WP_001085505.1	E0E12_RS04370		864235	864321	+	575266	2.77069e-06	0.0540728	29	1	0	.	.	.	.	AACTACTGCAGTTAAAGAAGGAAAAGCACAAGGTTTAACGAACCCAGTACCAGTGA	0.000363	0.00101774
JW_BC1_Ac	JW_BC1_Ac.653055_1	2135	3UTR	Saa_6009_C1	Saa-6009-C1-utr3-1482		3'UTR_01482		E0E12_RS14095	2648387	2648313	-	42	ncRNA	Saa_6009_C1	Saa-6009-C1-srna194					1780275	1780329	+	179340	8.63768e-07	0.0333946	10	1	0	.	.	.	.	AACTCCCCACAAATCTGGAACATCTATATTTAAGGGAGATGTATTATGGCTGAAAAATTACAAAGGGAACTGAGCA	0.0119064	0.0271102
JW_BC1_Ac	JW_BC1_Ac.653428_1	140	CDS	Saa_6009_C1	cds-WP-000863440.1		WP_000863440.1	E0E12_RS05755		1118298	1118327	+	543	CDS	Saa_6009_C1	cds-WP-001031880.1		WP_001031880.1	E0E12_RS01125		254484	254531	+	152040	7.32281e-07	0.0942995	26	1	0	.	.	.	.	AACTCTAAGCATACTGCACCTCATGTAACAAGTTCGCACATTCAGCTAAAACATTAAAAGATATTATGGCTGAAG	1.23352e-13	5.89997e-13
JW_BC1_Ac	JW_BC1_Ac.654518_1	540	CDS	Saa_6009_C1	cds-WP-001260089.1		WP_001260089.1	E0E12_RS04365		862777	862822	+	55	CDS	Saa_6009_C1	cds-WP-000680733.1		WP_000680733.1	E0E12_RS02770		554635	554675	+	59400	2.86092e-07	0.0696311	12	1	0	.	.	.	.	AACTGATATTGATGGGGCATTAGTAGGTGGCGCATCACTGAATCAGTGATGAAGCATAAAGAAGCATTTA	7.30275e-08	2.65412e-07
JW_BC1_Ac	JW_BC1_Ac.657433_1	2216	CDS	Saa_6009_C1	cds-WP-000868999.1 (SpoVG)	spoVG	WP_000868999.1	E0E12_RS02730		546502	546540	+	282	3UTR	Saa_6009_C1	Saa-6009-C1-utr3-259				E0E12_RS03065	608368	608400	+	1249824	6.01962e-06	0.00759	6	1	0	.	.	.	.	AACTTGAGTGCAGAAGAGGAAAGTGGAATTCCATGTGTCGTACACCAGATGGTGAATTCCGCGACATCGCGCATCCTTGCTTAGGGCATCGCCATATCTATCGTATTTA	1.69103e-08	6.39022e-08
JW_BC1_Ac	JW_BC1_Ac.659019_1	13	CDS	Saa_6009_C1	cds-E0E12-RS02575	treP		E0E12_RS02575		517619	517679	+	108	CDS	Saa_6009_C1	cds-WP-001155264.1	fdhF	WP_001155264.1	E0E12_RS13115		2463965	2463904	-	2808	1.35244e-08	0.320256	12	1	0	.	.	.	.	AAGAAAATCTTGAAGCTGCAACGCATTGTGTAACACGATTACGTTTAGTGCTGAAGGATGAGATTAGGATTTGATTGGAATTA	3.89726e-23	2.56612e-22
JW_BC1_Ac	JW_BC1_Ac.661076_1	187	ncRNA	Saa_6009_C1	srn-0030		Teg35			12068	12122	+	452	CDS	Saa_6009_C1	cds-WP-000517908.1		WP_000517908.1	E0E12_RS06445		1249971	1249919	-	169048	8.14198e-07	0.044715	13	1	0	.	.	.	.	AAGAACAATCGGTGATAACCGTTATTTTAGTGAAGTGCAATTTAGGTTTAGTGTACTCTACTAAACGTAGATGGAA	0.000411122	0.00114109
JW_BC1_Ac	JW_BC1_Ac.666407_1	286	CDS	Saa_6009_C1	cds-WP-000623881.1	rplR	WP_000623881.1	E0E12_RS12695		2400550	2400492	-	106	CDS	Saa_6009_C1	cds-WP-000181735.1		WP_000181735.1	E0E12_RS02230		451459	451415	-	60632	2.92026e-07	0.1723	30	1	0	.	.	.	.	AAGACATGCTCGTGTTCGTACTAACTTATCAGGTACAGCTGAAAAGCCACGTTTAAGGAACGCCTAAGTTTACTTAGTATAGATGATGATATTAATA	4.83657e-28	3.72477e-27
JW_BC1_Ac	JW_BC1_Ac.668530_1	180	CDS	Saa_6009_C1	cds-WP-000654185.1		WP_000654185.1	E0E12_RS12015		2266599	2266539	-	1970	ncRNA	Saa_6009_C1	Saa-6009-C1-srna97					856766	856816	+	709200	3.41577e-06	0.0352655	21	1	0	.	.	.	.	AAGAGACAGGCGTTACTTTTGCTTTTCAAGGATGTGAACATATCAAACATCTCTTAAAAGTATGTGTAAAACGCTGCATGATACAAACGAAGGTAG	0.0710116	0.134089
JW_BC1_Ac	JW_BC1_Ac.668574_1	4	CDS	Saa_6009_C1	cds-WP-001030125.1		WP_001030125.1	E0E12_RS13130		2469679	2469713	+	57	CDS	Saa_6009_C1	cds-WP-000808500.1		WP_000808500.1	E0E12_RS12905		2428129	2428079	-	456	2.19626e-09	0.794719	12	1	0	.	.	.	.	AAGAGACATATCCATTGATAACTATCATCAATTTTTGATTTGGAAAAAAGAAATTTGGGAAGATGG	1.39263e-32	1.17027e-31
JW_BC1_Ac	JW_BC1_Ac.669930_1	268	CDS	Saa_6009_C1	cds-WP-000863440.1		WP_000863440.1	E0E12_RS05755		1117931	1117969	+	406	CDS	Saa_6009_C1	cds-WP-000863440.1		WP_000863440.1	E0E12_RS05755		1118508	1118586	+	217616	1.04812e-06	0.0788212	26	1	0	.	.	.	.	AAGAGGAAGCGCCAGCAGAGCATAAACATTACTGGAATATCGGT	2.55823e-10	1.05735e-09
JW_BC1_Ac	JW_BC1_Ac.676110_1	339	CDS	Saa_6009_C1	cds-WP-000136159.1	argF	WP_000136159.1	E0E12_RS15050		2835801	2835773	-	167	unknown	Saa_6009_C1	none					146043	146089	+	113226	5.45338e-07	0.117679	28	1	0	.	.	.	.	AAGATGTTTGGGTATCGATGGGTGAAGAATCAACTAACTCACCTGAAATTACAAAAGTAAAAAATGCCACATAAT	1.76163e-18	1.01302e-17
JW_BC1_Ac	JW_BC1_Ac.680242_1	2819	CDS	Saa_6009_C1	cds-WP-000691766.1		WP_000691766.1	E0E12_RS02725		546063	546112	+	104	CDS	Saa_6009_C1	cds-WP-000017736.1	qoxC	WP_000017736.1	E0E12_RS05555		1080427	1080373	-	586352	2.82409e-06	0.0295499	16	1	0	.	.	.	.	AAGCAGGATCTGATTTGAATTCTGTTGCGTATTAACTTTGCAACATGGTGGCGATTATGCAGGTAAAATGACTACTGAGTTATTG	0.0965046	0.175264
JW_BC1_Ac	JW_BC1_Ac.681385_1	1912	ncRNA	Saa_6009_C1	Saa-6009-C1-srna215		RsaOR/SprX2			1984167	1984115	-	385	CDS	Saa_6009_C1	cds-WP-000334465.1	glmS	WP_000334465.1	E0E12_RS12225		2306791	2306732	-	1472240	7.09085e-06	0.0256418	22	1	0	.	.	.	.	AAGCATGTCACTGGATGTTTTTTTCTTGCGATAGAAATGCGTCGTATTATTCA	0.00168956	0.00432995
JW_BC1_Ac	JW_BC1_Ac.684043_1	21	CDS	Saa_6009_C1	cds-WP-001801873.1	mecA	WP_001801873.1	E0E12_RS00215		47025	46993	-	151	CDS	Saa_6009_C1	cds-WP-000505015.1		WP_000505015.1	E0E12_RS07245		1409860	1409937	+	6342	3.05454e-08	0.230858	13	1	0	.	.	.	.	AAGCGATAATGGTGAAGTAGAAATGACTGAACGCTAAACAGGTGATTGATCAG	7.86447e-21	4.9024e-20
JW_BC1_Ac	JW_BC1_Ac.687348_1	111	ncRNA	Saa_6009_C1	srn-1160		sRNA102			531490	531549	+	71	CDS	Saa_6009_C1	cds-WP-000291835.1		WP_000291835.1	E0E12_RS00475		97705	97664	-	15762	7.59156e-08	0.0337933	3	1	0	.	.	.	.	AAGCTCCTTAGCGTCGATGGTAGTCGAACTTACGTTCCGCTAGAGTAGAACGTTGCCAGGCCCCTCTTGCAGGCAAAACGGTTACTGGCGGAATTATTACAATG	0.00739769	0.0174043
JW_BC1_Ac	JW_BC1_Ac.695102_1	431	CDS	Saa_6009_C1	cds-WP-001554031.1		WP_001554031.1	E0E12_RS11570		2183785	2183845	+	721	ncRNA	Saa_6009_C1	Saa-6009-C1-srna237					2162044	2162103	+	621502	2.99338e-06	0.0538164	30	1	0	.	.	.	.	AAGGCAGTATTCTTTTATTTTTATTGGTATCACTATATTTTTAAGTATATTAACATTGAGGGCTAAAGGTCCACCTATATTGATTTGAGCTTTCGGCTCACTG	0.000554251	0.00150673
JW_BC1_Ac	JW_BC1_Ac.696958_1	6	CDS	Saa_6009_C1	cds-WP-000378487.1	cadA	WP_000378487.1	E0E12_RS00270		57808	57757	-	396	CDS	Saa_6009_C1	cds-WP-000960855.1		WP_000960855.1	E0E12_RS13425		2525316	2525288	-	4752	2.28874e-08	0.102576	5	1	0	.	.	.	.	AAGGCTGGTGCTTTCGAGAATCTTAAAGTGGCACCAGAGAAGGCTAGAAGATGCAGCGTCTGGTGCTTTTGGTGCGAT	2.00836e-07	7.14553e-07
JW_BC1_Ac	JW_BC1_Ac.699426_1	79	CDS	Saa_6009_C1	cds-WP-000035058.1		WP_000035058.1	E0E12_RS04985		959425	959469	+	391	CDS	Saa_6009_C1	cds-WP-000068176.1		WP_000068176.1	E0E12_RS05750		1116549	1116593	+	61778	2.97546e-07	0.0568981	10	1	0	.	.	.	.	AAGGGTGGTACACCATGGTTAGATCAAAAACATATTTACAAAGAGAAGGAGTCGAAGTAAGCCA	5.75608e-06	1.87674e-05
JW_BC1_Ac	JW_BC1_Ac.701058_1	721	ncRNA	Saa_6009_C1	Saa-6009-C1-srna237		sRNA_00237			2162044	2162117	+	479	CDS	Saa_6009_C1	cds-WP-000888997.1	ftsZ	WP_000888997.1	E0E12_RS06250		1209028	1209057	+	690718	3.32675e-06	0.0221212	13	1	0	.	.	.	.	AAGGTCCACCTATATTGATTTGAGCTTTCGGCTCACTGACGTCTGTATTATACAGGCGTCTTTAAGAAGCTGACAACGTGTTACGCCAAGGTGG	0.0543767	0.106239
JW_BC1_Ac	JW_BC1_Ac.706865_1	203	CDS	Saa_6009_C1	cds-WP-000766074.1	rplO	WP_000766074.1	E0E12_RS12680		2399205	2399165	-	376	CDS	Saa_6009_C1	cds-WP-001040568.1	tuf	WP_001040568.1	E0E12_RS03075		610874	610913	+	152656	7.35248e-07	0.0506741	14	1	0	.	.	.	.	AAGTAGAATCTGGTGTTGTTAAGAATGAAAAATCTGGTATCATGATTGACAACGCTCCAGAAGAAAAAGAACG	4.66543e-05	0.000141639
JW_BC1_Ac	JW_BC1_Ac.709803_1	6	ncRNA	Saa_6009_C1	srn-3540		sRNA280			1895318	1895338	+	270	CDS	Saa_6009_C1	cds-WP-000688492.1 (AgrA)		WP_000688492.1	E0E12_RS11575		2185106	2185126	+	3240	1.5605e-08	0.0496904	2	1	0	.	.	.	.	AAGTCGGTGTATTTAAAACACATATAATAAAACCTAAAAGCAGCAGTAAGACCACTTCTAATTGAAATCGTCTTACTGCTGTTCTCTATTTTATGGTAATTTAAAAGA	0.00319273	0.00794786
JW_BC1_Ac	JW_BC1_Ac.710872_1	18	CDS	Saa_6009_C1	cds-WP-000258650.1		WP_000258650.1	E0E12_RS05305		1033271	1033197	-	17	CDS	Saa_6009_C1	cds-WP-001154222.1		WP_001154222.1	E0E12_RS05300		1032363	1032315	-	612	2.94762e-09	0.45733	8	1	0	.	.	.	.	AAGTGACAGGTATTCCTATTGATAACAAATTTGAAACGCCTATTAATCAAAAGCAGTGGTTAATAGACAACAAGTTTATTTTTAGTTATTTGGTTTCCAGCATCACCTTTTGTAATCA	9.17874e-20	5.47485e-19
JW_BC1_Ac	JW_BC1_Ac.711410_1	400	operon	Saa_6009_C1	Saa-6009-C1-Operon326		Operon326		E0E12_RS04350,E0E12_RS04355,E0E12_RS04360,E0E12_RS04365,E0E12_RS04370,E0E12_RS04375	861980	862060	+	254	CDS	Saa_6009_C1	cds-WP-000542274.1	rplQ	WP_000542274.1	E0E12_RS12640		2394606	2394564	-	203200	9.78686e-07	0.0501965	16	1	0	.	.	.	.	AAGTGATAGTTTAAAGTGATGTGGCATGTTTGTTTAACATTGTTACGGGAAAACAGTCACAAGATGACATCGTGTTTCAGAAGCTCGTGCAAAAGAAGTTCGCAGTGTTGTTGAGAAATT	7.93116e-05	0.000236072
JW_BC1_Ac	JW_BC1_Ac.714352_1	931	CDS	Saa_6009_C1	cds-WP-001260089.1		WP_001260089.1	E0E12_RS04365		862542	862580	+	12	unknown	Saa_6009_C1	none					655493	655579	+	22344	1.07617e-07	0.113531	12	1	0	.	.	.	.	AAGTTAAGAAAGCTGTTGCAGGTTTATCTGAAGATCAAACCTAATGCGATGGCGCCTGCAATAAGTGTAACCTCTAGCATGGTATTGATTGCTGTACTGAAATT	1.51975e-12	6.97299e-12
JW_BC1_Ac	JW_BC1_Ac.714887_1	116	CDS	Saa_6009_C1	cds-WP-000043634.1	infB	WP_000043634.1	E0E12_RS06690		1303957	1304044	+	9	CDS	Saa_6009_C1	cds-WP-000043634.1	infB	WP_000043634.1	E0E12_RS06690		1304321	1304361	+	2088	1.00566e-08	0.495188	16	1	0	.	.	.	.	AAGTTACAGCAGGTGAAGCAGGCGGAATCACTCAACATATTGGTGCATATCAAATTGAAAACGATGGCAAAAAAATCACTTTCTTAAGTGGTGATGGTATCGACGATTTATTAGAAATGATAGGG	2.15774e-34	1.8542e-33
JW_BC1_Ac	JW_BC1_Ac.716548_1	610	CDS	Saa_6009_C1	cds-WP-001085505.1		WP_001085505.1	E0E12_RS04370		863900	863988	+	669	CDS	Saa_6009_C1	cds-WP-001085505.1		WP_001085505.1	E0E12_RS04370		862901	862926	+	816180	3.93103e-06	0.0219154	14	1	0	.	.	.	.	AAGTTGCAACGTATGACTTGAAACCAGAAATGAGTGCTTATGAAGTTAAAGAGGTTTTGCGAACCGCGAAAGCGAACAG	0.0283478	0.059554
JW_BC1_Ac	JW_BC1_Ac.719925_1	24	CDS	Saa_6009_C1	cds-WP-000737143.1		WP_000737143.1	E0E12_RS03860		758261	758298	+	148	CDS	Saa_6009_C1	cds-WP-000511133.1	atpD	WP_000511133.1	E0E12_RS11960		2256745	2256718	-	7104	3.42155e-08	0.251684	15	1	0	.	.	.	.	AATAACTGCACCATTTATTCCTTTGTTTTATATAAACAGTTGAACGCGCACGTAGAATTCA	5.3558e-24	3.66945e-23
JW_BC1_Ac	JW_BC1_Ac.721231_1	35	5UTR	Saa_6009_C1	Saa-6009-C1-utr5-462		5'UTR_00462		E0E12_RS08335	1645142	1645072	-	84	CDS	Saa_6009_C1	cds-WP-001206093.1		WP_001206093.1	E0E12_RS12060		2273504	2273454	-	5880	2.83203e-08	0.295084	16	1	0	.	.	.	.	AATAATACGAATAATGATTATGTCAAAATGTATAAGGGTAAATGATAGTTACCGCATTTAAACAACAAATGACGATAGCACAAGAAGAAATTTTTGGGCCAGTAATGTCAG	3.062e-27	2.2999e-26
JW_BC1_Ac	JW_BC1_Ac.721870_1	122	operon	Saa_6009_C1	Saa-6009-C1-Operon99		Operon99		E0E12_RS01270,E0E12_RS01275	287101	287157	+	9	unknown	Saa_6009_C1	none					366263	366315	+	2196	1.05767e-08	0.452679	15	1	0	.	.	.	.	AATAATGTGCGAGTTGGCAGGCCCCCAACACAATGCAAGTTGGCGGGGCCCCAACATAGAGAATTTCGAAAAGAAATTCTACT	1.36638e-31	1.12036e-30
JW_BC1_Ac	JW_BC1_Ac.722526_1	464	CDS	Saa_6009_C1	cds-WP-000911657.1	pflA	WP_000911657.1	E0E12_RS01035		232999	233064	+	248	CDS	Saa_6009_C1	cds-WP-000017736.1	qoxC	WP_000017736.1	E0E12_RS05555		1079966	1079943	-	230144	1.10846e-06	0.0117917	4	1	0	.	.	.	.	AATACACACATCCTTAACTTCGCGCGCAAACTGTCAGATGATAGGGATGGTGTATAGCGGAA	0.137531	0.23798
JW_BC1_Ac	JW_BC1_Ac.724294_1	22	unknown	Saa_6009_C1	none					1440979	1441043	+	46	CDS	Saa_6009_C1	cds-WP-000958224.1		WP_000958224.1	E0E12_RS04285		846201	846263	+	2024	9.74833e-09	0.53439	17	1	0	.	.	.	.	AATACTGTAATAAATATTTGATCCAAATGTTGCATCACCTGTCGCTATCTCAACAATATATCCATGGTGTTTTAGTAGATGTTTACGGTGTTGGTGTACTAATTAC	4.02065e-37	3.64012e-36
JW_BC1_Ac	JW_BC1_Ac.732389_1	77	CDS	Saa_6009_C1	cds-WP-001173203.1	manA	WP_001173203.1	E0E12_RS15095		2847167	2847243	+	61	CDS	Saa_6009_C1	cds-WP-001173203.1	manA	WP_001173203.1	E0E12_RS15095		2846742	2846773	+	9394	4.5245e-08	0.116729	8	1	0	.	.	.	.	AATATTAGTGCTATAGTAAGTCATCCTGGATAATAGCAATGATAACCGTATACCTGTTAAGTCCGGTGACTTTTATTA	2.25689e-10	9.34076e-10
JW_BC1_Ac	JW_BC1_Ac.736099_1	628	CDS	Saa_6009_C1	cds-WP-001121760.1	eno	WP_001121760.1	E0E12_RS04375		864698	864761	+	37	CDS	Saa_6009_C1	cds-WP-000134779.1		WP_000134779.1	E0E12_RS08600		1693611	1693577	-	46472	2.23826e-07	0.0393614	6	1	0	.	.	.	.	AATCATCGCACCAGAAATTATTGAAGGTGAATGAACCAGATGAGTCAGGTGACGGTGGTAAGTTG	0.00122383	0.00320112
JW_BC1_Ac	JW_BC1_Ac.737215_1	407	CDS	Saa_6009_C1	cds-WP-000048712.1	upp	WP_000048712.1	E0E12_RS12005		2264419	2264369	-	154	CDS	Saa_6009_C1	cds-WP-000569649.1		WP_000569649.1	E0E12_RS12645		2395525	2395468	-	125356	6.03761e-07	0.115835	29	1	0	.	.	.	.	AATCCAGATGTAGATATTTATATTGCTGCACTTGATGAAAAGCTAAATGACATTACCAGGTGCAGCCG	2.47697e-18	1.41901e-17
JW_BC1_Ac	JW_BC1_Ac.738677_1	573	CDS	Saa_6009_C1	cds-WP-001085505.1		WP_001085505.1	E0E12_RS04370		864094	864139	+	612	CDS	Saa_6009_C1	cds-WP-001121760.1	eno	WP_001121760.1	E0E12_RS04375		864896	864943	+	701352	3.37797e-06	0.0607924	36	1	0	.	.	.	.	AATCGAAGCGGTTGATGAATGTTTAGGAGAAGTGGTTGATAAGGGTCAACCACTTTACAAATATTTAGG	6.55288e-05	0.000196586
JW_BC1_Ac	JW_BC1_Ac.739888_1	6	unknown	Saa_6009_C1	none					512974	512927	-	2	CDS	Saa_6009_C1	cds-WP-001067038.1		WP_001067038.1	E0E12_RS05175		1006216	1006261	+	24	1.15593e-10	2.88675	10	1	0	.	.	.	.	AATCGCTTCAAATATTTGAGGGGAATCTGGTTGCGGTAAGTCCATATTAAGTAAGTCAAT	2.20541e-39	2.04538e-38
JW_BC1_Ac	JW_BC1_Ac.739858_1	541	CDS	Saa_6009_C1	cds-WP-000090315.1	fusA	WP_000090315.1	E0E12_RS03070		609552	609634	+	469	ncRNA	Saa_6009_C1	rna-E0E12-RS08675	ssrS		E0E12_RS08675		1708560	1708526	-	507458	2.44411e-06	0.0218377	11	1	0	.	.	.	.	AATCGCTGCTGCGGTAGGTCTTAAAGATACAGGTACTGGTGATACTTTATGTGGTGAGAAAAATGACATAATCTTGGAATCAATATAAGATAGTCATCTGAGTTGTTCGTAAGTTTGCTG	0.10073	0.181744
JW_BC1_Ac	JW_BC1_Ac.740826_1	189	CDS	Saa_6009_C1	cds-WP-000888997.1	ftsZ	WP_000888997.1	E0E12_RS06250		1209237	1209302	+	335	CDS	Saa_6009_C1	cds-WP-000888997.1	ftsZ	WP_000888997.1	E0E12_RS06250		1208967	1209026	+	126630	6.09897e-07	0.0596126	15	1	0	.	.	.	.	AATCGTTGGTGCACAAGGTGTGCTTATGAATATTACTGGTGGCGAGTCATTGTCATTATTTGAAGCATACCAAATGACCGTTTATTAGATATCG	1.44417e-06	4.9031e-06
JW_BC1_Ac	JW_BC1_Ac.753427_1	300	CDS	Saa_6009_C1	cds-WP-000024827.1	rplD	WP_000024827.1	E0E12_RS12770		2406995	2406928	-	77	CDS	Saa_6009_C1	cds-WP-001244174.1	yhaM	WP_001244174.1	E0E12_RS09885		1937601	1937564	-	46200	2.22516e-07	0.0921132	14	1	0	.	.	.	.	AATGGCGTGGCGGTGGTATCGTATTCGGACCAACTCCAAGAAGTTATGCATACACTTTTTCTTAGTGCATAAAGCTACACAGGGTGTAACT	3.89624e-11	1.67881e-10
JW_BC1_Ac	JW_BC1_Ac.754028_1	44	CDS	Saa_6009_C1	cds-WP-000040069.1		WP_000040069.1	E0E12_RS09130		1802114	1802054	-	192	CDS	Saa_6009_C1	cds-WP-000960855.1		WP_000960855.1	E0E12_RS13425		2524911	2524864	-	16896	8.13774e-08	0.152318	14	1	0	.	.	.	.	AATGGGCTTCACACCACTTGCTGGTGTAATGCATGGAGCCCATTCATTGTATTAACAGTC	6.33668e-17	3.47318e-16
JW_BC1_Ac	JW_BC1_Ac.757854_1	78	CDS	Saa_6009_C1	cds-WP-000702262.1	scn	WP_000702262.1	E0E12_RS10930		2086573	2086627	+	17	3UTR	Saa_6009_C1	Saa-6009-C1-utr3-1468				E0E12_RS13950	2623332	2623286	-	2652	1.2773e-08	0.384465	14	1	0	.	.	.	.	AATGTTAATGAATTAGCTACTGGAAGTTTAAACACTTATTATAAGCGAACTCATACTTTGTAGTCAGTTATCTGTTCTGAC	5.03471e-28	3.86757e-27
JW_BC1_Ac	JW_BC1_Ac.760131_1	509	CDS	Saa_6009_C1	cds-WP-001040568.1	tuf	WP_001040568.1	E0E12_RS03075		611201	611266	+	974	CDS	Saa_6009_C1	cds-WP-001121760.1	eno	WP_001121760.1	E0E12_RS04375		865645	865683	+	991532	4.77559e-06	0.0170429	12	1	0	.	.	.	.	AATTAAGCGAATATGACTTCCCAGGTGACGATGTACCTGTAATCGCTGGTTCAGCATTAAAAGCTTTTACAACAATTGCTGATATTGCTG	0.00133314	0.00346616
JW_BC1_Ac	JW_BC1_Ac.766091_1	50	CDS	Saa_6009_C1	cds-WP-000918667.1	rpoB	WP_000918667.1	E0E12_RS03045		600963	601016	+	30	CDS	Saa_6009_C1	cds-E0E12-RS10925			E0E12_RS10925		2085755	2085809	+	3000	1.44491e-08	0.568038	22	1	0	.	.	.	.	AATTCATGGACCAAGCAAACCCATTAGCTGAGTTAACGCATAAACGTCGTCTATATATGACGGCGCATATTGCATCAA	2.72575e-46	2.87907e-45
JW_BC1_Ac	JW_BC1_Ac.767582_1	41	CDS	Saa_6009_C1	cds-WP-000271554.1	ruvA	WP_000271554.1	E0E12_RS08740		1725308	1725278	-	29	ncRNA	Saa_6009_C1	srn-1170		sRNA103			531762	531804	+	2378	1.14533e-08	0.0290007	1	1	0	1	31	30	73	AATTCGTGCAAGAAGCAATGTTAGCGTTAGATGGTAGTCGAACTTACGTTCCGCTAGAGTAGAACGTTGCCAGGCT	0.0575173	0.111729
JW_BC1_Ac	JW_BC1_Ac.773114_1	106	CDS	Saa_6009_C1	cds-WP-000511133.1	atpD	WP_000511133.1	E0E12_RS11960		2257653	2257589	-	77	CDS	Saa_6009_C1	cds-WP-000019744.1	czrB	WP_000019744.1	E0E12_RS12185		2298411	2298466	+	16324	7.86224e-08	0.0885506	8	1	0	.	.	.	.	AATTTAATGTACTAGGTGAAACAATTGACCTTAAAGAAGAAATTAGTGATTCTGTTAGCCGCGATAATGTTTAAAGGCGGCGACACTTCACACAATTTAAATATGCGTGGTGCTTTTCTACA	1.57012e-08	5.94808e-08
JW_BC1_Ac	JW_BC1_Ac.775717_1	328	CDS	Saa_6009_C1	cds-WP-000894660.1	pflB	WP_000894660.1	E0E12_RS01030		231210	231259	+	411	CDS	Saa_6009_C1	cds-WP-000894660.1	pflB	WP_000894660.1	E0E12_RS01030		231627	231668	+	269616	1.29857e-06	0.0245123	9	1	0	.	.	.	.	AATTTGCTCGTACACCTGATTAATGGTGGTAAAGATGAAAAATCT	0.0994244	0.179602
JW_BC1_Ac	JW_BC1_Ac.784308_1	16	CDS	Saa_6009_C1	cds-WP-000365246.1		WP_000365246.1	E0E12_RS08020		1588254	1588208	-	14	CDS	Saa_6009_C1	cds-WP-000216727.1		WP_000216727.1	E0E12_RS03920		770912	770973	+	448	2.15773e-09	1.33631	20	1	0	.	.	.	.	ACAAGAGAATTAGTTTATCATAATGGTGCAGTTGCTGTTTGTGCAATACGCTTAACGCGATAA	6.87447e-58	8.53557e-57
JW_BC1_Ac	JW_BC1_Ac.786938_1	38	CDS	Saa_6009_C1	cds-WP-001028376.1		WP_001028376.1	E0E12_RS02955		587208	587273	+	29	CDS	Saa_6009_C1	cds-WP-000745914.1	clfB	WP_000745914.1	E0E12_RS15030		2831839	2831809	-	2204	1.06153e-08	0.301238	10	1	0	.	.	.	.	ACAATAGGTTTAATAATCGGATTACTTATTTCTGTTATGGTGTCGTTTATATTAGAATCGAATAAGCAGAATAAGTATTCGATTAGACA	8.89505e-20	5.31606e-19
JW_BC1_Ac	JW_BC1_Ac.787387_1	282	CDS	Saa_6009_C1	cds-WP-000660023.1	arcC	WP_000660023.1	E0E12_RS15040		2833655	2833572	-	2	CDS	Saa_6009_C1	cds-WP-000483049.1		WP_000483049.1	E0E12_RS13865		2606544	2606512	-	1128	5.43287e-09	0.421076	10	1	0	.	.	.	.	ACAATCGTAACACGTGTGGAAGTAGATAAAGATGATCCACGATTTGATAACCCAACTAAACCCGACAGTTTTATCACAATTAGCTATGCAAATATA	1.12756e-22	7.32913e-22
JW_BC1_Ac	JW_BC1_Ac.787559_1	5	CDS	Saa_6009_C1	cds-WP-001024576.1		WP_001024576.1	E0E12_RS09345		1846444	1846413	-	85	CDS	Saa_6009_C1	cds-WP-000669667.1		WP_000669667.1	E0E12_RS01095		250521	250445	-	850	4.09391e-09	0.533578	11	1	0	.	.	.	.	ACAATGATTTTAAAGCCTGTATTAATCCTTTTATGGCAATTTATGATACAGATGCTAAATCAGATGTTAATCAAACTCCTGTTGGTACAGGCCCTTACCG	1.33201e-26	9.76381e-26
JW_BC1_Ac	JW_BC1_Ac.793703_1	325	CDS	Saa_6009_C1	cds-WP-000616784.1	secY	WP_000616784.1	E0E12_RS12675		2399089	2399045	-	300	CDS	Saa_6009_C1	cds-WP-000024827.1	rplD	WP_000024827.1	E0E12_RS12770		2407001	2406933	-	195000	9.39192e-07	0.0448359	14	1	0	.	.	.	.	ACACGAGGTGATCTAATGATTCAGGTACAATCCGTGCTCCACAATGGCGTGGC	0.000483659	0.00132429
JW_BC1_Ac	JW_BC1_Ac.796271_1	44	CDS	Saa_6009_C1	cds-WP-000052590.1		WP_000052590.1	E0E12_RS06725		1312115	1312154	+	83	CDS	Saa_6009_C1	cds-WP-000026194.1		WP_000026194.1	E0E12_RS13945		2622337	2622288	-	7304	3.51788e-08	0.47988	29	1	0	.	.	.	.	ACAGAAGTTGATAATTATCCTAAATTTTATCTAATGGTCATGATAT	8.11373e-53	9.56665e-52
JW_BC1_Ac	JW_BC1_Ac.801795_1	49	CDS	Saa_6009_C1	cds-WP-000595256.1		WP_000595256.1	E0E12_RS10410		2010034	2010000	-	212	5UTR	Saa_6009_C1	Saa-6009-C1-utr5-1199				E0E12_RS15465	2929774	2929740	-	20776	1.00065e-07	0.245287	25	1	0	.	.	.	.	ACAGTGTGATTTGATGAGGGCGGAGGTGTCAGAGTAAAGTGATCAGAGTCTGCATA	5.88717e-33	4.96088e-32
JW_BC1_Ac	JW_BC1_Ac.801802_1	212	5UTR	Saa_6009_C1	Saa-6009-C1-utr5-1199		5'UTR_01199		E0E12_RS15465	2929774	2929740	-	87	CDS	Saa_6009_C1	cds-WP-001106166.1		WP_001106166.1	E0E12_RS10480		2015185	2015148	-	36888	1.77666e-07	0.0883596	12	1	0	.	.	.	.	ACAGTGTGATTTGATGAGGGCGGAGGTGTCAGAGTAAAGTGATCAGAGTCTGCATAATCTGGTATATTAAGAGTTAAAGATTACATGTTT	4.28603e-10	1.75479e-09
JW_BC1_Ac	JW_BC1_Ac.808423_1	125	CDS	Saa_6009_C1	cds-WP-000349655.1	atpB	WP_000349655.1	E0E12_RS11990		2262076	2262028	-	527	CDS	Saa_6009_C1	cds-WP-001554031.1		WP_001554031.1	E0E12_RS11570		2183761	2183804	+	131750	6.34557e-07	0.0662352	17	1	0	.	.	.	.	ACATTACTTGCTGGCTTATTCTTTAACGAACCAAAATAAACTCGGATGAAGCTAAA	9.67986e-08	3.49717e-07
JW_BC1_Ac	JW_BC1_Ac.808329_1	65	CDS	Saa_6009_C1	cds-WP-000818278.1	sdhA	WP_000818278.1	E0E12_RS06040		1172734	1172778	+	16	CDS	Saa_6009_C1	cds-WP-000119405.1		WP_000119405.1	E0E12_RS00175		39366	39289	-	2080	1.00181e-08	0.248069	8	1	0	.	.	.	.	ACATTACATCACAGAACAGCATATGCAGGGGCAACGCTACAAGATAAATTCCCCGAGCA	1.57357e-15	8.12699e-15
JW_BC1_Ac	JW_BC1_Ac.809774_1	79	CDS	Saa_6009_C1	cds-WP-000149344.1		WP_000149344.1	E0E12_RS03970		782699	782638	-	655	CDS	Saa_6009_C1	cds-WP-001554031.1		WP_001554031.1	E0E12_RS11570		2184092	2184131	+	103490	4.98446e-07	0.0703373	16	1	0	.	.	.	.	ACATTGTCAAAGAAATGAAAAGGCAAAATTAAATGGTATCGAGAA	2.11039e-08	7.94529e-08
JW_BC1_Ac	JW_BC1_Ac.810230_1	43	CDS	Saa_6009_C1	cds-WP-000610203.1		WP_000610203.1	E0E12_RS01215		272417	272487	+	238	CDS	Saa_6009_C1	cds-WP-000933195.1	fabI	WP_000933195.1	E0E12_RS05275		1026062	1026113	+	20468	9.85815e-08	0.108735	11	1	0	.	.	.	.	ACATTTGATCATGCATTTGAGTGCGTTGGTGGGCGTGGTAGCCAATCAGCAATAAATCAAATGATTGATTTGGAAGACTTACGCGGACGCTTT	1.26958e-11	5.60533e-11
JW_BC1_Ac	JW_BC1_Ac.822893_1	268	CDS	Saa_6009_C1	cds-WP-000863440.1		WP_000863440.1	E0E12_RS05755		1117932	1117988	+	479	CDS	Saa_6009_C1	cds-WP-001058981.1		WP_001058981.1	E0E12_RS14465		2721689	2721725	+	256744	1.23657e-06	0.0279103	10	1	0	.	.	.	.	ACCTGCGAAAGAGGAAGCGCCAGCAGAGCAAGCACCTGTAGCTACTCAACTCACACAACAAGGTGGCAATCACTCTGCTGAACT	0.0588388	0.114078
JW_BC1_Ac	JW_BC1_Ac.831836_1	991	CDS	Saa_6009_C1	cds-WP-001074753.1		WP_001074753.1	E0E12_RS04360		861327	861388	+	715	CDS	Saa_6009_C1	cds-WP-001260089.1		WP_001260089.1	E0E12_RS04365		862100	862164	+	1417130	6.82542e-06	0.0213837	18	1	0	.	.	.	.	ACGATCCACATAAACCAGTTGTTGCTATTTTAGGTGGAATGAGAACACCAATTATAGCTGGTAACTGGAAAATGAACAAAACAGTACAAGAAGCAAAAGACT	0.00029983	0.000848448
JW_BC1_Ac	JW_BC1_Ac.832960_1	99	CDS	Saa_6009_C1	cds-WP-001074405.1	sufB	WP_001074405.1	E0E12_RS04780		926243	926278	+	34	CDS	Saa_6009_C1	cds-WP-001266541.1		WP_001266541.1	E0E12_RS03940		774621	774693	+	6732	3.24238e-08	0.224071	13	1	0	.	.	.	.	ACGATTCAAAACTGGGCGAACAGATGGTATTAAACGCCCAGAAGAATT	1.6914e-20	1.03318e-19
JW_BC1_Ac	JW_BC1_Ac.833098_1	52	CDS	Saa_6009_C1	cds-WP-000927363.1		WP_000927363.1	E0E12_RS12235		2311620	2311665	+	34	CDS	Saa_6009_C1	cds-WP-000855505.1	nrdE	WP_000855505.1	E0E12_RS04115		810767	810825	+	3536	1.70307e-08	0.499434	21	1	0	.	.	.	.	ACGATTGATTGACAATCCAGGATGGATATTAAGTCCAACTTCTGAGGATTGGAAGAAACTACAACAAG	2.42033e-42	2.38273e-41
JW_BC1_Ac	JW_BC1_Ac.834965_1	72	ncRNA	Saa_6009_C1	srn-1590		rsaC			706130	706086	-	749	CDS	Saa_6009_C1	cds-WP-001056228.1	clfA	WP_001056228.1	E0E12_RS04445		878168	878188	+	107856	5.19474e-07	0.0344495	8	1	0	.	.	.	.	ACGCCATTCCCTACACACTCTTATTTTGGGGATTATTAGCATCA	0.00541957	0.013043
JW_BC1_Ac	JW_BC1_Ac.838577_1	33	CDS	Saa_6009_C1	cds-WP-000808621.1	dnaI	WP_000808621.1	E0E12_RS08980		1764743	1764694	-	4	CDS	Saa_6009_C1	cds-WP-000578458.1		WP_000578458.1	E0E12_RS06230		1203786	1203835	+	264	1.27152e-09	1.30558	15	1	0	.	.	.	.	ACGCTTTGAAGCTGAGCTAATTACATCTCATCATAAACAGATGGTTTAGATGGATTAGCAACTG	2.27363e-45	2.38495e-44
JW_BC1_Ac	JW_BC1_Ac.845411_1	162	CDS	Saa_6009_C1	cds-WP-000090315.1	fusA	WP_000090315.1	E0E12_RS03070		608515	608564	+	165	CDS	Saa_6009_C1	cds-WP-000954802.1		WP_000954802.1	E0E12_RS01115		252788	252733	-	53460	2.57483e-07	0.116213	19	1	0	.	.	.	.	ACGTATTCTTTATTACACTGGCCGTATCCACAAAATTGGTGAAACACACTATGCCAGTTGCATATAAACACTGCGCACTACAAGTTTATGCTGAACAT	8.77307e-16	4.62525e-15
JW_BC1_Ac	JW_BC1_Ac.846645_1	14	CDS	Saa_6009_C1	cds-WP-001028376.1		WP_001028376.1	E0E12_RS02955		587551	587610	+	5	CDS	Saa_6009_C1	cds-WP-000610203.1		WP_000610203.1	E0E12_RS01215		272537	272594	+	140	6.74292e-10	1.43427	12	1	0	.	.	.	.	ACGTGAAAAGGGTAAAAGAGGCTTAGATATTTTAGTAGAAGTTAATACACGTCTCGTATTGGAAAAAGGACTAACGTTGATTGGTAGTAGTG	9.84745e-39	9.07756e-38
JW_BC1_Ac	JW_BC1_Ac.851239_1	121	CDS	Saa_6009_C1	cds-WP-000954802.1		WP_000954802.1	E0E12_RS01115		251932	251848	-	2003	SRP_RNA	Saa_6009_C1	rna-E0E12-RS02590	ffs		E0E12_RS02590		521700	521727	+	484726	2.33462e-06	0.0182814	9	1	0	.	.	.	.	ACTAAGCGTTGTAGTACAACTGAGAAAAGAGGTTAGTGCTCATATGACATCATATGTGCCGTAGGGTAGCCGAGA	0.0772995	0.144648
JW_BC1_Ac	JW_BC1_Ac.855716_1	7	CDS	Saa_6009_C1	cds-WP-000548932.1		WP_000548932.1	E0E12_RS07360		1434032	1433982	-	1532	CDS	Saa_6009_C1	cds-WP-000279414.1	gap	WP_000279414.1	E0E12_RS04355		860241	860299	+	21448	1.03302e-07	0.164161	17	1	0	.	.	.	.	ACTATCATTTATTGGGTTAGGTGCACAACCGCCAACACAGCGGCAGAAAACATCATCCCTAACTCAACAGGTGCTGCTAAAGCTATCGGTAAAGTTT	6.5372e-20	3.92232e-19
JW_BC1_Ac	JW_BC1_Ac.862253_1	469	CDS	Saa_6009_C1	cds-WP-001085505.1		WP_001085505.1	E0E12_RS04370		863496	863556	+	470	tmRNA	Saa_6009_C1	rna-E0E12-RS04405	ssrA		E0E12_RS04405		870986	871037	+	440860	2.12335e-06	0.0362088	17	1	0	.	.	.	.	ACTGCCAAAGAAGGTGTAGAAGCAAGCTATAATGAGGGCTTAACTGACGATTAATCAAACTAGCATCATGTTGGTTGTTTATCACT	0.0282803	0.0594531
JW_BC1_Ac	JW_BC1_Ac.863699_1	59	CDS	Saa_6009_C1	cds-WP-001180323.1		WP_001180323.1	E0E12_RS14450		2718335	2718276	-	177	CDS	Saa_6009_C1	cds-WP-000542274.1	rplQ	WP_000542274.1	E0E12_RS12640		2394629	2394594	-	20886	1.00595e-07	0.185926	19	1	0	.	.	.	.	ACTGGAGAAGAGGTTGCCAAACGAATGGAACGTGCTTCTGTATTGGCCCAAGTATTAGTGAACGTATTGAAACTACAGAAGCTCGTGCT	3.56119e-23	2.34992e-22
JW_BC1_Ac	JW_BC1_Ac.864768_1	3854	ncRNA	Saa_6009_C1	srn-0200 (sRNA11, Teg4)		Teg4			49584	49528	-	3596	CDS	Saa_6009_C1	cds-WP-000868999.1 (SpoVG)	spoVG	WP_000868999.1	E0E12_RS02730		546563	546609	+	27717968	0.0001335	0.00107447	4	1	0	.	.	.	.	ACTGGTGTTATTACAAGCATTATTGATTTAAATTCAAGATGCAGTGATGAAAGTATATGATGAAACAGATGAAGTA	3.10704e-291	4.94849e-290
JW_BC1_Ac	JW_BC1_Ac.871557_1	27	CDS	Saa_6009_C1	cds-WP-000395155.1		WP_000395155.1	E0E12_RS05265		1022730	1022771	+	4	CDS	Saa_6009_C1	cds-WP-000159755.1		WP_000159755.1	E0E12_RS00910		198727	198764	+	216	1.04034e-09	1.5396	16	1	0	.	.	.	.	ACTTTAAAAGAAATGAATGAAATCAATTGCCAATATCTTTATACCGTTGATTCCTAGGTTAAGAGGAGTGG	3.89472e-50	4.37186e-49
JW_BC1_Ac	JW_BC1_Ac.872844_1	39	CDS	Saa_6009_C1	cds-WP-000159755.1		WP_000159755.1	E0E12_RS00910		199540	199579	+	143	CDS	Saa_6009_C1	cds-WP-000181832.1		WP_000181832.1	E0E12_RS00915		199812	199871	+	11154	5.37218e-08	0.361546	27	1	0	.	.	.	.	ACTTTGCCATTAGGTCGACCTTTCTTAACTGCTTGTATATCGCATTGATAAGCAGTTGAGTGAT	1.55909e-43	1.57567e-42
JW_BC1_Ac	JW_BC1_Ac.877249_1	3377	ncRNA	Saa_6009_C1	srn-0200 (sRNA11, Teg4)		Teg4			49585	49545	-	576	ncRNA	Saa_6009_C1	srn-9090		sRNA69			405163	405224	+	3890304	1.87371e-05	0.0236612	33	1	0	.	.	.	.	AGAAAGAGGGTATGCATATGGATTTCACTGGTGTTATTACTCATGAAAAACTCTATACTTTGGCGAAAGTCGTTTATTCCTGTCTATTTTATAGTTGCTTTT	4.20081e-15	2.12981e-14
JW_BC1_Ac	JW_BC1_Ac.877245_1	3909	ncRNA	Saa_6009_C1	srn-0200 (sRNA11, Teg4)		Teg4			49586	49501	-	347	CDS	Saa_6009_C1	cds-WP-000466748.1		WP_000466748.1	E0E12_RS01995		411029	411062	+	2712846	1.30661e-05	0.00429311	5	1	0	.	.	.	.	AGAAAGAGGGTATGCATATGGATTTCACTGGTGTTATTACAAGCATTATTGATTTAATCAAGACTTGCATTCAGGCTTTCGGTTTAATTGCAATCGTAACGTTAATTTTAAGAGCTA	6.99688e-24	4.74042e-23
JW_BC1_Ac	JW_BC1_Ac.882735_1	121	CDS	Saa_6009_C1	cds-WP-000255583.1	gyrB	WP_000255583.1	E0E12_RS00025		5436	5531	+	0	unknown	Saa_6009_C1	none					1681807	1681771	-	0	0	NA	11	1	0	.	.	.	.	AGAAGACAAAGATAGACTTTCTGGTGAAGATACACGTGAAGGTATGACAGCAATTATATCTATCAAACATTGAAAAAATATATTTGTTGAGAGTGGTGCATGACT	0	0
JW_BC1_Ac	JW_BC1_Ac.891265_1	172	CDS	Saa_6009_C1	cds-WP-000159755.1		WP_000159755.1	E0E12_RS00910		199759	199797	+	25	CDS	Saa_6009_C1	cds-WP-001126603.1	glnA	WP_001126603.1	E0E12_RS06890		1350340	1350396	+	8600	4.14208e-08	0.106749	7	1	0	.	.	.	.	AGACAGATTTGTTGGGTGATTAATTTACACGCAACATTTATGCCTAAACCATTATTCGGTGTGAATGG	4.1116e-09	1.59738e-08
JW_BC1_Ac	JW_BC1_Ac.901330_1	3319	ncRNA	Saa_6009_C1	srn-0200 (sRNA11, Teg4)		Teg4			49594	49547	-	337	CDS	Saa_6009_C1	cds-WP-001242578.1	bleO	WP_001242578.1	E0E12_RS00180		40542	40482	-	2237006	1.07742e-05	0.0283663	30	1	0	.	.	.	.	AGAGGGTATGCATATGGATTTCACTGGTGTTATTCGGAGTCGTTTATTGCTGGTACTGCTAGTTGCCGC	2.45783e-05	7.66056e-05
JW_BC1_Ac	JW_BC1_Ac.902069_1	111	ncRNA	Saa_6009_C1	srn-1160		sRNA102			531517	531552	+	32	5UTR	Saa_6009_C1	Saa-6009-C1-utr5-965				NA	917378	917428	+	7104	3.42155e-08	0.15101	9	1	0	.	.	.	.	AGAGTAGAACGTTGCCAGGCAAGCAACACATCTTGGCG	5.19639e-13	2.43566e-12
JW_BC1_Ac	JW_BC1_Ac.907343_1	595	CDS	Saa_6009_C1	cds-WP-001137495.1	rpsG	WP_001137495.1	E0E12_RS03065		607869	607918	+	120	CDS	Saa_6009_C1	cds-WP-000052781.1	ahpC	WP_000052781.1	E0E12_RS02030		415905	415854	-	142800	6.87778e-07	0.0898177	24	1	0	.	.	.	.	AGATCCAATTCATAACTCTAAGTTAGTAACTAAATTAAGATCAATTTAAAGAAGTTAC	1.47752e-12	6.78947e-12
JW_BC1_Ac	JW_BC1_Ac.913477_1	21	CDS	Saa_6009_C1	cds-WP-000087106.1		WP_000087106.1	E0E12_RS08175		1617838	1617790	-	335	CDS	Saa_6009_C1	cds-WP-000101625.1	rpsK	WP_000101625.1	E0E12_RS12650		2396011	2395956	-	14070	6.77663e-08	0.28614	24	1	0	.	.	.	.	AGATTAGACCTGGCATGACTGGTGCAGAAGCTGATGCCATTTCAATGCTTTATCATGGTCAT	2.83531e-35	2.49278e-34
JW_BC1_Ac	JW_BC1_Ac.915729_1	69	CDS	Saa_6009_C1	cds-WP-000064778.1		WP_000064778.1	E0E12_RS07675		1523080	1523037	-	118	CDS	Saa_6009_C1	cds-WP-000064778.1		WP_000064778.1	E0E12_RS07675		1523316	1523237	-	16284	7.84298e-08	0.155154	14	1	0	.	.	.	.	AGATTTCTGGGGCTTCCTATCAGGTTGGGCGCAATCATTTATTTAAAAAAATATAGGTTTCTTCT	3.8404e-17	2.12024e-16
JW_BC1_Ac	JW_BC1_Ac.918890_1	18	CDS	Saa_6009_C1	cds-WP-000864305.1	rplI	WP_000864305.1	E0E12_RS00080		20033	20111	+	24	CDS	Saa_6009_C1	cds-WP-001167887.1		WP_001167887.1	E0E12_RS02805		561164	561199	+	864	4.16134e-09	0.336788	7	1	0	.	.	.	.	AGCACAACATGATATTAAAATTGATAAACGTAAAATGGATTTACCATTAATTCCAGTTGTAGTCATAGCGTTATTATTTA	5.18207e-16	2.75111e-15
JW_BC1_Ac	JW_BC1_Ac.919764_1	1365	CDS	Saa_6009_C1	cds-WP-000691766.1		WP_000691766.1	E0E12_RS02725		545924	545959	+	228	CDS	Saa_6009_C1	cds-WP-001155264.1	fdhF	WP_001155264.1	E0E12_RS13115		2463585	2463513	-	622440	2.9979e-06	0.0519833	29	1	0	.	.	.	.	AGCACTTGGACCATATTCGCATGCAACATTCATGAAGGTGCAGAAGTTAAGCTGATTT	0.00106112	0.00279959
JW_BC1_Ac	JW_BC1_Ac.922120_1	35	CDS	Saa_6009_C1	cds-WP-000011542.1		WP_000011542.1	E0E12_RS10795		2064866	2064786	-	154	CDS	Saa_6009_C1	cds-WP-001206093.1		WP_001206093.1	E0E12_RS12060		2274356	2274331	-	10780	5.19205e-08	0.108967	8	1	0	.	.	.	.	AGCAGTTTGGTATTTAAAGTGTAATTGAAAGAGAGTGGGGCGCCTTATGTCATTCGTAACATTACGGATGAATTAGGTGCTCCTTTT	6.54906e-10	2.66697e-09
JW_BC1_Ac	JW_BC1_Ac.932959_1	29	ncRNA	Saa_6009_C1	srn-1170		sRNA103			531753	531804	+	2821	CDS	Saa_6009_C1	cds-WP-001269643.1	purR	WP_001269643.1	E0E12_RS02720		545830	545860	+	163618	7.88045e-07	0.0104887	3	1	0	.	.	.	.	AGCGTCGATGGTAGTCGAACTTACGTTCCGCTAGAGTAGAACGTTGCCAGGCTATAATCAAGAGTTTAACGTAGAACCTGGCA	0.184795	0.306489
JW_BC1_Ac	JW_BC1_Ac.935159_1	149	CDS	Saa_6009_C1	cds-WP-001126603.1	glnA	WP_001126603.1	E0E12_RS06890		1350207	1350252	+	314	CDS	Saa_6009_C1	cds-WP-000615921.1	rplN	WP_000615921.1	E0E12_RS12725		2402977	2402920	-	93572	4.50677e-07	0.0785943	17	1	0	.	.	.	.	AGCTAGTCACCATGAAGTTGCCCCTGGTCAACATGATGTTAAAAATGCAACACCAGGTGGCG	7.68972e-10	3.10653e-09
JW_BC1_Ac	JW_BC1_Ac.937731_1	17	CDS	Saa_6009_C1	cds-WP-000066378.1		WP_000066378.1	E0E12_RS09290		1834328	1834274	-	88	CDS	Saa_6009_C1	cds-WP-000066378.1		WP_000066378.1	E0E12_RS09290		1834530	1834482	-	2992	1.44106e-08	0.361961	14	1	0	.	.	.	.	AGCTGGCCGTACGAAAAAGCCTATTCTATTAAAACGTGGTTTATCTGCTACAGTGCATTTAAACCACGTACATCACCATATGATTTCCAAGGCCTAGGTGTG	2.70154e-27	2.03418e-26
JW_BC1_Ac	JW_BC1_Ac.943515_1	643	CDS	Saa_6009_C1	cds-WP-001002759.1		WP_001002759.1	E0E12_RS10550		2022322	2022263	-	244	CDS	Saa_6009_C1	cds-WP-001002759.1		WP_001002759.1	E0E12_RS10550		2022055	2021984	-	313784	1.5113e-06	0.00504928	2	1	0	.	.	.	.	AGGAAGTCCTACCAGCTATTCGCAAACACGGTATATACGCAACAGACAATGTAATTGAACACGAGGCTAGATTACAACGAAAAGTAAATAAACAGTGGGTGCTTTACTCAGAACACATGGGCAAGAG	0.0101994	0.0234873
JW_BC1_Ac	JW_BC1_Ac.949333_1	30	CDS	Saa_6009_C1	cds-WP-000456489.1		WP_000456489.1	E0E12_RS13835		2599487	2599437	-	357	CDS	Saa_6009_C1	cds-WP-001040568.1	tuf	WP_001040568.1	E0E12_RS03075		610802	610872	+	21420	1.03167e-07	0.386514	40	1	0	.	.	.	.	AGGATGGTGATACTACAAGTGAAAAATAAAACAACATTAACAGCAG	3.07273e-59	3.83084e-58
JW_BC1_Ac	JW_BC1_Ac.950957_1	21	CDS	Saa_6009_C1	cds-WP-000446303.1	capA	WP_000446303.1	E0E12_RS00695		147001	147024	+	35	CDS	Saa_6009_C1	cds-WP-001034057.1		WP_001034057.1	E0E12_RS00735		155181	155236	+	1470	7.08006e-09	0.700826	19	1	0	.	.	.	.	AGGATTGCCTGTATTGGGTTCAGATGCAATGGGAAGAGGAACCGAAGCAACAAGTGGTTTAAATGTCCT	7.41628e-45	7.67358e-44
JW_BC1_Ac	JW_BC1_Ac.977602_1	342	CDS	Saa_6009_C1	cds-WP-001200748.1	adhP	WP_001200748.1	E0E12_RS03450		683490	683557	+	165	CDS	Saa_6009_C1	cds-WP-001200748.1	adhP	WP_001200748.1	E0E12_RS03450		683054	683087	+	112860	5.43576e-07	0.00420964	1	1	0	1	68	67	100	AGTAGTAGGTTCACTTGTTGGTACAAGACAAGACTTACGTGAAGCGTTTGAATTTGCTGCTGTAAATAGATCCAGCAGCAGCGTCTTCTATTACATGCGCT	0.15937	0.269935
JW_BC1_Ac	JW_BC1_Ac.990221_1	74	CDS	Saa_6009_C1	cds-WP-001060146.1		WP_001060146.1	E0E12_RS00120		26966	27004	+	234	CDS	Saa_6009_C1	cds-WP-001060146.1		WP_001060146.1	E0E12_RS00120		27542	27591	+	34632	1.66801e-07	0.151987	20	1	0	.	.	.	.	AGTGTCGTATTGACATATATGGTATGGAACAATTGATCGTACGACGCATGTTTTTGC	1.65771e-20	1.01464e-19
JW_BC1_Ac	JW_BC1_Ac.997336_1	67	CDS	Saa_6009_C1	cds-WP-000414232.1		WP_000414232.1	E0E12_RS10330		1998820	1998752	-	358	CDS	Saa_6009_C1	cds-WP-001135557.1		WP_001135557.1	E0E12_RS10375		2004369	2004333	-	47972	2.31051e-07	0.0968528	15	1	0	.	.	.	.	AGTTGTTGCTATAAGTAGTGTGCTTACAATAGCACATTACAAGGAC	5.18486e-12	2.32288e-11
JW_BC1_Ac	JW_BC1_Ac.1010808_1	45	CDS	Saa_6009_C1	cds-WP-000775165.1		WP_000775165.1	E0E12_RS14955		2818441	2818411	-	101	CDS	Saa_6009_C1	cds-WP-000249657.1	mnmG	WP_000249657.1	E0E12_RS15450		2925849	2925774	-	9090	4.37808e-08	0.415328	28	1	0	.	.	.	.	ATAATGCATGGGATTTCTTTGAATTTTTAAGTTGAGAAAGTTAAACGTATGGAAGAGAAGAAAATTCCAGAAGACTTAGATTATAGTAAGATTGATAGT	5.47095e-48	5.9651e-47
JW_BC1_Ac	JW_BC1_Ac.1026623_1	8	CDS	Saa_6009_C1	cds-WP-000276366.1		WP_000276366.1	E0E12_RS09220		1817958	1817935	-	71	CDS	Saa_6009_C1	cds-WP-000134765.1	era	WP_000134765.1	E0E12_RS08365		1652069	1651986	-	1136	5.4714e-09	0.629386	15	1	0	.	.	.	.	ATAGTGGTAAACGTCTAGTTCCAATGACAGTCGCAGAGTTACTACCATTT	7.13835e-36	6.36799e-35
JW_BC1_Ac	JW_BC1_Ac.1033366_1	20	CDS	Saa_6009_C1	cds-WP-001049165.1	clpP	WP_001049165.1	E0E12_RS04335		855412	855446	+	2980	CDS	Saa_6009_C1	cds-WP-001269643.1	purR	WP_001269643.1	E0E12_RS02720		545757	545832	+	119200	5.74111e-07	0.0491539	12	1	0	.	.	.	.	ATATGGCTTAATTGATGAAGTGATGGTACCTGAAAAGAATCAAAAGAAGTTAAACAAAGAT	6.69262e-05	0.000200383
JW_BC1_Ac	JW_BC1_Ac.1037981_1	30	CDS	Saa_6009_C1	cds-WP-001800370.1		WP_001800370.1	E0E12_RS01840		391998	391979	-	31	CDS	Saa_6009_C1	cds-WP-000118291.1		WP_000118291.1	E0E12_RS09325		1841403	1841344	-	1860	8.95845e-09	0.163956	5	1	0	.	.	.	.	ATATTTAGATTTTGGCATCATTGAATCTCCAAGTTTTAAAAATGCTGAATCTAAATTA	1.98755e-09	7.84193e-09
JW_BC1_Ac	JW_BC1_Ac.1040114_1	55	unknown	Saa_6009_C1	none					399789	399732	-	65	CDS	Saa_6009_C1	cds-WP-001190913.1	carA	WP_001190913.1	E0E12_RS06335		1224959	1225033	+	7150	3.4437e-08	0.250873	15	1	0	.	.	.	.	ATCAACATTTCACACTTTTTTTAATTTCGCACACCTATCTATTAACTCATTAAACGGTATTGTAGTGAAAGAAGCGAGTGCGCATCCAAGTAATTTTAGACAGCAAAAGACACTTCATGACGA	5.89328e-24	4.01959e-23
JW_BC1_Ac	JW_BC1_Ac.1041404_1	352	CDS	Saa_6009_C1	cds-WP-000090315.1	fusA	WP_000090315.1	E0E12_RS03070		609618	609668	+	4	CDS	Saa_6009_C1	cds-E0E12-RS02575	treP		E0E12_RS02575		517918	517956	+	2816	1.35629e-08	0.666252	25	1	0	.	.	.	.	ATCAATGGAATTCCCAGAGCCAGTTATTCACTTATCATTACCTGCGATTGTGAC	1.87166e-54	2.24158e-53
JW_BC1_Ac	JW_BC1_Ac.1044229_1	14	CDS	Saa_6009_C1	cds-WP-000180665.1		WP_000180665.1	E0E12_RS07535		1469635	1469589	-	1287	3UTR	Saa_6009_C1	Saa-6009-C1-utr3-1482				E0E12_RS14095	2648443	2648369	-	36036	1.73563e-07	0.193696	26	1	0	.	.	.	.	ATCATAAAGCAATGCCAATTTATTGCCAATGATTACTACCCCCA	1.35136e-28	1.04868e-27
JW_BC1_Ac	JW_BC1_Ac.1044803_1	51	CDS	Saa_6009_C1	cds-WP-000118291.1		WP_000118291.1	E0E12_RS09325		1841270	1841184	-	116	CDS	Saa_6009_C1	cds-WP-000120494.1		WP_000120494.1	E0E12_RS12010		2265798	2265755	-	11832	5.69873e-08	0.0910089	7	1	0	.	.	.	.	ATCATCCTGAGGAATTAAGATTATTACTTATCGATCAATTTCGTTGAATATGGAGTAGATAAAGACACAGAACGAATCA	3.53052e-08	1.30655e-07
JW_BC1_Ac	JW_BC1_Ac.1050105_1	25	CDS	Saa_6009_C1	cds-WP-000603755.1		WP_000603755.1	E0E12_RS01005		224183	224139	-	875	CDS	Saa_6009_C1	cds-WP-001074753.1		WP_001074753.1	E0E12_RS04360		861489	861509	+	43750	2.10716e-07	0.0676123	10	1	0	.	.	.	.	ATCCTATTATTAAATCTGGATTATAAGGTAAAGAAATTGGTATTT	2.90323e-07	1.01864e-06
JW_BC1_Ac	JW_BC1_Ac.1054440_1	209	CDS	Saa_6009_C1	cds-WP-000985472.1	rplB	WP_000985472.1	E0E12_RS12760		2405722	2405674	-	64	CDS	Saa_6009_C1	cds-WP-000547687.1	rplX	WP_000547687.1	E0E12_RS12720		2402474	2402435	-	26752	1.28848e-07	0.12105	14	1	0	.	.	.	.	ATCGGTCAAGTTGGTAACCTACAACACGAATTAGTTAACGTTGGTAAACGAACCAACTCGTGTAGGTT	3.06067e-14	1.5017e-13
JW_BC1_Ac	JW_BC1_Ac.1055878_1	128	CDS	Saa_6009_C1	cds-WP-001291535.1	lpdA	WP_001291535.1	E0E12_RS08120		1608637	1608612	-	237	CDS	Saa_6009_C1	cds-WP-001085792.1	rplK	WP_001085792.1	E0E12_RS03015		596092	596131	+	60672	2.92219e-07	0.0861216	15	1	0	.	.	.	.	ATCGTTCTCGGTGGAGGTACTGCAGGAAATTCCTGCAGGTAAAGCG	1.26744e-10	5.34751e-10
JW_BC1_Ac	JW_BC1_Ac.1067994_1	9	CDS	Saa_6009_C1	cds-WP-000848350.1	purS	WP_000848350.1	E0E12_RS05605		1088910	1088968	+	0	CDS	Saa_6009_C1	cds-WP-000032727.1	purL	WP_000032727.1	E0E12_RS05615		1091088	1091121	+	0	0	NA	7	1	0	.	.	.	.	ATGAAAAGGAGAATGCATAAAATGAAATTTGCGGTTCTTGTTTTTCAGATTGTTTAAATTATGGTTCTCCTGAAAAGAAG	0	0
JW_BC1_Ac	JW_BC1_Ac.1092911_1	3560	ncRNA	Saa_6009_C1	srn-0200 (sRNA11, Teg4)		Teg4			49567	49541	-	90	CDS	Saa_6009_C1	cds-WP-001019172.1	queA	WP_001019172.1	E0E12_RS08730		1723711	1723644	-	640800	3.08633e-06	0.0353333	20	1	0	.	.	.	.	ATGGATTTCACTGGTGTTATTACAAGCCAAGAAAGATTAGATGAATTAGGGGAAATGCCACTGCCA	0.0624478	0.119777
JW_BC1_Ac	JW_BC1_Ac.1099326_1	552	CDS	Saa_6009_C1	cds-WP-001269643.1	purR	WP_001269643.1	E0E12_RS02720		545664	545714	+	3201	CDS	Saa_6009_C1	cds-WP-000691766.1		WP_000691766.1	E0E12_RS02725		546255	546320	+	3533904	1.70206e-05	0.0150459	20	1	0	.	.	.	.	ATGGTGTTATGAATTTAATAGTAAGTAAAATTAAGGAATTATAA	2.08686e-19	1.23747e-18
JW_BC1_Ac	JW_BC1_Ac.1106312_1	62	CDS	Saa_6009_C1	cds-WP-000827000.1		WP_000827000.1	E0E12_RS13435		2527955	2527890	-	394	operon	Saa_6009_C1	Saa-6009-C1-Operon326				E0E12_RS04350,E0E12_RS04355,E0E12_RS04360,E0E12_RS04365,E0E12_RS04370,E0E12_RS04375	861982	862032	+	48856	2.35309e-07	0.0255927	4	1	0	.	.	.	.	ATGTTAATATAACTATGATGCAAGTTAAAAAATAAAACGGTAAACTCTATAATAAGTGATAGTTTAAAGTGATGTGGCATGTTTGTTTAACATTGTTACGGGAAT	0.0295436	0.0615559
JW_BC1_Ac	JW_BC1_Ac.1117387_1	37	CDS	Saa_6009_C1	cds-WP-000344352.1		WP_000344352.1	E0E12_RS13015		2446890	2446932	+	75	CDS	Saa_6009_C1	cds-WP-000566673.1		WP_000566673.1	E0E12_RS00145		34489	34509	+	5550	2.67309e-08	0.132882	7	1	0	.	.	.	.	ATTAGAATATGTCGCTGATCCAATCATCGCATATGAAAATGCTATAGACGAAATACAGGAAG	2.07315e-10	8.60372e-10
JW_BC1_Ac	JW_BC1_Ac.1133487_1	47	CDS	Saa_6009_C1	cds-WP-001050064.1	rnr	WP_001050064.1	E0E12_RS04395		869518	869582	+	3319	ncRNA	Saa_6009_C1	srn-0200 (sRNA11, Teg4)		Teg4			49593	49547	-	311986	1.50264e-06	0.0354467	14	1	0	.	.	.	.	ATTGAGAAATCAATGGATAACAAAGAAGTGAAGCGTTGGGAAATCTTAAATAGAAAGAGGGTATGCATATGGATTTCACTGGTGTTATTG	0.0172028	0.0378387
JW_BC1_Ac	JW_BC1_Ac.1138334_1	0	CDS	Saa_6009_C1	cds-WP-000202037.1		WP_000202037.1	E0E12_RS14050		2643076	2643097	+	19	unknown	Saa_6009_C1	none					489958	490007	+	0	0	NA	12	1	0	.	.	.	.	ATTGGCTATCACCCTATCGCTGCCTATTGGTATAGTGGCCTGAGAATTTTAAGTATTCAATTCGCTTAAA	0	0
JW_BC1_Ac	JW_BC1_Ac.1154522_1	45	CDS	Saa_6009_C1	cds-WP-000121116.1	rseP	WP_000121116.1	E0E12_RS06650		1294228	1294291	+	161	operon	Saa_6009_C1	Saa-6009-C1-Operon888				E0E12_RS12565	2380422	2380355	-	14490	6.97892e-08	0.187975	16	1	0	.	.	.	.	ATTTTCAGAAAACCAGTTAATAATGACGGTTTATGAAAATTGACTTCATAATGCGCGATTTAGAAATGATAGTTTGTAAATATGATTT	4.53855e-21	2.84665e-20
JW_BC1_Ac	JW_BC1_Ac.1155982_1	6	unknown	Saa_6009_C1	none					2154965	2155008	+	215	CDS	Saa_6009_C1	cds-WP-000161536.1		WP_000161536.1	E0E12_RS14320		2695871	2695894	+	2580	1.24262e-08	0.194896	7	1	0	.	.	.	.	ATTTTGTTGTGTTTGGTTAAAAGAGCTATTATCAAGTGCT	1.04974e-12	4.85307e-12
JW_BC1_Ac	JW_BC1_Ac.1191213_1	430	CDS	Saa_6009_C1	cds-WP-000048712.1	upp	WP_000048712.1	E0E12_RS12005		2264376	2264295	-	25	CDS	Saa_6009_C1	cds-WP-000349655.1	atpB	WP_000349655.1	E0E12_RS11990		2262208	2262180	-	21500	1.03552e-07	0.0771589	8	1	0	.	.	.	.	CAAATGACAAAGCATATATCACACCAGGGTTAGGCGACGCTGGAGATAGATTGTTTGGTACTAAATAGAAGAATCGGAGATAAAATGCGTGGTACGAAACAA	1.2446e-07	4.47526e-07
JW_BC1_Ac	JW_BC1_Ac.1197412_1	974	CDS	Saa_6009_C1	cds-WP-001121760.1	eno	WP_001121760.1	E0E12_RS04375		865643	865687	+	514	CDS	Saa_6009_C1	cds-WP-000334465.1	glmS	WP_000334465.1	E0E12_RS12225		2305975	2305907	-	1001272	4.8225e-06	0.0310929	22	1	0	.	.	.	.	CAACAATTGCTGATATTGCTGTTGCTACAAACGCTGGTCAAGCACGTGGTGCACATCCATGTATTATTTCTATGGAGGGTCTTGAAAAAGAAGGCGACACTTATGTCATA	0.0636158	0.121787
JW_BC1_Ac	JW_BC1_Ac.1218588_1	146	CDS	Saa_6009_C1	cds-WP-000158417.1	gtfA	WP_000158417.1	E0E12_RS15125		2857248	2857200	-	96	CDS	Saa_6009_C1	cds-WP-000593166.1	gtfB	WP_000593166.1	E0E12_RS15120		2856081	2856038	-	28032	1.35012e-07	0.219615	26	1	0	.	.	.	.	CAAGATTATATTCGTTTACTAGGCCATGTTAAACTTGATGAAATTTATAAAGGTTAAATCTCGTATTTTACAAGGCGGATATCTATATAATTT	2.42106e-31	1.95354e-30
JW_BC1_Ac	JW_BC1_Ac.1240066_1	24	CDS	Saa_6009_C1	cds-WP-000830380.1	sgtB	WP_000830380.1	E0E12_RS10240		1981540	1981478	-	332	CDS	Saa_6009_C1	cds-WP-000113851.1	rpsE	WP_000113851.1	E0E12_RS12690		2399826	2399787	-	15936	7.67537e-08	0.0336083	3	1	0	.	.	.	.	CAATAATATGTCAGAGAATTTTACGCAACGTGTAAGCACGAACTTAGAAAAAATGAAGCAACATTAGGATCAAACACACCAATCAACATGG	0.00761127	0.0177967
JW_BC1_Ac	JW_BC1_Ac.1240363_1	122	operon	Saa_6009_C1	Saa-6009-C1-Operon99		Operon99		E0E12_RS01270,E0E12_RS01275	287101	287157	+	0	unknown	Saa_6009_C1	none					1181488	1181514	+	0	0	NA	3	1	0	.	.	.	.	CAATAATGTGCGAGTTGGCAGGCCCCCAACACAATGCAAGTTGGCGGGGCCCCAACA	0	0
JW_BC1_Ac	JW_BC1_Ac.1253299_1	51	CDS	Saa_6009_C1	cds-WP-001062658.1		WP_001062658.1	E0E12_RS14405		2711421	2711388	-	209	CDS	Saa_6009_C1	cds-WP-001062658.1		WP_001062658.1	E0E12_RS14405		2711232	2711184	-	21318	1.02675e-07	0.0968594	10	1	0	.	.	.	.	CAATGGTAATGCAAGACTTCGCTACAGCAGTACAAATTAAGAGTGCTAGCGAAGTAGATG	3.89993e-10	1.59887e-09
JW_BC1_Ac	JW_BC1_Ac.1257568_1	26	CDS	Saa_6009_C1	cds-WP-000267247.1		WP_000267247.1	E0E12_RS04805		929568	929637	+	97	ncRNA	Saa_6009_C1	srn-1410		Teg77			597474	597503	+	5044	2.42938e-08	0.119475	6	1	0	.	.	.	.	CAATTCCGGTCATTGCCGCTGGTGGAATTATGGATGGTAGAGGAGTTTTGGCAAGTATTGTCTTAGGTGCGTGATTATTTTACCTAAGA	5.80548e-09	2.23548e-08
JW_BC1_Ac	JW_BC1_Ac.1258788_1	155	CDS	Saa_6009_C1	cds-WP-000214170.1		WP_000214170.1	E0E12_RS01915		400875	400927	+	0	CDS	Saa_6009_C1	cds-WP-000992933.1	pcrA	WP_000992933.1	E0E12_RS10755		2058050	2058021	-	0	0	NA	9	1	0	.	.	.	.	CAATTGATGCAGAAGAACTATTTAATCTTGTTTATAATGCCAATCCTAAAACCAATTTATGGTTGGCGTGGT	0	0
JW_BC1_Ac	JW_BC1_Ac.1259277_1	415	CDS	Saa_6009_C1	cds-WP-000129413.1	arcA	WP_000129413.1	E0E12_RS15055		2837741	2837671	-	158	CDS	Saa_6009_C1	cds-WP-001037807.1		WP_001037807.1	E0E12_RS03975		783072	783016	-	131140	6.31619e-07	0.0156209	4	1	0	.	.	.	.	CAATTGGAGCTTTAAAAACTGTGTTACTTAAGCGTCCTGGAAAAGAATTAGAAAATTTAGTGCCTGATTATTGCAATTGGATTAGGTTTAATTTTTGGAGTTTTTGCATATGCTGCTAGTTTCTTTC	0.18488	0.306489
JW_BC1_Ac	JW_BC1_Ac.1272690_1	0	unknown	Saa_6009_C1	none					1218446	1218395	-	270	CDS	Saa_6009_C1	cds-WP-000688492.1 (AgrA)		WP_000688492.1	E0E12_RS11575		2185106	2185126	+	0	0	NA	1	1	0	23	73	70	90	CACATATAATAAAACCTAAAAGCAGCAGTAAGACCACTTCTAATTGAAATCGTCTTACTGCTGTTCTCTATTTTATGGTAATTTAAAAGA	0	0
JW_BC1_Ac	JW_BC1_Ac.1296913_1	167	CDS	Saa_6009_C1	cds-WP-000032836.1	qoxA	WP_000032836.1	E0E12_RS05565		1083576	1083538	-	1218	ncRNA	Saa_6009_C1	srn-0580		Sau6569			253439	253509	+	406812	1.95936e-06	0.00443454	2	1	0	.	.	.	.	CACTTAGTGGTTGTTCAAATATAGAAATTTTCAACGCAAACAAACTTAAAAGCGGATGACACATGACCTTTTAAGTTATGCGTTGAAAA	0.00156777	0.0040451
JW_BC1_Ac	JW_BC1_Ac.1302897_1	122	operon	Saa_6009_C1	Saa-6009-C1-Operon99		Operon99		E0E12_RS01270,E0E12_RS01275	287101	287157	+	0	unknown	Saa_6009_C1	none					817081	817101	+	0	0	NA	2	1	0	.	.	.	.	CAGAAGCTGGCGGAAATACAGCTTACAATAATGTGCGAGTTGGCAGGCCCCCAACACAATGCAAGTTGGCGGGGCC	0	0
JW_BC1_Ac	JW_BC1_Ac.1307551_1	30	CDS	Saa_6009_C1	cds-WP-000745914.1	clfB	WP_000745914.1	E0E12_RS15030		2829745	2829635	-	120	CDS	Saa_6009_C1	cds-WP-000120494.1		WP_000120494.1	E0E12_RS12010		2265019	2264971	-	7200	3.46779e-08	0.466667	28	1	0	.	.	.	.	CAGACAGCGATTCAGACTCAGACAGTGAGAAGCTAAAGAACGCGTTGCGAAATTAACAGCTGAATATCCTCTATATCAT	8.40792e-51	9.54362e-50
JW_BC1_Ac	JW_BC1_Ac.1313901_1	62	CDS	Saa_6009_C1	cds-WP-001060146.1		WP_001060146.1	E0E12_RS00120		27036	27087	+	44	CDS	Saa_6009_C1	cds-WP-001060146.1		WP_001060146.1	E0E12_RS00120		27700	27748	+	5456	2.62781e-08	0.134022	7	1	0	.	.	.	.	CAGATAGTAAGAAGAGTGAAACGAAACCTTTAACGACACCTATGACAGCCAACAATAATACAGGTGTC	1.84396e-10	7.68399e-10
JW_BC1_Ac	JW_BC1_Ac.1322830_1	242	CDS	Saa_6009_C1	cds-WP-001048816.1	atpE	WP_001048816.1	E0E12_RS11985		2261810	2261727	-	8	unknown	Saa_6009_C1	none					2597349	2597327	-	3872	1.8649e-08	0.0454545	2	1	0	.	.	.	.	CAGCATTAGGAGCAGGTATCGGTAACGGTTTAATCGTTTCAAGAACAGTTGAAGGTGTAGCACGTCAACCAGAAGCACGTGGTCTGTTCTTCAGGATCGCCTTTAGCT	0.00448627	0.0109178
JW_BC1_Ac	JW_BC1_Ac.1327903_1	61	CDS	Saa_6009_C1	cds-WP-000481425.1		WP_000481425.1	E0E12_RS14200		2673337	2673250	-	63	CDS	Saa_6009_C1	cds-WP-000959424.1	ald	WP_000959424.1	E0E12_RS07685		1525158	1525119	-	7686	3.70186e-08	0.0161311	1	1	0	1	88	89	128	CAGCGTTAGGTGCACAAAAAGAATTTACGGATCAAGAGATGCCAGGATTTGGTATGAGTTTATTAACAGCAACATTACCAGTCATATTTTTAGTGACTGGTGTACATGAAAATGTGGATATACCTGGTG	0.162186	0.273639
JW_BC1_Ac	JW_BC1_Ac.1330695_1	105	CDS	Saa_6009_C1	cds-WP-000622776.1		WP_000622776.1	E0E12_RS11145		2120093	2120008	-	176	CDS	Saa_6009_C1	cds-WP-001085505.1		WP_001085505.1	E0E12_RS04370		863210	863229	+	36960	1.78013e-07	0.0147122	2	1	0	.	.	.	.	CAGCTTGCAAACGAGGCTGTAACATCATTTAATGATGCTTTTGTAGCAACTGCTTTAGTAGGTGGGATTATCATGATTATCATTTCTTATTGTCTGACGGTGGTGTT	0.17458	0.291318
JW_BC1_Ac	JW_BC1_Ac.1349084_1	1	CDS	Saa_6009_C1	cds-WP-001795446.1	recU	WP_001795446.1	E0E12_RS07745		1536768	1536796	+	625	ncRNA	Saa_6009_C1	Saa-6009-C1-srna240					2182547	2182625	+	1250	6.02046e-09	0.32	8	1	0	.	.	.	.	CAGTATTTTGGAAGAGATATAAAGATAATACCAGTTTGCCACGTATCTTCAAAAGAGAAATAACTT	2.73481e-17	1.51536e-16
JW_BC1_Ac	JW_BC1_Ac.1354818_1	111	ncRNA	Saa_6009_C1	srn-1160		sRNA102			531490	531550	+	3	unknown	Saa_6009_C1	none					251164	251122	-	666	3.2077e-09	0.0547997	1	1	0	6	67	67	109	CAGTTAAGCTCCTTAGCGTCGATGGTAGTCGAACTTACGTTCCGCTAGAGTAGAACGTTGCCAGGCATATATATGTTTATCGTGGATCACTATACATGTCGCTAACTTC	0.0168336	0.0371602
JW_BC1_Ac	JW_BC1_Ac.1362807_1	175	CDS	Saa_6009_C1	cds-WP-000615921.1	rplN	WP_000615921.1	E0E12_RS12725		2402894	2402855	-	327	CDS	Saa_6009_C1	cds-WP-001021468.1		WP_001021468.1	E0E12_RS12670		2397385	2397320	-	114450	5.51234e-07	0.0627044	15	1	0	.	.	.	.	CATACATCAAATTTGATGAAAATGCTAATGAACCGTCTTACAGGTCGTCGAATCTGTGAGTCATGT	4.33329e-07	1.51168e-06
JW_BC1_Ac	JW_BC1_Ac.1371393_1	123	CDS	Saa_6009_C1	cds-WP-000706117.1		WP_000706117.1	E0E12_RS15090		2845038	2845101	+	235	CDS	Saa_6009_C1	cds-WP-000706117.1		WP_000706117.1	E0E12_RS15090		2844875	2844898	+	57810	2.78434e-07	0.0294092	5	1	0	.	.	.	.	CATATCGCAAAGTGGATTAAAGATATTAAAGTTCCAAAAGCGATGGCACCAATTATGCCTATCATGGTCCCAATACTAGCTG	0.013677	0.0306373
JW_BC1_Ac	JW_BC1_Ac.1374641_1	2069	ncRNA	Saa_6009_C1	srn-4390		rsaOG			2468808	2468783	-	139	CDS	Saa_6009_C1	cds-WP-000018608.1		WP_000018608.1	E0E12_RS06265		1211357	1211441	+	575182	2.77029e-06	0.0242413	13	1	0	.	.	.	.	CATATTTATTACTTACTTTCCTTTCTAGAATTGGGACTAAACTTGTAGG	0.0982042	0.177926
JW_BC1_Ac	JW_BC1_Ac.1376750_1	150	CDS	Saa_6009_C1	cds-WP-000977378.1		WP_000977378.1	E0E12_RS10525		2019237	2019152	-	31	CDS	Saa_6009_C1	cds-WP-000286968.1		WP_000286968.1	E0E12_RS10405		2009959	2009928	-	9300	4.47922e-08	0.0293294	2	1	0	.	.	.	.	CATCAGACGAGAGAATAATGGAGGAGTTGAAAAAAGAAAATGAGTAAAACTTATAAAAGCTACCTATTAGCAGTATTGTGCTTCACAAAATGAAGTGCAATGTGTTAGCTGATGTG	0.0225096	0.0483575
JW_BC1_Ac	JW_BC1_Ac.1402721_1	131	CDS	Saa_6009_C1	cds-WP-000161536.1		WP_000161536.1	E0E12_RS14320		2696021	2696053	+	945	CDS	Saa_6009_C1	cds-WP-000517908.1		WP_000517908.1	E0E12_RS06445		1250086	1250003	-	247590	1.19249e-06	0.0255794	9	1	0	.	.	.	.	CATGTATGATTTAGATTTAGCTAAAAAACACAATGTATATAAGTAGTTATGTGTATTTAT	0.0813463	0.151072
JW_BC1_Ac	JW_BC1_Ac.1403415_1	1	3UTR	Saa_6009_C1	Saa-6009-C1-utr3-289		3'UTR_00289		E0E12_RS03445	682236	682261	+	110	ncRNA	Saa_6009_C1	srn-1160		sRNA102			531490	531533	+	220	1.0596e-09	0.0953463	1	1	0	2	27	32	76	CATGTCTTAGATTGATTGGGAGTTTTTAGTTAAGCTCCTTAGCGTCGATGGTAGTCGAACTTACGTTCCGCTAGAG	0.0056248	0.0134836
JW_BC1_Ac	JW_BC1_Ac.1405214_1	4	CDS	Saa_6009_C1	cds-WP-000007967.1		WP_000007967.1	E0E12_RS05035		971421	971458	+	1046	SRP_RNA	Saa_6009_C1	rna-E0E12-RS02590	ffs		E0E12_RS02590		521571	521640	+	8368	4.03034e-08	0.200978	13	1	0	.	.	.	.	CATGTTAGTTGTGTTGGTTGTATTTTGGGTTGTTGGAAATTAATTCCTTTGTTGAGGC	2.74275e-19	1.62009e-18
JW_BC1_Ac	JW_BC1_Ac.1422021_1	167	CDS	Saa_6009_C1	cds-WP-000136159.1	argF	WP_000136159.1	E0E12_RS15050		2835531	2835485	-	2135	3UTR	Saa_6009_C1	Saa-6009-C1-utr3-1482				E0E12_RS14095	2648345	2648281	-	713090	3.43451e-06	0.0200967	12	1	0	.	.	.	.	CATTGGGGAGTTAATCACTAAATGTAAGTAAACCCTAACTCC	0.0328258	0.0676073
JW_BC1_Ac	JW_BC1_Ac.1456707_1	610	CDS	Saa_6009_C1	cds-WP-000017736.1	qoxC	WP_000017736.1	E0E12_RS05555		1080509	1080437	-	53	CDS	Saa_6009_C1	cds-WP-000040054.1	ptsP	WP_000040054.1	E0E12_RS05695		1107162	1107220	+	64660	3.11427e-07	0.0945466	17	1	0	.	.	.	.	CCATGAAGGCGAATTAAATAAGCTTGGCTTTTGGATTTTCATTACAGCCGAATTTGCGTTATTCGGTCCCCTATATAATTAATTCTTTCGAAAGACAGAATTATAAATAAACCCGAAGTATTCATTGTAAGTA	3.02056e-12	1.36938e-11
JW_BC1_Ac	JW_BC1_Ac.1475640_1	481	3UTR	Saa_6009_C1	Saa-6009-C1-utr3-798		3'UTR_00798		E0E12_RS07720	1534224	1534158	-	80	CDS	Saa_6009_C1	cds-WP-000193751.1		WP_000193751.1	E0E12_RS04085		804920	804860	-	76960	3.70668e-07	0.0101956	2	1	0	.	.	.	.	CCCTCGAGTGAGCAATCCAAATTTGGTAGGAGCACTTGTTTAACGGAATTCAACGTATAAACGAGACTAAAGCATTTAATGCCCAAATGATGAGTATTTGGTACT	0.27064	0.420736
JW_BC1_Ac	JW_BC1_Ac.1503046_1	6	operon	Saa_6009_C1	Saa-6009-C1-Operon322		Operon322		E0E12_RS04315,E0E12_RS04320,E0E12_RS04325	850964	851016	+	0	unknown	Saa_6009_C1	none					984506	984488	-	0	0	NA	1	1	0	2	54	56	74	CCGTCAGCTTCTGTGTTGGGGCCCCGCCAACTTGCATTGTCTGTAGAAATTGGGCAAATTCTACAGGCAATGCA	0	0
JW_BC1_Ac	JW_BC1_Ac.1503048_1	6	operon	Saa_6009_C1	Saa-6009-C1-Operon322		Operon322		E0E12_RS04315,E0E12_RS04320,E0E12_RS04325	850964	851016	+	0	3UTR	Saa_6009_C1	Saa-6009-C1-utr3-1603				E0E12_RS15245	2884118	2884096	-	0	0	NA	1	1	0	2	54	55	77	CCGTCAGCTTCTGTGTTGGGGCCCCGCCAACTTGCATTGTCTGTAGAAATTGGGCAAATTCTACAGGCAATGCAAGTA	0	0
JW_BC1_Ac	JW_BC1_Ac.1503347_1	2	unknown	Saa_6009_C1	none					575763	575796	+	309	CDS	Saa_6009_C1	cds-WP-001105707.1		WP_001105707.1	E0E12_RS11560		2182860	2182884	+	1236	5.95303e-09	0.0804518	2	1	0	.	.	.	.	CCGTCGATGGTAGTCGAACTTACGTTCCGCTAGAGTAGAAAGTTATTTCTTTAGGTGTAATCTCA	0.000489201	0.00133706
JW_BC1_Ac	JW_BC1_Ac.1536689_1	1646	ncRNA	Saa_6009_C1	Saa-6009-C1-srna113		RsaE/RsaF			1015812	1015846	+	172	CDS	Saa_6009_C1	cds-WP-000048712.1	upp	WP_000048712.1	E0E12_RS12005		2264562	2264511	-	566224	2.72714e-06	0.00939704	5	1	0	.	.	.	.	CCTTTGTTTGAAGTGAAAAATTTCTCCCATCCCCTAATCATTGTTGTTGATCCTATGTTAGCAACAGGCGCATCAGCA	0.00259179	0.0065159
JW_BC1_Ac	JW_BC1_Ac.1574015_1	79	CDS	Saa_6009_C1	cds-WP-001060146.1		WP_001060146.1	E0E12_RS00120		27611	27663	+	5	CDS	Saa_6009_C1	cds-WP-000035767.1		WP_000035767.1	E0E12_RS06730		1313482	1313543	+	790	3.80493e-09	0.352208	7	1	0	.	.	.	.	CGATTAGTGTTGAGAAAATGAATGCTATACTATTTGACGATTCAACACGAACGGCTGGTTCGATTGTATTGCAAATTGCATTGCTATTTGTATCACAGTTAGTTTTTCT	2.77411e-16	1.48571e-15
JW_BC1_Ac	JW_BC1_Ac.1622778_1	394	CDS	Saa_6009_C1	cds-WP-000894660.1	pflB	WP_000894660.1	E0E12_RS01030		230642	230705	+	747	ncRNA	Saa_6009_C1	srn-3580		SprA1			1919119	1919168	+	588636	2.83509e-06	0.0110597	6	1	0	.	.	.	.	CGGTGGTATTCGTATGGCGAAAGCAGCTTGTGAAACTTACGGTTACGAATTAGACGAAGAAACTAGACGCAGAGAGGAGGTGTATAAGGTGATGCTTATTTTCGTTCACATCA	0.0044613	0.0108657
JW_BC1_Ac	JW_BC1_Ac.1658774_1	93	CDS	Saa_6009_C1	cds-WP-001060146.1		WP_001060146.1	E0E12_RS00120		28039	28085	+	29	ncRNA	Saa_6009_C1	srn-1170		sRNA103			531773	531800	+	5394	2.59795e-08	0.0962785	5	1	0	.	.	.	.	CTAAATCGTCGCCGAAATTAGAGTCTGTACGTTCAAGCTTAGCGAACACTTACGTTCCGCTAGAGTAGAACGTTG	3.72259e-07	1.30162e-06
JW_BC1_Ac	JW_BC1_Ac.1658776_1	93	CDS	Saa_6009_C1	cds-WP-001060146.1		WP_001060146.1	E0E12_RS00120		28039	28085	+	2	unknown	Saa_6009_C1	none					575774	575796	+	372	1.79169e-09	0.293294	4	1	0	.	.	.	.	CTAAATCGTTGCCGAAATTAGAGTCTGTACGTTCAAGCTTAGCGAACACTTACGTTCCGCTAGAGT	3.45438e-10	1.42003e-09
JW_BC1_Ac	JW_BC1_Ac.1676397_1	3864	ncRNA	Saa_6009_C1	srn-0200 (sRNA11, Teg4)		Teg4			49585	49527	-	99	CDS	Saa_6009_C1	cds-WP-000974881.1		WP_000974881.1	E0E12_RS11970		2259380	2259337	-	765072	3.68487e-06	0.00970097	6	1	0	.	.	.	.	CTAGAAAGAGGGTATGCATATGGATTTCACTGGTGTTATTACAAGCATTATTGATTTAATTTCAGCTTATGTACCAACAAA	0.000230346	0.000659804
JW_BC1_Ac	JW_BC1_Ac.1684774_1	206	CDS	Saa_6009_C1	cds-WP-000897132.1		WP_000897132.1	E0E12_RS02945		582955	582977	+	132	CDS	Saa_6009_C1	cds-WP-000897132.1		WP_000897132.1	E0E12_RS02945		583864	583938	+	54384	2.61933e-07	0.0667071	11	1	0	.	.	.	.	CTAGGCTTGATTCGTGAAAATAAAAGAAATTGAACAAGAAATTGAAAAAGTTAAAAATGAAAA	2.47335e-07	8.70824e-07
JW_BC1_Ac	JW_BC1_Ac.1689869_1	25	unknown	Saa_6009_C1	none					769070	769122	+	67	CDS	Saa_6009_C1	cds-WP-001255379.1		WP_001255379.1	E0E12_RS14695		2769584	2769552	-	3350	1.61348e-08	0.122169	5	1	0	.	.	.	.	CTATAGCAAGGAGGTATCTTCTCCTTTTTCCAACACTAGTAGTATAGTATGATTACTTTTTTGCAATGTGGTCAGAAATTTGATAAAGAAATTGATGA	3.62526e-08	1.33998e-07
JW_BC1_Ac	JW_BC1_Ac.1701411_1	209	CDS	Saa_6009_C1	cds-WP-000622776.1		WP_000622776.1	E0E12_RS11145		2120426	2120404	-	187	CDS	Saa_6009_C1	cds-WP-000863440.1		WP_000863440.1	E0E12_RS05755		1118322	1118378	+	78166	3.76476e-07	0.096108	19	1	0	.	.	.	.	CTATTTCTTTGGTCATCCATTATCGTAACATTAATGGATGAAATTG	6.33954e-13	2.9669e-12
JW_BC1_Ac	JW_BC1_Ac.1701726_1	34	CDS	Saa_6009_C1	cds-WP-000818525.1		WP_000818525.1	E0E12_RS09045		1781339	1781422	+	6	CDS	Saa_6009_C1	cds-WP-000244865.1	ezrA	WP_000244865.1	E0E12_RS09165		1808943	1808918	-	408	1.96508e-09	0.140028	2	1	0	.	.	.	.	CTATTTTCCCAGATGCGACAAAAGTATTTACGTATGTGACTACCATCTCTACAGTGTTATTTTTAGTTGTATGGGGTCTGATCATTAATTAGCCGCTTAGAAT	5.44523e-05	0.000164493
JW_BC1_Ac	JW_BC1_Ac.1705711_1	2	CDS	Saa_6009_C1	cds-WP-000610291.1	sdrE	WP_000610291.1	E0E12_RS03160		635794	635847	+	109	CDS	Saa_6009_C1	cds-WP-000120494.1		WP_000120494.1	E0E12_RS12010		2265019	2264990	-	436	2.09994e-09	0.135457	2	1	0	.	.	.	.	CTCAGAATCAGACAGTGACTCAGATTCAGACAGCGATTCAGACTCAGACAGTGAGAAGCTAAAGAACGCGTTGCGAAATTAACAG	6.21379e-05	0.000186967
JW_BC1_Ac	JW_BC1_Ac.1743192_1	2	CDS	Saa_6009_C1	cds-WP-000934423.1	sdrD	WP_000934423.1	E0E12_RS03155		631798	631854	+	109	CDS	Saa_6009_C1	cds-WP-000120494.1		WP_000120494.1	E0E12_RS12010		2265019	2264984	-	436	2.09994e-09	0.0677285	1	1	0	2	58	60	95	CTGACTCAGAATCAGACAGTGACTCAGATTCAGACAGCGATTCAGACTCAGACAGTGAGAAGCTAAAGAACGCGTTGCGAAATTAACAGCTGAAT	0.0110856	0.0253742
JW_BC1_Ac	JW_BC1_Ac.1743195_1	269	CDS	Saa_6009_C1	cds-WP-001056228.1	clfA	WP_001056228.1	E0E12_RS04445		877350	877406	+	111	CDS	Saa_6009_C1	cds-WP-000120494.1		WP_000120494.1	E0E12_RS12010		2265019	2264975	-	59718	2.87624e-07	0.00578712	1	1	0	2	58	60	104	CTGACTCAGAATCAGACAGTGACTCAGATTCAGACAGCGATTCAGACTCAGACAGTGAGAAGCTAAAGAACGCGTTGCGAAATTAACAGCTGAATATCCTCTAT	0.330668	0.493085
JW_BC1_Ac	JW_BC1_Ac.1790073_1	29	ncRNA	Saa_6009_C1	srn-1170		sRNA103			531774	531804	+	110	CDS	Saa_6009_C1	cds-WP-000064778.1		WP_000064778.1	E0E12_RS07675		1523337	1523310	-	6380	3.07284e-08	0.0177054	1	1	0	1	31	34	61	CTTACGTTCCGCTAGAGTAGAACGTTGCCAGGCTGTCAAATGGTAAAGAATTACAAAAAAA	0.139225	0.240502
JW_BC1_Ac	JW_BC1_Ac.1790079_1	111	ncRNA	Saa_6009_C1	srn-1160		sRNA102			531517	531549	+	11	CDS	Saa_6009_C1	cds-WP-000130149.1	alsS	WP_000130149.1	E0E12_RS12570		2382220	2382172	-	2442	1.17616e-08	0.171709	6	1	0	.	.	.	.	CTTACGTTCCGCTAGAGTAGAACGTTGCCAGGCTTAGCTGGTATGAGAAGTTCAAGTGCAGA	7.99314e-11	3.40072e-10
JW_BC1_Ac	JW_BC1_Ac.1794247_1	101	CDS	Saa_6009_C1	cds-WP-001173203.1	manA	WP_001173203.1	E0E12_RS15095		2847080	2847119	+	425	ncRNA	Saa_6009_C1	srn-3910 (RNAIII)		RNAIII			2182040	2182011	-	85850	4.13485e-07	0.0434398	9	1	0	.	.	.	.	CTTAGTTACAATTATCGATGGTACTGGCACTTTAGCAGTACATTTGCTAGTAGAGTTAGTTTCCTT	0.000377143	0.00105351
JW_BC1_Ac	JW_BC1_Ac.1852645_1	19	CDS	Saa_6009_C1	cds-WP-000267247.1		WP_000267247.1	E0E12_RS04805		929783	929829	+	649	CDS	Saa_6009_C1	cds-WP-001121760.1	eno	WP_001121760.1	E0E12_RS04375		865397	865414	+	24662	1.18781e-07	0.0270161	3	1	0	.	.	.	.	GAAATGTCCCAATACGAAGGCGATATCCCAGAGAAAACGACTGGGATGGT	0.0225405	0.0483897
JW_BC1_Ac	JW_BC1_Ac.1938073_1	111	ncRNA	Saa_6009_C1	srn-1160		sRNA102			531531	531549	+	568	CDS	Saa_6009_C1	cds-WP-001554031.1		WP_001554031.1	E0E12_RS11570		2183658	2183722	+	126096	6.07325e-07	0.00796516	2	1	0	.	.	.	.	GAGTAGAACGTTGCCAGGCTCAAAAAAATTAGCACACCATATCTAATAC	0.205389	0.335369
JW_BC1_Ac	JW_BC1_Ac.1982010_1	1200	ncRNA	Saa_6009_C1	srn-0200 (sRNA11, Teg4)		Teg4			49462	49440	-	71	CDS	Saa_6009_C1	cds-WP-001788788.1		WP_001788788.1	E0E12_RS07490		1458067	1458139	+	170400	8.2071e-07	0.0411113	12	1	0	.	.	.	.	GATTGTTTCCTCTGTTTTCTTATAAAGTTGAAGGCTTTTTTTATTCTCATATTGATAATGCTTTAAATTTGGT	0.00130672	0.0034062
JW_BC1_Ac	JW_BC1_Ac.1985441_1	191	CDS	Saa_6009_C1	cds-WP-000349655.1	atpB	WP_000349655.1	E0E12_RS11990		2262351	2262299	-	56	CDS	Saa_6009_C1	cds-WP-001176863.1		WP_001176863.1	E0E12_RS13820		2596762	2596793	+	21392	1.03032e-07	0.0483459	5	1	0	.	.	.	.	GATTTTTATAGCTAATATGTTAGGTCTTCCGTTTTCTATAGTAACGAAAGATCAAATACCAGGTTCTGGTGC	0.000242048	0.000690723
JW_BC1_Ac	JW_BC1_Ac.2062190_1	201	CDS	Saa_6009_C1	cds-WP-000113851.1	rpsE	WP_000113851.1	E0E12_RS12690		2400019	2399993	-	79	CDS	Saa_6009_C1	cds-WP-001227718.1		WP_001227718.1	E0E12_RS00895		194467	194442	-	31758	1.52958e-07	0.00793576	1	1	0	1	27	27	52	GCTGTTGAAGCAGCTAAAAAAGATTTATTTAGACGCTTGTATCACACGTCTA	0.360879	0.525611
JW_BC1_Ac	JW_BC1_Ac.2067349_1	3909	ncRNA	Saa_6009_C1	srn-0200 (sRNA11, Teg4)		Teg4			49521	49491	-	1488	CDS	Saa_6009_C1	cds-WP-000691766.1		WP_000691766.1	E0E12_RS02725		545897	545954	+	11633184	5.60297e-05	0.00456098	11	1	0	.	.	.	.	GCTTTCGGTTAATTTTTTCATTATGAAAATCATTAACACAACAAGATTACCGGAA	5.3121e-111	8.16131e-110
JW_BC1_Ac	JW_BC1_Ac.2075216_1	2	CDS	Saa_6009_C1	cds-WP-001161085.1		WP_001161085.1	E0E12_RS12830		2416745	2416763	+	106	CDS	Saa_6009_C1	cds-WP-000410770.1		WP_000410770.1	E0E12_RS15380		2914630	2914612	-	424	2.04214e-09	0.0686803	1	1	0	1	19	19	37	GGAAGTTATCATATGCAATATGGGTGTGTTGTTATTATTCGTCTTAGCATTA	0.0107838	0.024758
JW_BC1_Ac	JW_BC1_Ac.2106375_1	2034	ncRNA	Saa_6009_C1	srn-4390		rsaOG			2468805	2468754	-	2769	CDS	Saa_6009_C1	cds-WP-000691766.1		WP_000691766.1	E0E12_RS02725		546028	546091	+	11264292	5.4253e-05	0.00716328	17	1	0	.	.	.	.	GGCTAGCACGTGACTAGCCGATTGATGTTCAAGCACAGACAAAACAAGTTTTAGAAAATT	3.25197e-99	4.89727e-98
JW_BC1_Ac	JW_BC1_Ac.2247785_1	24	CDS	Saa_6009_C1	cds-WP-000247477.1		WP_000247477.1	E0E12_RS14705		2770470	2770382	-	35	CDS	Saa_6009_C1	cds-WP-001250038.1	rplM	WP_001250038.1	E0E12_RS12615		2390071	2390033	-	1680	8.0915e-09	0.379536	11	1	0	.	.	.	.	GTTGTTATTGGTGTAAGTGATGGTGGTAAAACATTTAAAGTTTACTACCGTCACTCAAATCACCCAGGTGGTATCT	2.34441e-23	1.55037e-22
JW_BC1_Ac	JW_BC1_Ac.2300377_1	487	ncRNA	Saa_6009_C1	rna-E0E12-RS08675	ssrS		E0E12_RS08675		1708559	1708508	-	2695	CDS	Saa_6009_C1	cds-WP-000691766.1		WP_000691766.1	E0E12_RS02725		546165	546193	+	2624930	1.26426e-05	0.00960172	11	1	0	.	.	.	.	TAAGATAGTCATCTGAGTTGTTCGTAAGTTTGCTTTTTAATTTGGGCCTAACTGTATGGTCAATATTTTAATGAACACAAGA	1.61703e-17	9.04231e-17
JW_BC1_Ac	JW_BC1_Ac.2318402_1	87	CDS	Saa_6009_C1	cds-WP-001071399.1		WP_001071399.1	E0E12_RS02175		441139	441066	-	49	CDS	Saa_6009_C1	cds-WP-000957075.1		WP_000957075.1	E0E12_RS02180		442934	442917	-	8526	4.10644e-08	0.0153159	1	1	0	1	74	74	91	TAATAAGCTTTACCGGAGAGAGTTTTCGGCTAAAAAATGCTCTATCAAAAATAAAATAATCAAAGGATAATTTCGTCTGTGTGTTCATTCA	0.176067	0.293157
JW_BC1_Ac	JW_BC1_Ac.2330134_1	89	operon	Saa_6009_C1	Saa-6009-C1-Operon99		Operon99		E0E12_RS01270,E0E12_RS01275	287128	287157	+	4	unknown	Saa_6009_C1	none					812555	812584	+	712	3.42926e-09	0.106	2	1	0	.	.	.	.	TAATGTGCGAGTTGGCAGGCCCCCAACACAATGCAAGTTGGCGGGGCCCCAACATAGAGAATTTC	0.000164536	0.000477139
JW_BC1_Ac	JW_BC1_Ac.2330135_1	89	operon	Saa_6009_C1	Saa-6009-C1-Operon99		Operon99		E0E12_RS01270,E0E12_RS01275	287128	287157	+	0	ncRNA	Saa_6009_C1	srn-1600.2		Sau6912			2047656	2047612	-	0	0	NA	1	1	0	1	30	32	74	TAATGTGCGAGTTGGCAGGCCCCCAACACAATGCAAGTTGGCGGGGCCCCAACATAGAGAATTTCGAAAAGAAA	0	0
JW_BC1_Ac	JW_BC1_Ac.2372316_1	111	ncRNA	Saa_6009_C1	srn-1160		sRNA102			531529	531550	+	36	CDS	Saa_6009_C1	cds-WP-000173336.1	nrdG	WP_000173336.1	E0E12_RS14930		2811895	2811874	-	7992	3.84924e-08	0.0158193	1	1	0	1	22	22	43	TAGAGTAGAACGTTGCCAGGCACAACAATCACTCTCGCATGCG	0.167322	0.280437
JW_BC1_Ac	JW_BC1_Ac.2464151_1	62	ncRNA	Saa_6009_C1	Saa-6009-C1-srna4		sRNA_00004			38355	38372	+	0	unknown	Saa_6009_C1	none					372114	372131	+	0	0	NA	1	1	0	1	18	15	32	TATTTAGTTATTTGTTTATGAAATAATTAAAAGAAAGAGGTGTAGAAAT	0	0
JW_BC1_Ac	JW_BC1_Ac.2814078_1	346	CDS	Saa_6009_C1	cds-WP-000894660.1	pflB	WP_000894660.1	E0E12_RS01030		232353	232419	+	4	CDS	Saa_6009_C1	cds-WP-000052590.1		WP_000052590.1	E0E12_RS06725		1312549	1312592	+	2768	1.33317e-08	0.0268802	1	1	0	2	68	65	108	TTTAGATGGTTACGCAATGCAATGTGGTCACCACTTAAATATTAACGTATTTAACCGTGAAACGTTAAAACGGTAAAGATATGATATTAAATGAAAAGGTAAATTCAG	0.0662823	0.126177
JW_BC1_Ac	JW_BC1_Ac.2827060_1	26	CDS	Saa_6009_C1	cds-WP-001118726.1		WP_001118726.1	E0E12_RS13610		2563493	2563437	-	67	CDS	Saa_6009_C1	cds-WP-001118726.1		WP_001118726.1	E0E12_RS13610		2562335	2562270	-	3484	1.67802e-08	0.0239594	1	1	0	1	57	55	120	TTTGAAATGCAAGCCAACACAACTGAAATCTTAGGAGAAGATGATGTTGAGGGTGTTTAAGTGACAGGTTCACAACGTGTTGGTTTGTATGGAGTTAAAAAAGAAGAATTACCAAATATA	0.0819058	0.151648
JW_BC4_Bc	JW_BC4_Bc.196701_2	257	3UTR	Saa_6009_C1	Saa-6009-C1-utr3-1358		3'UTR_01358		E0E12_RS13030	2448358	2448329	-	14	CDS	Saa_6009_C1	cds-WP-000495671.1		WP_000495671.1	E0E12_RS12190		2300059	2300122	+	7196	1.946e-07	0.283412	17	1	0	.	.	.	.	AAGAAGAGTTTGAATGATAACTATTCGTTGTTATTCATGCAATCATTT	1.58006e-20	9.6906e-20
JW_BC4_Bc	JW_BC4_Bc.229854_2	65	CDS	Saa_6009_C1	cds-WP-001094394.1		WP_001094394.1	E0E12_RS11955		2256134	2256093	-	1	CDS	Saa_6009_C1	cds-WP-001185462.1	thiD	WP_001185462.1	E0E12_RS03245		651814	651779	-	130	3.51557e-09	0.744208	6	1	0	.	.	.	.	CAGAGAGAGCAAATAACCGTTTGCGTGTGGCTGAATTAAAATATGGTCACACGATGTTACACCATTACCAATGGATGTG	8.02292e-16	4.24447e-15
JW_BC4_Bc	JW_BC4_Bc.229788_2	66	CDS	Saa_6009_C1	cds-WP-000034712.1	dnaK	WP_000034712.1	E0E12_RS08430		1662686	1662650	-	1	CDS	Saa_6009_C1	cds-WP-000259692.1	pruA	WP_000259692.1	E0E12_RS14500		2730243	2730210	-	132	3.56965e-09	1.23091	10	1	0	.	.	.	.	CAGACGTAACACCACTATCTTTAGGTATTGAAATTTTAAATCATTTCAGGACTTAAATCTAAAGATAGAATCT	1.2939e-27	9.84009e-27
JW_BC4_Bc	JW_BC4_Bc.291161_2	30	CDS	Saa_6009_C1	cds-WP-001093553.1		WP_001093553.1	E0E12_RS03980		783853	783832	-	138	ncRNA	Saa_6009_C1	Saa-6009-C1-srna240					2182667	2182693	+	8280	2.23914e-07	0.0310835	2	1	0	.	.	.	.	TAATGCTTACTAACTACAAATCTTGCCTATATTTTAAACATTTTTCTGTA	0.094668	0.172443
JW_BC4_Bc	JW_BC4_Bc.291763_2	4	CDS	Saa_6009_C1	cds-WP-000897635.1		WP_000897635.1	E0E12_RS10810		2067666	2067712	+	6	CDS	Saa_6009_C1	cds-WP-001792906.1	lrgA	WP_001792906.1	E0E12_RS01245		280198	280233	+	48	1.29806e-09	1.22474	6	1	0	.	.	.	.	TACAGAAGAAGAACTTATTTATGGTGCTAAAATGGCTTGGCGTAATTATTAGCCAAGCACCATTTT	2.04467e-18	1.17356e-17
JW_BC4_Bc	JW_BC4_Bc.327371_1	60	CDS	Saa_6009_C1	cds-WP-000068176.1		WP_000068176.1	E0E12_RS05750		1116712	1116746	+	364	ncRNA	Saa_6009_C1	srn-3910 (RNAIII)		RNAIII			2181835	2181807	-	43680	1.18123e-06	0.0405999	6	1	0	.	.	.	.	AAAAGAATTTGGTGAAGATAGAGTATTCGATACATGGTCGTGAGCCCCTCCCAAGCTCGCGG	0.0540287	0.105627
JW_BC4_Bc	JW_BC4_Bc.340305_1	19	CDS	Saa_6009_C1	cds-WP-000983677.1	recQ	WP_000983677.1	E0E12_RS04045		797431	797488	+	7	CDS	Saa_6009_C1	cds-WP-000038961.1	mdeA	WP_000038961.1	E0E12_RS13695		2575432	2575376	-	266	7.19339e-09	0.606977	7	1	0	.	.	.	.	AAAGAGAGTTATAGTGTTATCATTCAAGTGTTAAGAGGAGAGTCAACAGATTATATTAAAGAAAAAAGAAGTTGATTCTCGTCAATAAATATAAGTTGCTAGCTATATAAAGCTTA	1.55808e-16	8.40366e-16
JW_BC4_Bc	JW_BC4_Bc.345931_1	23	CDS	Saa_6009_C1	cds-WP-000262644.1	sfaB	WP_000262644.1	E0E12_RS12410		2348406	2348346	-	1780	ncRNA	Saa_6009_C1	srn-0200 (sRNA11, Teg4)		Teg4			49535	49496	-	81880	2.21427e-06	0.0444804	9	1	0	.	.	.	.	AAAGGTGCAACAGTAGTTAGTGCAAGTCTAGTTAATAAAATGATTTAATCAAGACTTGCATTCAGGCTTTCGGTTAATTT	0.0604919	0.116688
JW_BC4_Bc	JW_BC4_Bc.346708_1	32	CDS	Saa_6009_C1	cds-WP-000183771.1		WP_000183771.1	E0E12_RS00575		120192	120224	+	30	CDS	Saa_6009_C1	cds-WP-001085505.1		WP_001085505.1	E0E12_RS04370		863936	863992	+	1920	5.19222e-08	0.258199	8	1	0	.	.	.	.	AAAGTAGCAGTTGTTGATTTCAAAAAGTTGCAACGTATGACTTGAAACCAGAAATGAGTGCTTATGAAGT	2.38907e-12	1.08633e-11
JW_BC4_Bc	JW_BC4_Bc.353545_1	8	CDS	Saa_6009_C1	cds-WP-000370182.1		WP_000370182.1	E0E12_RS02980		592697	592737	+	0	CDS	Saa_6009_C1	cds-WP-001052566.1	sfaD	WP_001052566.1	E0E12_RS12420		2352721	2352752	+	0	0	NA	6	1	0	.	.	.	.	AAATGGATATTTTGAAGCGAGGGCGTAACGTATATTAAAGTTAATAACCCTTTGTATCGAGAT	0	0
JW_BC4_Bc	JW_BC4_Bc.355297_1	312	CDS	Saa_6009_C1	cds-WP-000735558.1		WP_000735558.1	E0E12_RS03500		691565	691594	+	330	CDS	Saa_6009_C1	cds-WP-001056228.1	clfA	WP_001056228.1	E0E12_RS04445		876593	876635	+	205920	5.56866e-06	0.0342814	11	1	0	.	.	.	.	AAATTATATCGTATTGATTTGGAAAACCAAATCGATAAAACAAATAATACGTATCGTCAGACAATTTA	0.0756783	0.142019
JW_BC4_Bc	JW_BC4_Bc.357699_1	78	CDS	Saa_6009_C1	cds-WP-000615921.1	rplN	WP_000615921.1	E0E12_RS12725		2403068	2403040	-	39	CDS	Saa_6009_C1	cds-WP-000615921.1	rplN	WP_000615921.1	E0E12_RS12725		2402758	2402718	-	6084	1.64528e-07	0.163178	9	1	0	.	.	.	.	AACAACTCTGGTGCTCGTGAAGTTCTTACATCATTAGCACCAGAAGTACTTTAA	8.61256e-10	3.46553e-09
JW_BC4_Bc	JW_BC4_Bc.359791_1	14	CDS	Saa_6009_C1	cds-WP-001801873.1	mecA	WP_001801873.1	E0E12_RS00215		46709	46664	-	23	CDS	Saa_6009_C1	cds-WP-000133954.1	rpsA	WP_000133954.1	E0E12_RS07880		1564360	1564300	-	644	1.74156e-08	1.3932	25	1	0	.	.	.	.	AACAGCATATGAGATAGGCATCGTTCAAAGATACGTTACCAACACCTTTCGAAAATATTAAAGGTCAATTCCACGAAAATGATGT	1.53706e-59	1.92417e-58
JW_BC4_Bc	JW_BC4_Bc.395543_1	6	ncRNA	Saa_6009_C1	srn-1600.2		Sau6912			2047597	2047541	-	2	ncRNA	Saa_6009_C1	Saa-6009-C1-srna219					2036708	2036736	+	24	6.49028e-10	0.866025	3	1	0	.	.	.	.	AAGTTGGGGTAGAACGAAATAAATTTTGTTAAATATTATTTCTGTCCCACTCCCTAATTTCTTTATCGTTGTACCCCAACTTGCAA	7.99351e-10	3.2207e-09
JW_BC4_Bc	JW_BC4_Bc.400400_1	14	operon	Saa_6009_C1	Saa-6009-C1-Operon366		Operon366		E0E12_RS05000,E0E12_RS05005	964888	964953	+	8	ncRNA	Saa_6009_C1	srn-2500		sRNA207			1185550	1185511	-	224	6.05759e-09	0.661438	7	1	0	.	.	.	.	AATAGTGTGCAAGTTGGGGTGGAGCCCCGACACAGAGAAATTAGCTCCTCAATTTCTACAGACAATAAAATTTATTTCGTTGTCACTCCCCAACTTGCACATTA	4.69284e-17	2.57683e-16
JW_BC4_Bc	JW_BC4_Bc.401626_1	356	CDS	Saa_6009_C1	cds-WP-000894660.1	pflB	WP_000894660.1	E0E12_RS01030		230864	230907	+	1868	CDS	Saa_6009_C1	cds-WP-000894660.1	pflB	WP_000894660.1	E0E12_RS01030		230332	230354	+	1330016	3.59674e-05	0.00367881	3	1	0	.	.	.	.	AATATGGTGTAGATTTCTTAATGGAAGAAAAAATGCACGACTTCAGCTTGGCAAGGATTTAAAAAT	3.33671e-36	2.99418e-35
JW_BC4_Bc	JW_BC4_Bc.404390_1	152	ncRNA	Saa_6009_C1	srn-4830		Sau6072			2715106	2715135	+	36	CDS	Saa_6009_C1	cds-WP-001050914.1	rny	WP_001050914.1	E0E12_RS06780		1324938	1324978	+	10944	2.95957e-07	0.0811107	6	1	0	.	.	.	.	AATCGAGGTGAGGTATTGAGCTTTTATGAGCAACTTCAAAGAGTAGAGGAAGAACTGTCACAAGA	0.000133517	0.000389042
JW_BC4_Bc	JW_BC4_Bc.404916_1	40	CDS	Saa_6009_C1	cds-WP-000291835.1		WP_000291835.1	E0E12_RS00475		97650	97598	-	35	CDS	Saa_6009_C1	cds-WP-000437472.1		WP_000437472.1	E0E12_RS05690		1105347	1105404	+	2800	7.57199e-08	0.0801784	3	1	0	.	.	.	.	AATCGTCAGCAACAGTTTAAAGACCAACCTAAGATGCTGAAATTACAATTTATGCTGACGGTAGTGA	0.00104428	0.00275994
JW_BC4_Bc	JW_BC4_Bc.411048_1	98	CDS	Saa_6009_C1	cds-WP-001040568.1	tuf	WP_001040568.1	E0E12_RS03075		610841	610868	+	9	CDS	Saa_6009_C1	cds-WP-001217125.1		WP_001217125.1	E0E12_RS09395		1855738	1855674	-	1764	4.77035e-08	0.168359	5	1	0	.	.	.	.	AATGGTGACTCAGTTGCACAATCAATGTCTATATTATGTTAAATAAGCCAAAAGGTTATATATCAGCAACTGAAGATCATCATTCAAA	2.15988e-07	7.65775e-07
JW_BC4_Bc	JW_BC4_Bc.429673_1	100	CDS	Saa_6009_C1	cds-WP-001048816.1	atpE	WP_001048816.1	E0E12_RS11985		2261771	2261722	-	0	CDS	Saa_6009_C1	cds-WP-000120494.1		WP_000120494.1	E0E12_RS12010		2265525	2265503	-	0	0	NA	7	1	0	.	.	.	.	ACAGTTGAAGGTGTAGCACGTCAACCAGAAGCACGTGGTCAATTATTACGCGGACCACGTGG	0	0
JW_BC4_Bc	JW_BC4_Bc.454717_1	68	CDS	Saa_6009_C1	cds-WP-001037807.1		WP_001037807.1	E0E12_RS03975		782946	782900	-	365	ncRNA	Saa_6009_C1	srn-3910 (RNAIII)		RNAIII			2182221	2182169	-	49640	1.34241e-06	0.0634745	10	1	0	.	.	.	.	ACTCATTGTTAAAACAGATTTCACTATCATTTCAACAATCGGTGACTTAGTAAAATGGATTATCGACACAGTGAACAG	0.00225329	0.00568367
JW_BC4_Bc	JW_BC4_Bc.462919_1	1131	CDS	Saa_6009_C1	cds-WP-000634175.1		WP_000634175.1	E0E12_RS09125		1800785	1800826	+	21	5UTR	Saa_6009_C1	Saa-6009-C1-utr5-1184				E0E12_RS14775	2783621	2783601	-	47502	1.28459e-06	0.0324436	5	1	0	.	.	.	.	AGAAAGAACAAGGAGGCACTTACTATGATTACTTACAAAATAAAGTAAGCGTAATGGAAGAGC	0.122728	0.214809
JW_BC4_Bc	JW_BC4_Bc.467835_1	37	CDS	Saa_6009_C1	cds-WP-000173336.1	nrdG	WP_000173336.1	E0E12_RS14930		2812078	2812042	-	40	CDS	Saa_6009_C1	cds-WP-001071721.1	nrdD	WP_001071721.1	E0E12_RS14935		2812473	2812430	-	2960	8.00467e-08	0.233944	9	1	0	.	.	.	.	AGACAATTTGGGTATGGACTGGATTTCTTAGGCAATCCAGTTCAACGTCCAGTAATTAAA	1.63848e-12	7.49514e-12
JW_BC4_Bc	JW_BC4_Bc.477289_1	133	CDS	Saa_6009_C1	cds-WP-000916187.1	rpmA	WP_000916187.1	E0E12_RS08755		1728214	1728173	-	2	CDS	Saa_6009_C1	cds-WP-000159960.1		WP_000159960.1	E0E12_RS12085		2279175	2279136	-	532	1.43868e-08	0.613139	10	1	0	.	.	.	.	AGATTAAATTATAAGTGAGGTGCATTCCGATGTTATAGGAATGCAACTTGCAACAGTTGAATTTTCAAGAAACGTG	1.42254e-21	9.03414e-21
JW_BC4_Bc	JW_BC4_Bc.479124_1	75	ncRNA	Saa_6009_C1	srn-4830		Sau6072			2715180	2715209	+	0	unknown	Saa_6009_C1	none					1323061	1323044	-	0	0	NA	4	1	0	.	.	.	.	AGCACACGACGCTCTTCCGATCTGACCACTAGCATGGTTGATTGGATTAATCAAGATAGCAATTGAAATTGCTATCTTG	0	0
JW_BC4_Bc	JW_BC4_Bc.480430_1	196	CDS	Saa_6009_C1	cds-WP-001200748.1	adhP	WP_001200748.1	E0E12_RS03450		682652	682692	+	289	CDS	Saa_6009_C1	cds-WP-001093929.1		WP_001093929.1	E0E12_RS11565		2183098	2183151	+	113288	3.06363e-06	0.0504202	12	1	0	.	.	.	.	AGCAGTTGTAACGAAAGATCACAAAGTAAGTATTTAACTTATTTTTTGATTTTATTACTGG	0.0472839	0.0940115
JW_BC4_Bc	JW_BC4_Bc.487181_1	515	CDS	Saa_6009_C1	cds-WP-000894660.1	pflB	WP_000894660.1	E0E12_RS01030		232151	232188	+	201	CDS	Saa_6009_C1	cds-WP-000894660.1	pflB	WP_000894660.1	E0E12_RS01030		232457	232493	+	207030	5.59867e-06	0.0466219	15	1	0	.	.	.	.	AGCTGGCGAACCATTTGCACCAGGTGCAACAATCCGTGTATCTGGTTACGCTGTTAACTTCATTT	0.10175	0.183042
JW_BC4_Bc	JW_BC4_Bc.526318_1	510	3UTR	Saa_6009_C1	Saa-6009-C1-utr3-409		3'UTR_00409		E0E12_RS04445	878258	878290	+	24	CDS	Saa_6009_C1	cds-WP-000046082.1		WP_000046082.1	E0E12_RS04915		946645	946694	+	24480	6.62008e-07	0.117504	13	1	0	.	.	.	.	ATATGATTCATGAAGAAGCCACCTTAGCATTCATGAAAAAAGTGATTGATACACGT	3.33996e-08	1.23754e-07
JW_BC4_Bc	JW_BC4_Bc.532193_1	23	CDS	Saa_6009_C1	cds-WP-000070653.1		WP_000070653.1	E0E12_RS09675		1914262	1914301	+	10	CDS	Saa_6009_C1	cds-WP-000070653.1		WP_000070653.1	E0E12_RS09675		1914532	1914595	+	460	1.24397e-08	0.923133	14	1	0	.	.	.	.	ATCCAGATAGCACTGCTCAAGGTAAAATTGTTTTCGATGTATAGCGAAAAGTCTAGTAAAGATGAGGATAAGCAGAATG	1.52085e-32	1.2745e-31
JW_BC4_Bc	JW_BC4_Bc.547952_1	9	CDS	Saa_6009_C1	cds-WP-001092006.1		WP_001092006.1	E0E12_RS00825		172652	172703	+	7	CDS	Saa_6009_C1	cds-WP-000616885.1		WP_000616885.1	E0E12_RS03310		663512	663534	+	126	3.40739e-09	1.13389	9	1	0	.	.	.	.	ATGCTCCATTATACACGCACAGAGAAGATTAAACAGATGTATAATATTTATCATGGGCAATAAA	9.17664e-25	6.4026e-24
JW_BC4_Bc	JW_BC4_Bc.629106_1	559	CDS	Saa_6009_C1	cds-WP-000894660.1	pflB	WP_000894660.1	E0E12_RS01030		232143	232214	+	248	CDS	Saa_6009_C1	cds-WP-000894660.1	pflB	WP_000894660.1	E0E12_RS01030		232341	232387	+	277264	7.498e-06	0.0268577	10	1	0	.	.	.	.	CACCAGACGGACGTAAAGCTGGCGAACCATTTGCACCAGGTGCAAACCCAATGCATGGCCGTGACCAAAAATTAACTAGTATGTTAGATGGTTACGCAATGCAATGTGGTCACCA	0.00746811	0.0175158
JW_BC4_Bc	JW_BC4_Bc.651584_1	70	CDS	Saa_6009_C1	cds-WP-001200748.1	adhP	WP_001200748.1	E0E12_RS03450		683052	683088	+	79	CDS	Saa_6009_C1	cds-WP-000068176.1		WP_000068176.1	E0E12_RS05750		1116653	1116701	+	11060	2.99094e-07	0.0941316	7	1	0	.	.	.	.	CAGCAGCAGCGTCTTCTATTACATGCGCAATTTTTGGTGAAGACGTTGGTGTTAACGGCGGTG	1.56719e-05	4.95057e-05
JW_BC4_Bc	JW_BC4_Bc.654541_1	242	CDS	Saa_6009_C1	cds-WP-000660023.1	arcC	WP_000660023.1	E0E12_RS15040		2833843	2833809	-	285	CDS	Saa_6009_C1	cds-WP-001005831.1	arcD	WP_001005831.1	E0E12_RS15045		2834504	2834452	-	137940	3.73029e-06	0.0418854	11	1	0	.	.	.	.	CAGCGCGTATTGTCATTTCACATGGGTGCATGGTTAGGATGGACATT	0.109791	0.195541
JW_BC4_Bc	JW_BC4_Bc.691186_1	106	3UTR	Saa_6009_C1	Saa-6009-C1-utr3-1308		3'UTR_01308		E0E12_RS12375	2341564	2341587	+	394	ncRNA	Saa_6009_C1	Saa-6009-C1-srna39					391301	391226	-	83528	2.25883e-06	0.0489327	10	1	0	.	.	.	.	CATGGTGAGGGCTTCATGATATAGAGGCGAGTCCTCACCAAACTATTATATGAGATTAATATCTCGCAAA	0.0378524	0.07697
JW_BC4_Bc	JW_BC4_Bc.718630_1	2	CDS	Saa_6009_C1	cds-WP-000195429.1-15		WP_000195429.1	E0E12_RS09605		1899595	1899631	+	13	5UTR	Saa_6009_C1	Saa-6009-C1-utr5-542				E0E12_RS09450	1873921	1873976	+	52	1.40623e-09	0.196116	1	1	0	1	37	37	92	CCCAAGTACATTTTACACTGAAAAGCGAAGAGATTCATTGAATTTTACATTGATAAAGTCCGTATAATTGTGTAAAAGTAAAAAGGCCATAT	0.0036426	0.0090308
JW_BC4_Bc	JW_BC4_Bc.1211644_1	8	CDS	Saa_6009_C1	cds-WP-000957075.1		WP_000957075.1	E0E12_RS02180		442682	442655	-	46	CDS	Saa_6009_C1	cds-WP-000957075.1		WP_000957075.1	E0E12_RS02180		442883	442833	-	736	1.99035e-08	0.3649	7	1	0	.	.	.	.	TCGACAAGCTGGTGGTATTCCTCGGAAATGAAGATAATGGATTCGAGCGTTTGGAACATCCACCAGCA	1.87159e-13	8.90983e-13
JW_BC4_Bc	JW_BC4_Bc.1269969_1	0	unknown	Saa_6009_C1	none					366160	366179	+	47	3UTR	Saa_6009_C1	Saa-6009-C1-utr3-1603				E0E12_RS15245	2884158	2884111	-	0	0	NA	3	1	0	.	.	.	.	TGGCGGGGCCCCAACAAAGACCTTGGCGGGGCCCCAACAAAGAGAAATTGGATTCCCAAATTCT	0	0
JW_BC4_Bc	JW_BC4_Bc.1349069_1	1	CDS	Saa_6009_C1	cds-WP-000195429.1-4		WP_000195429.1	E0E12_RS05270		1024454	1024479	+	13	5UTR	Saa_6009_C1	Saa-6009-C1-utr5-542				E0E12_RS09450	1873921	1873965	+	26	7.03113e-10	0.27735	1	1	0	1	26	26	70	TTTACACTGAAAAGCGAAGAGATTCATTGAATTTTACATTGATAAAGTCCGTATAATTGTGTAAAAGTAA	0.00182463	0.00465259
JW_BC4_Bc	JW_BC4_Bc.1359242_1	748	CDS	Saa_6009_C1	cds-WP-000634175.1		WP_000634175.1	E0E12_RS09125		1801075	1801122	+	385	3UTR	Saa_6009_C1	Saa-6009-C1-utr3-354				E0E12_RS03980	783474	783456	-	575960	1.55756e-05	0.00186345	1	1	0	1	48	48	66	TTTGGCTCTCCTAAATCTATCATTCCTAAAAAGCTTGCACATGAAATTTAAATCCCATAAGATTGC	1.04961e-16	5.71182e-16
JW_BC4_Bc	JW_BC4_Bc.1364736_1	0	CDS	Saa_6009_C1	cds-WP-000432910.1	feoB	WP_000432910.1	E0E12_RS14475		2724510	2724480	-	5	CDS	Saa_6009_C1	cds-WP-000432910.1	feoB	WP_000432910.1	E0E12_RS14475		2724722	2724678	-	0	0	NA	3	1	0	.	.	.	.	TTTTTAGTCAGTACAGTACTTACTAAGACGACAATGATTATCGGATTTGGTTGTAATGTACCGAGTA	0	0
SM1_TSB	SM1_TSB.56201_2	65	CDS	Saa_6009_C1	cds-WP-000161536.1		WP_000161536.1	E0E12_RS14320		2695802	2695852	+	14	CDS	Saa_6009_C1	cds-WP-000161536.1		WP_000161536.1	E0E12_RS14320		2696124	2696156	+	1820	2.53145e-06	0.364646	11	1	0	.	.	.	.	CACGCGTGATTATGAGAAAGAGATGGCATTAAATTGGGGGAAAAAGAATAATTAGTGCGTCGCTTCCC	9.86707e-07	3.3916e-06
SM1_TSB	SM1_TSB.107781_1	697	ncRNA	Saa_6009_C1	srn-0200 (sRNA11, Teg4)		Teg4			49588	49530	-	8	CDS	Saa_6009_C1	cds-WP-000383814.1		WP_000383814.1	E0E12_RS09315		1838525	1838482	-	11152	1.55114e-05	0.0267836	2	1	0	.	.	.	.	AAATAGAAAGAGGGTATGCATATGGATTTCACTGGTGTTATTACAAGCATTATTGATTTGTGGAAGTGCAAATTACAAAGCTAATAATGTAGCAACTGATGCA	0.00243422	0.00612988
SM1_TSB	SM1_TSB.152818_1	0	CDS	Saa_6009_C1	cds-WP-000908982.1		WP_000908982.1	E0E12_RS05985		1161030	1161055	+	2	CDS	Saa_6009_C1	cds-WP-000908982.1		WP_000908982.1	E0E12_RS05985		1161161	1161204	+	0	0	NA	1	1	0	2	27	27	70	ATTTTGATCCAGTTTCAATTCGTCATAAACTTATGCAAACGGAAAAGTGCTAAAAGATTGAGTGTCTTCA	0	0
SM1_TSB	SM1_TSB.185663_1	75	ncRNA	Saa_6009_C1	srn-1070		Sau41			489960	489942	-	174	operon	Saa_6009_C1	Saa-6009-C1-Operon724				E0E12_RS10010,E0E12_RS10015,E0E12_RS10020,E0E12_RS10025,E0E12_RS10030,E0E12_RS10035,E0E12_RS10040,E0E12_RS10045,E0E12_RS10050,E0E12_RS10055,E0E12_RS10060,E0E12_RS10065,E0E12_RS10070,E0E12_RS10075,E0E12_RS10080,E0E12_RS10085,E0E12_RS10090,E0E12_RS10095,E0E12_RS10100,E0E12_RS10105,E0E12_RS10110,E0E12_RS10115,E0E12_RS10120,E0E12_RS10125,E0E12_RS10130,E0E12_RS10135	1959313	1959294	-	26100	3.63027e-05	0.00875376	1	1	0	2	20	20	39	CAGGGATGGTGGCTTTGCTTGGAATGAGGTATAGGTGTA	1.94999e-09	7.70373e-09
SM1_TSB	SM1_TSB.339120_1	45	ncRNA	Saa_6009_C1	srn-3510		Teg74			1884454	1884431	-	32	ncRNA	Saa_6009_C1	Saa-6009-C1-srna113					1015791	1015834	+	2880	4.00582e-06	0.0527046	2	1	0	.	.	.	.	TAAAGTCTGGATGGGAGAAAGAATAATCACATAACAAACATACCCCTTTGTTTGAAGTGAAAAATT	0.253318	0.399685
SM1_TSB	SM1_TSB.349946_1	17	CDS	Saa_6009_C1	cds-WP-000017736.1	qoxC	WP_000017736.1	E0E12_RS05555		1080274	1080234	-	8	CDS	Saa_6009_C1	cds-WP-000017736.1	qoxC	WP_000017736.1	E0E12_RS05555		1080452	1080425	-	272	3.78327e-07	0.0857493	1	1	0	1	41	39	66	TAATGATGTTTTGGATGATCATTACGTTACTTTTAGGTTTATTCGGTACCCTATTTGCGACACTAT	0.189846	0.313015
SM1_TSB	SM1_TSB.370225_1	11	CDS	Saa_6009_C1	cds-WP-000032836.1	qoxA	WP_000032836.1	E0E12_RS05565		1082848	1082820	-	94	CDS	Saa_6009_C1	cds-WP-000032836.1	qoxA	WP_000032836.1	E0E12_RS05565		1083077	1083045	-	2068	2.8764e-06	0.0310985	1	1	0	2	30	31	63	TATATGGCGTTTGTTGATCCAGCAGCCGATATGAATTGGACGTTAGAAGCATCTCAAACTGGTG	0.29247	0.448887
SM1_TSB	SM1_TSB.376543_1	5	CDS	Saa_6009_C1	cds-WP-001155264.1	fdhF	WP_001155264.1	E0E12_RS13115		2465381	2465350	-	2	CDS	Saa_6009_C1	cds-WP-000113851.1	rpsE	WP_000113851.1	E0E12_RS12690		2399978	2399926	-	20	2.78182e-08	0.316228	1	1	0	1	32	31	83	TATTGTGGTGTGGGTTGTTCATTTGAAGTTTGTTGAAGGTACAACTCCACACACAATTACTGGCCGTTACGGTTCAGGAAGCGG	0.0174639	0.0383576
SM1_RPMI	SM1_RPMI.91954_2	123	CDS	Saa_6009_C1	cds-WP-000918667.1	rpoB	WP_000918667.1	E0E12_RS03045		600538	600561	+	4	CDS	Saa_6009_C1	cds-WP-000413865.1	fmhB	WP_000413865.1	E0E12_RS12840		2421244	2421205	-	984	4.22173e-07	0.225417	5	1	0	.	.	.	.	AAAACAGCGAAGTGTTTGAATTGCAAAAACATTTGCTGAGTTAATGAAAATCACTGGGGAACGCAA	0.000392559	0.00109356
SM1_RPMI	SM1_RPMI.113520_2	6	CDS	Saa_6009_C1	cds-WP-000521491.1		WP_000521491.1	E0E12_RS12255		2321592	2321551	-	24	CDS	Saa_6009_C1	cds-WP-000521491.1		WP_000521491.1	E0E12_RS12255		2322785	2322751	-	288	1.23563e-07	0.25	3	1	0	.	.	.	.	CAAATAGCTGATGTGGTTCAAGATTAAATGGGATCAGATAAAAACACCCACGTGTACTTGTAGGTCGCGATACTG	0.000806852	0.00215491
SM1_RPMI	SM1_RPMI.116735_2	23	CDS	Saa_6009_C1	cds-WP-000159631.1		WP_000159631.1	E0E12_RS11845		2240676	2240640	-	5	CDS	Saa_6009_C1	cds-WP-000611462.1		WP_000611462.1	E0E12_RS11840		2239045	2239024	-	230	9.86786e-08	0.373002	4	1	0	.	.	.	.	CAAGCTTGTTATAGAACAGGCGTTAACGCACGTGAAACACGTTTGGTAATGAAGCGAAGTGAGATC	1.52791e-05	4.84158e-05
SM1_RPMI	SM1_RPMI.128649_2	147	CDS	Saa_6009_C1	cds-WP-001060842.1		WP_001060842.1	E0E12_RS05805		1128236	1128197	-	173	ncRNA	Saa_6009_C1	Saa-6009-C1-srna237					2162044	2162065	+	50862	2.18217e-05	0.0188122	3	1	0	.	.	.	.	CAGTGAGATTAGGAATAGCAACAGGTATGGACTTAGCTCATTGAGGGCTAAAGGTCCACCTGAGAT	8.92031e-11	3.7846e-10
SM1_RPMI	SM1_RPMI.129893_2	12	CDS	Saa_6009_C1	cds-WP-001074557.1		WP_001074557.1	E0E12_RS05520		1069844	1069822	-	101	CDS	Saa_6009_C1	cds-WP-000622776.1		WP_000622776.1	E0E12_RS11145		2120134	2120074	-	2424	1.03999e-06	0.344691	12	1	0	.	.	.	.	CATACTTCGACATCCCACAATATAGTGGGCGCTGTCGAAGTAGCTAAAGCTACGGGGATAAAACAG	6.55556e-08	2.38827e-07
SM1_RPMI	SM1_RPMI.130499_2	1	CDS	Saa_6009_C1	cds-WP-000673309.1	femA	WP_000673309.1	E0E12_RS07330		1428229	1428253	+	9	CDS	Saa_6009_C1	cds-WP-000673309.1	femA	WP_000673309.1	E0E12_RS07330		1428076	1428101	+	18	7.72267e-09	0.333333	1	1	0	1	25	25	50	CATCATTAAAAATATGGATGGACTTGGCGAGATTACAGGTAATGCTGGTA	0.0110999	0.025388
SM1_RPMI	SM1_RPMI.131436_2	1	CDS	Saa_6009_C1	cds-WP-000816499.1		WP_000816499.1	E0E12_RS00325		65703	65677	-	50	ncRNA	Saa_6009_C1	Saa-6009-C1-srna184					1648643	1648685	+	100	4.29037e-08	0.989949	7	1	0	.	.	.	.	CATGAACCCAAATTATTGTGGTCGTGTCGAGTGACTACACTAATTTGGGTGGAACCGCGGGTTAAA	6.8382e-13	3.19536e-12
SM1_RPMI	SM1_RPMI.134172_2	11	CDS	Saa_6009_C1	cds-WP-000364855.1		WP_000364855.1	E0E12_RS01525		331186	331205	+	37	CDS	Saa_6009_C1	cds-WP-000364855.1		WP_000364855.1	E0E12_RS01525		331342	331375	+	814	3.49236e-07	0.0991363	2	1	0	.	.	.	.	CATTTCTTTGGTGGTGCGATTAGGTGCGCTTGCAGGTTATCTTGGTTCAATCGTG	0.077554	0.144825
SM1_RPMI	SM1_RPMI.139979_2	19	CDS	Saa_6009_C1	cds-WP-001031880.1		WP_001031880.1	E0E12_RS01125		253804	253850	+	12	CDS	Saa_6009_C1	cds-WP-000262704.1	smc	WP_000262704.1	E0E12_RS06500		1260753	1260780	+	456	1.95641e-07	0.463586	7	1	0	.	.	.	.	CGATTGTCATGATGCGGATCTAGTTGTCATCTGTGCTGGTGCTGCACATGTTTCAGACGAAGCACA	2.24532e-08	8.44285e-08
SM1_RPMI	SM1_RPMI.144094_2	20	CDS	Saa_6009_C1	cds-WP-001130051.1	mqo	WP_001130051.1	E0E12_RS14870		2801403	2801371	-	34	CDS	Saa_6009_C1	cds-WP-001130051.1	mqo	WP_001130051.1	E0E12_RS14870		2801264	2801243	-	1360	5.83491e-07	0.0766965	2	1	0	.	.	.	.	CGGGTCATGCAGCATTATGTGAGTTGAACTACATCGAGAACCCAAGAGAATTTG	0.154013	0.261876
SM1_RPMI	SM1_RPMI.156152_2	184	CDS	Saa_6009_C1	cds-WP-001265708.1	rpmG	WP_001265708.1	E0E12_RS07100		1380930	1380971	+	1	CDS	Saa_6009_C1	cds-WP-001245769.1		WP_001245769.1	E0E12_RS09850		1932015	1931994	-	368	1.57886e-07	0.147442	2	1	0	.	.	.	.	GAAGAGAGGGTGTTTAACGTGCGCGTAAATGTAACATTAGCATAGTTACTTTGCGCGCATATTGAG	0.0209336	0.0452273
SM1_RPMI	SM1_RPMI.173380_2	10	CDS	Saa_6009_C1	cds-WP-000719184.1		WP_000719184.1	E0E12_RS05420		1054145	1054176	+	6	CDS	Saa_6009_C1	cds-WP-000719184.1		WP_000719184.1	E0E12_RS05420		1054284	1054305	+	120	5.14845e-08	0.387298	3	1	0	.	.	.	.	GATGAAGGTCAAGGGTTAAGTATGATAGAAGCATGGCTGATAAAATACTTCAG	6.48128e-05	0.000194823
SM1_RPMI	SM1_RPMI.174467_2	4	CDS	Saa_6009_C1	cds-WP-000066521.1	betA	WP_000066521.1	E0E12_RS14895		2805316	2805279	-	0	unknown	Saa_6009_C1	none					2107687	2107654	-	0	0	NA	8	1	0	.	.	.	.	GATGGTGTTCATGATGAAAATGAAGGTGCAATCGAAGTAGCGGTACCACCTGCAATATCAAAGGCG	0	0
SM1_RPMI	SM1_RPMI.195822_2	24	CDS	Saa_6009_C1	cds-WP-000034712.1	dnaK	WP_000034712.1	E0E12_RS08430		1662509	1662457	-	2	CDS	Saa_6009_C1	cds-WP-000034712.1	dnaK	WP_000034712.1	E0E12_RS08430		1663007	1662980	-	96	4.11876e-08	0.721688	5	1	0	.	.	.	.	TAAAACACTTGGTAGATTCCAATTGACTGATATTCCACCAGCTGAACGTGGTATCTCAGCTGGTGAAAACGGTCCAT	6.03653e-09	2.31858e-08
SM1_RPMI	SM1_RPMI.197668_2	1	CDS	Saa_6009_C1	cds-WP-001031975.1		WP_001031975.1	E0E12_RS05540		1076372	1076341	-	30	CDS	Saa_6009_C1	cds-WP-000215236.1		WP_000215236.1	E0E12_RS12430		2355254	2355171	-	60	2.57422e-08	1.09545	6	1	0	.	.	.	.	TAACAGTGATTCCAGCAATCAACAACAACCTGATGAAGTTGTTGAAAAAATTGCTGGTATCGCTGC	3.67164e-12	1.65714e-11
SM1_RPMI	SM1_RPMI.204621_2	18	CDS	Saa_6009_C1	cds-E0E12-RS10925			E0E12_RS10925		2085605	2085630	+	9	CDS	Saa_6009_C1	cds-E0E12-RS10925			E0E12_RS10925		2085754	2085776	+	324	1.39008e-07	0.0785674	1	1	0	2	27	24	46	TAGCTGGTTATACACTTGATAAGAATATGACGGCGCATATTGTATCC	0.165089	0.277765
SM1_RPMI	SM1_RPMI.230348_1	147	CDS	Saa_6009_C1	cds-WP-001040568.1	tuf	WP_001040568.1	E0E12_RS03075		611000	611025	+	82	CDS	Saa_6009_C1	cds-WP-001040568.1	tuf	WP_001040568.1	E0E12_RS03075		611135	611176	+	24108	1.03432e-05	0.0182165	2	1	0	.	.	.	.	AAACATGATCACTGGTGCTGATCAAACAAAGTTGACATGGTTGACGATGAAGAATTATTAGAATTC	3.34028e-05	0.000102638
SM1_RPMI	SM1_RPMI.236777_1	49	CDS	Saa_6009_C1	cds-WP-000268484.1	rpsB	WP_000268484.1	E0E12_RS06615		1288372	1288393	+	123	CDS	Saa_6009_C1	cds-WP-000766074.1	rplO	WP_000766074.1	E0E12_RS12680		2399347	2399310	-	12054	5.17162e-06	0.012881	1	1	0	2	23	24	61	AAAGGCGTTTCTAATGAAGAAGTGATTTGAAGGTGGTCAATTACCATTATTCCGTCGTTTA	0.00408679	0.010042
SM1_RPMI	SM1_RPMI.258003_1	8	CDS	Saa_6009_C1	cds-WP-001253312.1		WP_001253312.1	E0E12_RS11585		2185920	2185885	-	16	CDS	Saa_6009_C1	cds-WP-001789887.1		WP_001789887.1	E0E12_RS07120		1383582	1383620	+	256	1.09834e-07	0.176777	2	1	0	.	.	.	.	AAGATGGTGCTGCCGTATATTTGAAAAATGGTATTAAATATGGAGCACCATCGAAATCGCTTGCAG	0.0108633	0.0248842
SM1_RPMI	SM1_RPMI.268206_1	6	CDS	Saa_6009_C1	cds-WP-001085505.1		WP_001085505.1	E0E12_RS04370		864300	864329	+	33	CDS	Saa_6009_C1	cds-WP-001085505.1		WP_001085505.1	E0E12_RS04370		864055	864073	+	396	1.69899e-07	0.0710669	1	1	0	3	32	30	48	AAGTGACTTAGCACCTACATTATTAGATTTATGGTTGGACATAGTGGTG	0.192915	0.316945
SM1_RPMI	SM1_RPMI.270386_1	14	CDS	Saa_6009_C1	cds-WP-000151982.1		WP_000151982.1	E0E12_RS14455		2720293	2720312	+	19	CDS	Saa_6009_C1	cds-WP-000151982.1		WP_000151982.1	E0E12_RS14455		2720437	2720461	+	532	2.28248e-07	0.0613139	1	1	0	1	20	17	41	AATAACCGTACTGAAGTATCACAGACCAGAGTAGTCGGTGTT	0.238095	0.380002
SM1_RPMI	SM1_RPMI.282182_1	4	CDS	Saa_6009_C1	cds-WP-000379825.1		WP_000379825.1	E0E12_RS14565		2745817	2745796	-	7	CDS	Saa_6009_C1	cds-WP-000379825.1		WP_000379825.1	E0E12_RS14565		2746830	2746775	-	56	2.40261e-08	0.188982	1	1	0	2	23	24	79	AATTTAGTTTCTATTAGAGTACCACTTATGATAGTGATTCATTTCATCACTGGAGATAATTCACGTGTGTATTTTGGGAG	0.0337244	0.0692705
SM1_RPMI	SM1_RPMI.289774_1	9	CDS	Saa_6009_C1	cds-WP-000786734.1		WP_000786734.1	E0E12_RS05160		1002371	1002422	+	5	CDS	Saa_6009_C1	cds-WP-000197019.1		WP_000197019.1	E0E12_RS05165		1002543	1002567	+	90	3.86134e-08	0.298142	2	1	0	.	.	.	.	ACGAATCACTTGTCTTTAGTACTGAAGAAGAAGCGGCACAACTACGAGAAAAATTATTCAGATAAAGGTCAAGTATTCT	0.00148911	0.00384865
SM1_RPMI	SM1_RPMI.341334_1	15	CDS	Saa_6009_C1	cds-WP-000951450.1		WP_000951450.1	E0E12_RS02775		556342	556407	+	4	CDS	Saa_6009_C1	cds-WP-000680733.1		WP_000680733.1	E0E12_RS02770		555885	555919	+	120	5.14845e-08	0.516398	4	1	0	.	.	.	.	ATGAAGCACATAACCAATTTGAAGATGTCTATATTGATATTGTGGCGCAATTGGTTGAAGCTGCTATCCATATTGCTGTCACGAGAAAATACC	1.21256e-06	4.13986e-06
SM1_RPMI	SM1_RPMI.352199_1	115	ncRNA	Saa_6009_C1	Saa-6009-C1-srna113		RsaE/RsaF			1015809	1015865	+	1	CDS	Saa_6009_C1	cds-WP-000270135.1		WP_000270135.1	E0E12_RS01845		392198	392171	-	230	9.86786e-08	0.186501	2	1	0	.	.	.	.	ATTTCTCCCATCCCCTTTGTTTAGCGTCGTGTATTGAATAAATTAGAGGGGATAGGGAGTTA	0.00891209	0.0206793
SM1_RPMI	SM1_RPMI.353798_1	34	CDS	Saa_6009_C1	cds-WP-001178936.1		WP_001178936.1	E0E12_RS11835		2237924	2237885	-	68	CDS	Saa_6009_C1	cds-WP-001273586.1	rplL	WP_001273586.1	E0E12_RS03035		598392	598416	+	4624	1.98387e-06	0.0207973	1	1	0	2	41	42	66	CAAAAACGGACGGAATTCATACTTTGATTTTAGATGAAGCTTAAAATCAAAGTTGTTAAAGCTGTTT	0.161284	0.272419
SM1_RPMI	SM1_RPMI.367414_1	140	tmRNA	Saa_6009_C1	rna-E0E12-RS04405	ssrA		E0E12_RS04405		871094	871111	+	6	CDS	Saa_6009_C1	cds-WP-001143497.1		WP_001143497.1	E0E12_RS04910		944791	944826	+	1680	7.20783e-07	0.0345033	1	1	0	1	18	20	55	CAAATCCCGCCGTCTCCACAAAAATTAAAGTGAATGGTGGCGGGTGCACTGGTTTGAGATCGGAAG	0.367474	0.525611
SM1_RPMI	SM1_RPMI.379107_1	1	CDS	Saa_6009_C1	cds-WP-000172342.1	addB	WP_000172342.1	E0E12_RS05050		973627	973676	+	0	CDS	Saa_6009_C1	cds-WP-000172342.1	addB	WP_000172342.1	E0E12_RS05050		973462	973494	+	0	0	NA	3	1	0	.	.	.	.	CAAGAATTTGATGCACTTCAAATCAATCGAGTGGCATGTCAAGGTCATATTGACGACAGATGGTAA	0	0
SM1_RPMI	SM1_RPMI.393565_1	23	CDS	Saa_6009_C1	cds-WP-000808968.1		WP_000808968.1	E0E12_RS12050		2271510	2271474	-	21	5UTR	Saa_6009_C1	Saa-6009-C1-utr5-360				E0E12_RS06670	1300909	1300952	+	966	4.1445e-07	0.0455016	1	1	0	2	38	37	80	CAATGAAACAAGGAACTCATCCTGAGTATCACCAAGTAGTGAACTCAGGCAGAAGAGTGGGAGATTCCCGCTCTTTTCTA	0.329816	0.492214
SM1_RPMI	SM1_RPMI.396939_1	4	CDS	Saa_6009_C1	cds-WP-001021145.1		WP_001021145.1	E0E12_RS03465		685796	685823	+	5	CDS	Saa_6009_C1	cds-WP-001021145.1		WP_001021145.1	E0E12_RS03465		685637	685657	+	40	1.71615e-08	0.223607	1	1	0	1	28	29	49	CAATTGAAAGTGCTGCTGAGCATAGATCATCCAGTTTACTATGCTCAATC	0.0243304	0.0519755
SM1_RPMI	SM1_RPMI.399523_1	0	CDS	Saa_6009_C1	cds-WP-000600967.1		WP_000600967.1	E0E12_RS12850		2422846	2422825	-	77	3UTR	Saa_6009_C1	Saa-6009-C1-utr3-882				E0E12_RS08405	1657144	1657110	-	0	0	NA	1	1	0	2	23	21	55	CACACATAAAGATGGTAAGGTAATACCTCTGTTGACTCCCTCAACACGAATATTA	0	0
SM1_RPMI	SM1_RPMI.405902_1	11	CDS	Saa_6009_C1	cds-WP-000833797.1		WP_000833797.1	E0E12_RS13365		2514434	2514366	-	31	ncRNA	Saa_6009_C1	srn-3800 (SprD)		sprD			2086141	2086161	+	682	2.92603e-07	0.054153	1	1	0	2	70	70	90	CACCTATAACAATTGAAGAGGAACAGAATTGAGGTGAAAGTATGAAATCTTGCCCGAAGTGCGGACAACATTGCTCCCCTTCGGGCTAGTT	0.277969	0.430103
SM1_RPMI	SM1_RPMI.414799_1	168	CDS	Saa_6009_C1	cds-WP-001018328.1	rpsO	WP_001018328.1	E0E12_RS06710		1308552	1308577	+	7	CDS	Saa_6009_C1	cds-WP-001173163.1		WP_001173163.1	E0E12_RS13525		2544668	2544634	-	2352	1.0091e-06	0.0291606	1	1	0	1	25	23	57	CACTTGGTATCCGTCGTAATCTTAAACGTTATTGGTAATGCATTATCAACAATCGTTT	0.33834	0.500841
SM1_RPMI	SM1_RPMI.427197_1	9	CDS	Saa_6009_C1	cds-WP-000081240.1	fabF	WP_000081240.1	E0E12_RS05135		996992	997014	+	132	CDS	Saa_6009_C1	cds-WP-000081240.1	fabF	WP_000081240.1	E0E12_RS05135		996784	996815	+	2376	1.01939e-06	0.0290129	1	1	0	1	23	22	53	CAGCATGTGCAACAGGTACAAATCAATGAAAATACTGCAGATCGAATCGGTGTG	0.336714	0.49943
SM1_RPMI	SM1_RPMI.433156_1	3	ncRNA	Saa_6009_C1	srn-4760		RsaX23			2689766	2689726	-	220	CDS	Saa_6009_C1	cds-WP-001273085.1		WP_001273085.1	E0E12_RS03030		598006	598069	+	1320	5.66329e-07	0.0778499	2	1	0	.	.	.	.	CAGGAATTAGCATAGATACACCAATCCCCTCACTACTCGCACAGCAGAAGAAGTTAAAACTGTTGG	0.148751	0.254623
SM1_RPMI	SM1_RPMI.469116_1	2	CDS	Saa_6009_C1	cds-WP-000058381.1		WP_000058381.1	E0E12_RS09075		1789770	1789740	-	114	CDS	Saa_6009_C1	cds-WP-001060842.1		WP_001060842.1	E0E12_RS05805		1128365	1128284	-	456	1.95641e-07	0.529813	8	1	0	.	.	.	.	CATTCCGGTATTCCATGACGATCAACATGGTAGTCGCTGTTGGTTACATGGATCCCGGAAACTGG	7.98132e-10	3.22005e-09
SM1_RPMI	SM1_RPMI.473633_1	1	CDS	Saa_6009_C1	cds-WP-000800700.1		WP_000800700.1	E0E12_RS12790		2409203	2409180	-	4	CDS	Saa_6009_C1	cds-WP-000800700.1		WP_000800700.1	E0E12_RS12790		2410495	2410445	-	8	3.4323e-09	1	2	1	0	.	.	.	.	CATTTGTTCATGGTTAAATCCAGACTATGGAACAAACTTTAAAAGAGAAATCTTAGGCGGTATCACAA	1.23831e-05	3.95272e-05
SM1_RPMI	SM1_RPMI.539682_1	17	CDS	Saa_6009_C1	cds-WP-000525085.1		WP_000525085.1	E0E12_RS07775		1543601	1543568	-	1	CDS	Saa_6009_C1	cds-WP-000525085.1		WP_000525085.1	E0E12_RS07775		1543421	1543397	-	34	1.45873e-08	0.242536	1	1	0	2	35	36	60	CGTGATGATAGCGAAGTTACCGTTTATGAACAAGCGATCGACTCATAAACAGTAATTATA	0.0207584	0.0449445
SM1_RPMI	SM1_RPMI.542501_1	182	CDS	Saa_6009_C1	cds-WP-001140799.1		WP_001140799.1	E0E12_RS12710		2401731	2401694	-	10	CDS	Saa_6009_C1	cds-WP-001250336.1		WP_001250336.1	E0E12_RS10675		2041268	2041225	-	3640	1.5617e-06	0.257844	11	1	0	.	.	.	.	CGTTGTGAACGTTGTGGCCGTCCACATTCTGTAGTGGACGGCAATCCATCTAGCGAA	2.13432e-05	6.68651e-05
SM1_RPMI	SM1_RPMI.542945_1	3	CDS	Saa_6009_C1	cds-WP-000605274.1		WP_000605274.1	E0E12_RS00840		180784	180827	+	2	CDS	Saa_6009_C1	cds-WP-000605274.1		WP_000605274.1	E0E12_RS00840		180328	180402	+	12	5.14845e-09	1.22474	3	1	0	.	.	.	.	CGTTTTGTTGAATCAAAGGAAAATGAACAATATGATGATTTAAATTCGTGATATACCAAACGGCAC	6.93284e-08	2.52269e-07
SM1_RPMI	SM1_RPMI.578562_1	0	CDS	Saa_6009_C1	cds-WP-000379978.1	queG	WP_000379978.1	E0E12_RS09975		1952764	1952740	-	28	CDS	Saa_6009_C1	cds-WP-001010762.1	qoxB	WP_001010762.1	E0E12_RS05560		1081179	1081145	-	0	0	NA	2	1	0	.	.	.	.	GAAAGCCAAGATTAGTACCTTTACTAAATGGTGCTTCTGGTTCTTCATGATCGGATTTA	0	0
SM1_RPMI	SM1_RPMI.592385_1	2	CDS	Saa_6009_C1	cds-WP-001151498.1	recG	WP_001151498.1	E0E12_RS06460		1254523	1254547	+	1	operon	Saa_6009_C1	Saa-6009-C1-Operon486				E0E12_RS06460,E0E12_RS06465,E0E12_RS06470,E0E12_RS06475,E0E12_RS06480,E0E12_RS06490,E0E12_RS06495,E0E12_RS06500,E0E12_RS06505,E0E12_RS06510,E0E12_RS06515,E0E12_RS06520,E0E12_RS06525,E0E12_RS06530,E0E12_RS06535	1254772	1254793	+	4	1.71615e-09	2.12132	3	1	0	.	.	.	.	GAACGGATGGATTTGAATTGAGTGAAATGCTGATTTGTCAATTTGAGTA	2.58056e-09	1.0103e-08
SM1_RPMI	SM1_RPMI.608495_1	1	CDS	Saa_6009_C1	cds-WP-001245769.1		WP_001245769.1	E0E12_RS09850		1932301	1932277	-	1	CDS	Saa_6009_C1	cds-WP-001245769.1		WP_001245769.1	E0E12_RS09850		1932141	1932113	-	2	8.58075e-10	1	1	1	0	2	26	25	53	GAATAAAAGATTACATGCCCTTCGTAGCAGCAGTGATTGTTGCGTTGACATCTG	0.00124569	0.0032555
SM1_RPMI	SM1_RPMI.633480_1	270	CDS	Saa_6009_C1	cds-WP-001273085.1		WP_001273085.1	E0E12_RS03030		597774	597826	+	33	CDS	Saa_6009_C1	cds-WP-001273085.1		WP_001273085.1	E0E12_RS03030		597635	597664	+	17820	7.64544e-06	0.010594	1	1	0	2	54	53	82	GACGTTCACAATTACGTGAAGCTGGTGTTGAGTATAAAGTATACAAAAACACTAAATGGAGGTGTCTGAATGTCTGCTATCA	0.00016577	0.000480259
SM1_RPMI	SM1_RPMI.634113_1	1	3UTR	Saa_6009_C1	Saa-6009-C1-utr3-13		3'UTR_00013		E0E12_RS00180	40110	40083	-	26	ncRNA	Saa_6009_C1	srn-0160		Teg39as			40267	40223	-	52	2.23099e-08	0.196116	1	1	0	2	29	30	74	GACTACCTGTCCCTTGCTGATTTTTAAACATTTTGAGTGGTTTTGTCCGTTACACTAGAAAACCGAAAGACAATG	0.0313937	0.06501
SM1_RPMI	SM1_RPMI.633812_1	78	CDS	Saa_6009_C1	cds-WP-000387527.1	rplV	WP_000387527.1	E0E12_RS12750		2404839	2404819	-	158	CDS	Saa_6009_C1	cds-WP-000985472.1	rplB	WP_000985472.1	E0E12_RS12760		2405520	2405488	-	24648	1.05749e-05	0.0180158	2	1	0	.	.	.	.	GACGTTTCCGTCCACGTGCGCACTCGTCGTGGTAAAAAATCATCAGACAAAC	2.49328e-05	7.74724e-05
SM1_RPMI	SM1_RPMI.642630_1	37	CDS	Saa_6009_C1	cds-WP-000974881.1		WP_000974881.1	E0E12_RS11970		2259521	2259485	-	241	CDS	Saa_6009_C1	cds-WP-001142338.1	rpsL	WP_001142338.1	E0E12_RS03060		607598	607619	+	17834	7.65145e-06	0.0211797	2	1	0	.	.	.	.	GAGACCTCCGGGTCGTGAAGCATACCCAGGTGACGTATCCCTGGTATCGGACATAACTA	0.000914535	0.00243183
SM1_RPMI	SM1_RPMI.647518_1	4	CDS	Saa_6009_C1	cds-WP-001118417.1		WP_001118417.1	E0E12_RS05840		1133481	1133500	+	57	ncRNA	Saa_6009_C1	srn-1590		rsaC			705791	705734	-	456	1.95641e-07	0.132453	2	1	0	.	.	.	.	GAGAGGGGGAGCGTGTCATGGTTTCCTCCCCCCATAGATCCTTAAGCCACACTCATCTGATGTCAT	0.030426	0.0632367
SM1_RPMI	SM1_RPMI.667033_1	257	CDS	Saa_6009_C1	cds-WP-001142338.1	rpsL	WP_001142338.1	E0E12_RS03060		607672	607709	+	102	CDS	Saa_6009_C1	cds-WP-000090315.1	fusA	WP_000090315.1	E0E12_RS03070		608808	608836	+	52428	2.24936e-05	0.0185291	3	1	0	.	.	.	.	GAGGTGTGCGTTACCATATTGTACGTGGAGCACTTGATATGGTGTTCCACGTATCGTATTTGTAAA	3.67918e-11	1.58978e-10
SM1_RPMI	SM1_RPMI.682524_1	19	CDS	Saa_6009_C1	cds-WP-000918667.1	rpoB	WP_000918667.1	E0E12_RS03045		601512	601535	+	68	CDS	Saa_6009_C1	cds-WP-000918667.1	rpoB	WP_000918667.1	E0E12_RS03045		601299	601346	+	2584	1.10863e-06	0.0278207	1	1	0	2	25	24	71	GATCCAGAAGCACCATTTGTTGGTAGATGAAAATGGTCGTTTCATGGATGATGAAGTTGTATGTCGTTTCC	0.321643	0.483896
SM1_RPMI	SM1_RPMI.685687_1	47	CDS	Saa_6009_C1	cds-WP-000268484.1	rpsB	WP_000268484.1	E0E12_RS06615		1288251	1288281	+	35	3UTR	Saa_6009_C1	Saa-6009-C1-utr3-673				E0E12_RS06520	1266935	1266963	+	3290	1.41153e-06	0.0493114	2	1	0	.	.	.	.	GATCGTTGACACTAACTGTGATCCTGACGAAAAGTTATTACTCAATGATACGTTGGGAATA	0.270493	0.420736
SM1_RPMI	SM1_RPMI.695752_1	81	ncRNA	Saa_6009_C1	Saa-6009-C1-srna97		RsaH			856783	856804	+	52	ncRNA	Saa_6009_C1	Saa-6009-C1-srna184					1648763	1648782	+	8424	3.61421e-06	0.0154083	1	1	0	2	23	24	43	GATGTGTAAAACGCTGCATGATATTTCCATGGGGCGTTTTCATA	0.0274733	0.0579971
SM1_RPMI	SM1_RPMI.696582_1	7	CDS	Saa_6009_C1	cds-WP-001060842.1		WP_001060842.1	E0E12_RS05805		1128429	1128404	-	31	CDS	Saa_6009_C1	cds-WP-000918667.1	rpoB	WP_000918667.1	E0E12_RS03045		600602	600641	+	434	1.86202e-07	0.0678844	1	1	0	2	27	27	66	GATTAAATTCGATCATCGCAGTTCAAAAAGTATATGTTCCTAACGATGATGAAGGTCGTACGACAA	0.206476	0.336964
SM1_RPMI	SM1_RPMI.697390_1	0	CDS	Saa_6009_C1	cds-WP-001548538.1	fapR	WP_001548538.1	E0E12_RS06465		1255459	1255485	+	10	CDS	Saa_6009_C1	cds-WP-000110013.1	perR	WP_000110013.1	E0E12_RS10165		1967552	1967507	-	0	0	NA	1	1	0	2	28	31	76	GATTACGTCGAAGTAAAGTCATATGTTAGCCAGCATATGACTGACTTTGACGTAACACATCATCGAATGGAAATTTG	0	0
SM1_RPMI	SM1_RPMI.697417_1	189	CDS	Saa_6009_C1	cds-WP-001040568.1	tuf	WP_001040568.1	E0E12_RS03075		611564	611623	+	66	CDS	Saa_6009_C1	cds-WP-001040568.1	tuf	WP_001040568.1	E0E12_RS03075		610971	610997	+	24948	1.07036e-05	0.00895359	1	1	0	2	61	62	88	GATTACGTGGTGTTGCTCGTGAAGACGTACAACGTGGTCAAGTATTAGCTGCTCCTGGTTCGACTGCCCAGGACACGCTGACTACGTTG	2.72329e-06	9.10356e-06
SM1_RPMI	SM1_RPMI.701343_1	31	ncRNA	Saa_6009_C1	srn-3800 (SprD)		sprD			2086141	2086162	+	664	CDS	Saa_6009_C1	cds-WP-000934798.1	ssb	WP_000934798.1	E0E12_RS01830		390360	390442	+	41168	1.76626e-05	0.00697004	1	1	0	2	23	23	104	GATTGCTCCCCTTCGGGCTAGTAGAACCACTCCCTCAGTGTGAGTGTAGCGACATTCACTCTTGCAGTAAATCGTACGTTCACGAATGCTCAAGGGGAGCGCGA	1.81797e-10	7.59653e-10
SM1_RPMI	SM1_RPMI.717921_1	69	CDS	Saa_6009_C1	cds-WP-000511133.1	atpD	WP_000511133.1	E0E12_RS11960		2257383	2257334	-	21	CDS	Saa_6009_C1	cds-WP-000511133.1	atpD	WP_000511133.1	E0E12_RS11960		2257166	2257141	-	2898	1.24335e-06	0.078811	3	1	0	.	.	.	.	GCGCCGGTGTAGGTGAACGTACTCGTGAAGGTAACGATTTATACTTCGAAACACAAGCTGGTTCTGAG	0.161447	0.272542
SM1_RPMI	SM1_RPMI.735120_1	22	CDS	Saa_6009_C1	cds-WP-000855505.1	nrdE	WP_000855505.1	E0E12_RS04115		809751	809777	+	32	CDS	Saa_6009_C1	cds-WP-000855505.1	nrdE	WP_000855505.1	E0E12_RS04115		809582	809609	+	1408	6.04084e-07	0.0753778	2	1	0	.	.	.	.	GGAAGCAAAAGGAATAAAGGCGTAGCGAAAGGCAAACGCAGGCCGTGCGCGTCGTGGTG	0.160208	0.271052
SM1_RPMI	SM1_RPMI.740979_1	1	CDS	Saa_6009_C1	cds-WP-000841422.1	fnbB	WP_000841422.1	E0E12_RS14180		2665949	2665914	-	218	CDS	Saa_6009_C1	cds-WP-000766074.1	rplO	WP_000766074.1	E0E12_RS12680		2399444	2399419	-	436	1.8706e-07	0.0677285	1	1	0	2	37	37	62	GGAGCCGGAAACACCAACACCACCGACACCAGAAGTAATCGTGTTGGACGTGGTGTTGCGACG	0.207169	0.337913
SM1_RPMI	SM1_RPMI.756876_1	0	CDS	Saa_6009_C1	cds-WP-000757569.1		WP_000757569.1	E0E12_RS05885		1144592	1144561	-	16	CDS	Saa_6009_C1	cds-WP-000809526.1		WP_000809526.1	E0E12_RS05850		1139119	1139168	+	0	0	NA	2	1	0	.	.	.	.	GGCTATACTAACCTTCGATGAGTTGCTGAAGCAGGTTCAGTAACTGAAGTCAAGGTTAGTGTAGGT	0	0
SM1_RPMI	SM1_RPMI.768137_1	13	ncRNA	Saa_6009_C1	Saa-6009-C1-srna62		Sau-6477/RsaOI			646774	646730	-	11	CDS	Saa_6009_C1	cds-WP-000133954.1	rpsA	WP_000133954.1	E0E12_RS07880		1564946	1564928	-	286	1.22705e-07	0.0836242	1	1	0	5	49	50	68	GGGGATTCAAAGCTAAACATATGCTTTAAGTCCCCTCTTTCCCCCATTGGAAGTTGAAGCATATGTCATTG	0.149221	0.255017
SM1_RPMI	SM1_RPMI.826963_1	4	CDS	Saa_6009_C1	cds-WP-000240920.1		WP_000240920.1	E0E12_RS01220		273956	274001	+	0	unknown	Saa_6009_C1	none					268142	268117	-	0	0	NA	2	1	0	.	.	.	.	TAAAGGTAAGAAAGTCATTCTTTCGCACCAACATTTAGAGGTAGTATTACCTCTAAATGTCGGTGCGAAT	0	0
SM1_RPMI	SM1_RPMI.876006_1	68	CDS	Saa_6009_C1	cds-WP-000529878.1	rpsC	WP_000529878.1	E0E12_RS12745		2404075	2404054	-	216	operon	Saa_6009_C1	Saa-6009-C1-Operon724				E0E12_RS10010,E0E12_RS10015,E0E12_RS10020,E0E12_RS10025,E0E12_RS10030,E0E12_RS10035,E0E12_RS10040,E0E12_RS10045,E0E12_RS10050,E0E12_RS10055,E0E12_RS10060,E0E12_RS10065,E0E12_RS10070,E0E12_RS10075,E0E12_RS10080,E0E12_RS10085,E0E12_RS10090,E0E12_RS10095,E0E12_RS10100,E0E12_RS10105,E0E12_RS10110,E0E12_RS10115,E0E12_RS10120,E0E12_RS10125,E0E12_RS10130,E0E12_RS10135	1959295	1959276	-	29376	1.26034e-05	0.00825123	1	1	0	1	22	20	39	TAGTGGAGGAGGAAAATAATAAATCCTATCTTCCGCTCCG	2.02662e-07	7.20208e-07
SM1_RPMI	SM1_RPMI.876947_1	19	CDS	Saa_6009_C1	cds-WP-000805950.1		WP_000805950.1	E0E12_RS08895		1749737	1749710	-	50	ncRNA	Saa_6009_C1	srn-3460		Sau5949			1848855	1848873	+	1900	8.15171e-07	0.0648886	2	1	0	.	.	.	.	TAGTTATGACACAAACAAATGACATGCAGGCGCATTATCTCCTTTA	0.214652	0.348437
SM1_RPMI	SM1_RPMI.954208_1	4	CDS	Saa_6009_C1	cds-WP-000638870.1		WP_000638870.1	E0E12_RS02715		544842	544875	+	9	CDS	Saa_6009_C1	cds-WP-000638870.1		WP_000638870.1	E0E12_RS02715		544550	544586	+	72	3.08907e-08	0.5	3	1	0	.	.	.	.	TTAGAGCCAATTTCTGTTTCAAAACACCCACAAAGGGGCGAGTTTGGAAGAATTGGCTCTACTAGG	1.4425e-05	4.59966e-05
SM1_RPMI	SM1_RPMI.965650_1	87	CDS	Saa_6009_C1	cds-WP-001112045.1	tgt	WP_001112045.1	E0E12_RS08725		1722820	1722750	-	214	CDS	Saa_6009_C1	cds-WP-001112045.1	tgt	WP_001112045.1	E0E12_RS08725		1722609	1722554	-	37236	1.59756e-05	0.0293152	4	1	0	.	.	.	.	TTGGGATGGTCCGATTCTTACAGATTCAGGCGGTTTCCAAGTGTTTAGTTTAAGTAATTTACGTAAAATTATGATTATGTAAAAAAATC	9.96332e-07	3.42081e-06
SM1_RPMI	SM1_RPMI.970885_1	4	CDS	Saa_6009_C1	cds-WP-000362509.1	mnmE	WP_000362509.1	E0E12_RS15455		2928976	2928947	-	10	CDS	Saa_6009_C1	cds-WP-000362509.1	mnmE	WP_000362509.1	E0E12_RS15455		2928468	2928433	-	80	3.4323e-08	0.158114	1	1	0	2	31	31	66	TTTGAAGGAGGCGAGTAGCAATATGGATTTAACGTCAATCTATATTAGAGATACTCGCTCAAGTGG	0.047462	0.0942425
SM2_TSB	SM2_TSB.452885_3	75	CDS	Saa_6009_C1	cds-WP-000481443.1	tkt	WP_000481443.1	E0E12_RS07140		1387502	1387551	+	129	CDS	Saa_6009_C1	cds-WP-000481443.1	tkt	WP_000481443.1	E0E12_RS07140		1387047	1387093	+	19350	3.25746e-07	0.071166	7	1	0	.	.	.	.	CCTGAAGAGACACCAGAATTCCTATTATTAGCTTCAGGTTCAGAAGTTAGTTCTGAAACACCTGAAGGTAAAAATGTGTGGTTTGGTGTACGTG	0.0111297	0.0254369
SM2_TSB	SM2_TSB.478182_3	5	CDS	Saa_6009_C1	cds-WP-000429014.1		WP_000429014.1	E0E12_RS04075		803974	803957	-	283	CDS	Saa_6009_C1	cds-WP-001021468.1		WP_001021468.1	E0E12_RS12670		2397279	2397233	-	2830	4.76414e-08	0.0531682	2	1	0	.	.	.	.	CTTGATGGTTCAAAAGATATAAATTGTATCAACGAGAAGATGATAATCCTGAAACGGCAGCTAATC	0.0483244	0.0958297
SM2_TSB	SM2_TSB.478915_3	7	CDS	Saa_6009_C1	cds-WP-001114449.1	mutM	WP_001114449.1	E0E12_RS09005		1769552	1769526	-	15	3UTR	Saa_6009_C1	Saa-6009-C1-utr3-27				E0E12_RS00230	49342	49324	-	210	3.53523e-09	0.09759	1	1	0	2	28	27	45	CTTTTCATTGTAGATGAACTTGAAGATAAGACAAGTGAATTGAAAG	0.027063	0.0572103
SM2_TSB	SM2_TSB.480138_3	2	3UTR	Saa_6009_C1	Saa-6009-C1-utr3-1603		3'UTR_01603		E0E12_RS15245	2884136	2884111	-	3	operon	Saa_6009_C1	Saa-6009-C1-Operon322				E0E12_RS04315,E0E12_RS04320,E0E12_RS04325	850899	850923	+	12	2.02013e-10	2.04124	5	1	0	.	.	.	.	GAAAGAGAAATTGGATTCCCAAATTCTGACTTTCCGCCAGCTTCTGTGTT	8.45747e-17	4.61896e-16
SM2_TSB	SM2_TSB.481558_3	0	unknown	Saa_6009_C1	none					91580	91556	-	245	CDS	Saa_6009_C1	cds-WP-000057594.1	cysK	WP_000057594.1	E0E12_RS02815		564942	564987	+	0	0	NA	3	1	0	.	.	.	.	GAAATGAATCATTTCCGTCGCACGCAGCGATGGAAATGTCTCGTCGAGTTGCTAAAGAGGAAGGTATTTTG	0	0
SM2_TSB	SM2_TSB.558086_3	126	CDS	Saa_6009_C1	cds-WP-001037807.1		WP_001037807.1	E0E12_RS03975		783194	783130	-	12	operon	Saa_6009_C1	Saa-6009-C1-Operon292				E0E12_RS03965,E0E12_RS03970,E0E12_RS03975,E0E12_RS03980	783312	783295	-	3024	5.09073e-08	0.102869	4	1	0	.	.	.	.	TGAAAGGTTTAGTACCAGTCATCGCTAACAATACTGATTCACCAGAGTGGTATAAGTGGTTTTTCAGAAAGAATGTGAACATCG	0.000719544	0.00192851
SM2_TSB	SM2_TSB.575888_2	70	CDS	Saa_6009_C1	cds-WP-000840811.1		WP_000840811.1	E0E12_RS13110		2462773	2462749	-	14	CDS	Saa_6009_C1	cds-WP-000840811.1		WP_000840811.1	E0E12_RS13110		2462918	2462901	-	1960	3.29955e-08	0.0638877	2	1	0	.	.	.	.	AAAATGGTATGTCTCGAGAAGAATAAGCGACTTCCTAAATA	0.0260119	0.0552571
SM2_TSB	SM2_TSB.575893_2	20	CDS	Saa_6009_C1	cds-WP-001056228.1	clfA	WP_001056228.1	E0E12_RS04445		876354	876386	+	42	CDS	Saa_6009_C1	cds-WP-000149404.1		WP_000149404.1	E0E12_RS09260		1827463	1827427	-	1680	2.82818e-08	0.241523	7	1	0	.	.	.	.	AAAATGGTGTAATCGATAGTGATGGTAATGTTATATTACTATTGGTTACACTAGAGATCGCAAGCC	4.30272e-09	1.66737e-08
SM2_TSB	SM2_TSB.587921_2	4	CDS	Saa_6009_C1	cds-WP-000164545.1		WP_000164545.1	E0E12_RS08280		1633369	1633325	-	0	CDS	Saa_6009_C1	cds-WP-000164545.1		WP_000164545.1	E0E12_RS08280		1633521	1633500	-	0	0	NA	5	1	0	.	.	.	.	AAATTATCAGACAAAGACATAAGCTTATTATACGATTTTCAAATATTGATGTCGATAATAAGGGATTT	0	0
SM2_TSB	SM2_TSB.609212_2	8	ncRNA	Saa_6009_C1	srn-0590		sRNA37			256447	256497	+	7	CDS	Saa_6009_C1	cds-WP-000823233.1		WP_000823233.1	E0E12_RS01140		257208	257255	+	112	1.88546e-09	1.06904	8	1	0	.	.	.	.	AATATATTCTGTGTATGAAAATATTTTTCATAAATTGTTTGAATCATGTATGATGGGTGGTGGTACATTTGGAAATTGGACGCCTACAGCAGAATTC	5.75052e-20	3.45713e-19
SM2_TSB	SM2_TSB.613727_2	34	CDS	Saa_6009_C1	cds-WP-000008673.1	ureC	WP_000008673.1	E0E12_RS12995		2443201	2443239	+	43	CDS	Saa_6009_C1	cds-WP-000606761.1		WP_000606761.1	E0E12_RS00880		191576	191536	-	2924	4.92239e-08	0.261533	10	1	0	.	.	.	.	AATGGTGAAGAAGCTACTTTTGGTGGTGGTAAATCTATTAAATGCAATGATCTCATTACCACCAAA	1.42611e-11	6.26006e-11
SM2_TSB	SM2_TSB.665704_2	1145	CDS	Saa_6009_C1	cds-WP-001269643.1	purR	WP_001269643.1	E0E12_RS02720		545762	545845	+	4	CDS	Saa_6009_C1	cds-WP-001058583.1		WP_001058583.1	E0E12_RS08700		1715095	1715076	-	9160	1.54203e-07	0.0591054	4	1	0	.	.	.	.	CAAAAGAAGTTAAACAAAGATTGATTGAAGATTATACTTCCTTAGTGAAATTATCTGATGTAGATGAATATAATCAAGAGTTTACGGCTCTTCGTTATATTG	0.0268659	0.0568332
SM2_TSB	SM2_TSB.667177_2	219	CDS	Saa_6009_C1	cds-WP-000848350.1	purS	WP_000848350.1	E0E12_RS05605		1088908	1088986	+	429	CDS	Saa_6009_C1	cds-WP-000174053.1		WP_000174053.1	E0E12_RS05600		1088493	1088546	+	187902	3.16322e-06	0.0978747	30	1	0	.	.	.	.	CAAAATGAAATTTGCGGTCTTGTTTTTCCAGGTTCGAACTGTATCGAATTTGGAAAGACTGAGACT	0.0444889	0.0890364
SM2_TSB	SM2_TSB.672189_2	1066	CDS	Saa_6009_C1	cds-WP-014373780.1		WP_014373780.1	E0E12_RS02450		490334	490295	-	6	unknown	Saa_6009_C1	none					2085430	2085452	+	12792	2.15346e-07	0.0375117	3	1	0	.	.	.	.	CAAAGGAGGTCACACATGGGTATCATTGCAGGAATCATCCTGCAATTGATATCCTTTTTT	0.149019	0.254815
SM2_TSB	SM2_TSB.672206_2	1066	CDS	Saa_6009_C1	cds-WP-014373780.1		WP_014373780.1	E0E12_RS02450		490334	490303	-	12	CDS	Saa_6009_C1	cds-WP-000021864.1		WP_000021864.1	E0E12_RS05335		1042404	1042432	+	25584	4.30692e-07	0.0353664	4	1	0	.	.	.	.	CAAAGGAGGTCTTTCACATGGGTATCATTGCAAGGTCGTACTAATGATACTCATGTTTAAGATCGG	0.185496	0.307342
SM2_TSB	SM2_TSB.676728_2	33	CDS	Saa_6009_C1	cds-WP-000262704.1	smc	WP_000262704.1	E0E12_RS06500		1259783	1259803	+	72	CDS	Saa_6009_C1	cds-WP-000262704.1	smc	WP_000262704.1	E0E12_RS06500		1260013	1260060	+	4752	7.99972e-08	0.0615457	3	1	0	.	.	.	.	CAAATGGGTGTTGGGTGAACAAAAGATATTGCCGATTTATTTTTAGTTTCTGGATTGGGAAAAGAAGC	0.0221685	0.0476584
SM2_TSB	SM2_TSB.677719_2	142	CDS	Saa_6009_C1	cds-WP-000737654.1		WP_000737654.1	E0E12_RS03580		707083	706998	-	23	CDS	Saa_6009_C1	cds-WP-000889252.1		WP_000889252.1	E0E12_RS03585		707824	707785	-	6532	1.09962e-07	0.209978	12	1	0	.	.	.	.	CAAATTTAGAGACTGGTAACGGTTGGTTTGAAAAAGCCTTAGAACAGGCTGGTAAATCATTAATAGATAAAAAAGTTATCGCAGTATATTCTGTTTGGTAATTTACTGGCAATCACAAAT	1.55314e-10	6.53478e-10
SM2_TSB	SM2_TSB.685262_2	148	CDS	Saa_6009_C1	cds-WP-000766074.1	rplO	WP_000766074.1	E0E12_RS12680		2399186	2399162	-	67	CDS	Saa_6009_C1	cds-WP-000766074.1	rplO	WP_000766074.1	E0E12_RS12680		2399355	2399333	-	19832	3.3386e-07	0.0301268	3	1	0	.	.	.	.	CAAGAATGAAAAATCTGGTATCAAAAAGACCAGGATTTGAAGGTGGTCG	0.21847	0.353692
SM2_TSB	SM2_TSB.688312_2	61	CDS	Saa_6009_C1	cds-WP-000138351.1		WP_000138351.1	E0E12_RS07750		1537753	1537807	+	14	CDS	Saa_6009_C1	cds-WP-000138351.1		WP_000138351.1	E0E12_RS07750		1538940	1538968	+	1708	2.87532e-08	0.205316	6	1	0	.	.	.	.	CAAGCGAACTTAGTAAATCGTACTCCTGAAGAACGTCAAAACATTGATACATATCATCCCATCAATCAATGTTTCTGGTAGTCA	1.48851e-07	5.33967e-07
SM2_TSB	SM2_TSB.690693_2	248	CDS	Saa_6009_C1	cds-WP-000825819.1	amaP	WP_000825819.1	E0E12_RS12440		2356256	2356197	-	17	CDS	Saa_6009_C1	cds-WP-000825819.1	amaP	WP_000825819.1	E0E12_RS12440		2356081	2356062	-	8432	1.41948e-07	0.0616041	4	1	0	.	.	.	.	CAAGGAGGTGTCGTTAGGGGTGAAACGACTTAAAAACTTTATCCTTGGCTTATTAATAGTATTGATATTAATAGGTCTTG	0.021244	0.0458154
SM2_TSB	SM2_TSB.701482_2	29	CDS	Saa_6009_C1	cds-WP-001227718.1		WP_001227718.1	E0E12_RS00895		195372	195345	-	3849	SRP_RNA	Saa_6009_C1	rna-E0E12-RS02590	ffs		E0E12_RS02590		521701	521785	+	223242	3.75815e-06	0.0179588	6	1	0	.	.	.	.	CAATCGGGGCCCTGGCAGCTTGGTGTTATCATATGTGCCGTAGGGTAGCCGAGATTTAGCTAACGA	1.32362e-07	4.75376e-07
SM2_TSB	SM2_TSB.714649_2	116	CDS	Saa_6009_C1	cds-WP-000729744.1	acnA	WP_000729744.1	E0E12_RS07185		1397297	1397326	+	11	CDS	Saa_6009_C1	cds-WP-000729744.1	acnA	WP_000729744.1	E0E12_RS07185		1397759	1397782	+	2552	4.29615e-08	0.111979	4	1	0	.	.	.	.	CACGTAAAAAAGGTGTTGTTGGTAAATTTGTAATGAAAACAGGTGATATTGCAATTAGATCGGAAG	0.000388522	0.0010843
SM2_TSB	SM2_TSB.717795_2	7	unknown	Saa_6009_C1	none					1519609	1519644	+	43	CDS	Saa_6009_C1	cds-WP-000009238.1		WP_000009238.1	E0E12_RS08645		1705169	1705125	-	602	1.01343e-08	0.806947	14	1	0	.	.	.	.	CACTTGAGCCGCTCTATTGTCGTTTCCATTTTTATTAGCAATTAAACTAATCAAATATAAGAGGAGCG	4.47375e-27	3.34377e-26
SM2_TSB	SM2_TSB.729790_2	1625	ncRNA	Saa_6009_C1	srn-0200 (sRNA11, Teg4)		Teg4			49580	49555	-	6	CDS	Saa_6009_C1	cds-WP-000161942.1	polX	WP_000161942.1	E0E12_RS06010		1165732	1165779	+	19500	3.28271e-07	0.0202548	2	1	0	.	.	.	.	CAGAGGGTATGCATATGGATTTCACTGTTTAATGGTGATATTCATATGCATACAACGTATAGTGATGGTGCGTTTTA	0.251969	0.398384
SM2_TSB	SM2_TSB.733739_2	152	CDS	Saa_6009_C1	cds-WP-000133954.1	rpsA	WP_000133954.1	E0E12_RS07880		1564976	1564934	-	250	CDS	Saa_6009_C1	cds-WP-000133954.1	rpsA	WP_000133954.1	E0E12_RS07880		1564741	1564677	-	76000	1.27942e-06	0.0564288	11	1	0	.	.	.	.	CAGCCCAAGTGAAGTTGTAAAAGAGGGCGACGAAGTTGAAGCATCGGCTTCACTAATTTCAACAGA	0.114511	0.202407
SM2_TSB	SM2_TSB.743198_2	921	ncRNA	Saa_6009_C1	srn-1070		Sau41			489960	489912	-	821	ncRNA	Saa_6009_C1	srn-1070		Sau41			490115	490096	-	1512282	2.54584e-05	0.00345001	3	1	0	.	.	.	.	CAGGGATGGTGGCTTTGCTTTGTGTTGATTTATTGATGTGAGGTGAGTCTCAACAACTCATCACTATGT	1.25464e-81	1.76695e-80
SM2_TSB	SM2_TSB.756514_2	140	CDS	Saa_6009_C1	cds-WP-000483713.1		WP_000483713.1	E0E12_RS05620		1091852	1091869	+	181	CDS	Saa_6009_C1	cds-WP-000483713.1		WP_000483713.1	E0E12_RS05620		1092005	1092049	+	50680	8.53169e-07	0.0188459	3	1	0	.	.	.	.	CATATATGGGACTTCATATGCAATTGGTCACGTCCGTTATGCTACTTCAGGTAATAAAGGTAAGAT	0.0611759	0.117634
SM2_TSB	SM2_TSB.761787_2	9	ncRNA	Saa_6009_C1	Saa-6009-C1-srna246		sRNA_00246			2299206	2299240	+	567	ncRNA	Saa_6009_C1	srn-3800 (SprD)		sprD			2086219	2086245	+	10206	1.71812e-07	0.0279974	2	1	0	.	.	.	.	CATGAAGAAAAGGAGGCACCACTTGTTTACTTACTGGAAGTAGGTAAGCATTTCGGTGCTTAA	0.236502	0.377857
SM2_TSB	SM2_TSB.764059_2	33	CDS	Saa_6009_C1	cds-WP-000863440.1		WP_000863440.1	E0E12_RS05755		1118878	1118917	+	42	CDS	Saa_6009_C1	cds-WP-000863440.1		WP_000863440.1	E0E12_RS05755		1118609	1118636	+	2772	4.6665e-08	0.107443	4	1	0	.	.	.	.	CATGCAATGAATCACATTACGTTTATTAAATAATCCAGAGATGAAATTAATGAATTAGCTGTTAAA	0.000525297	0.00143314
SM2_TSB	SM2_TSB.764967_2	8	CDS	Saa_6009_C1	cds-WP-000613716.1	folK	WP_000613716.1	E0E12_RS02830		566795	566835	+	2	CDS	Saa_6009_C1	cds-WP-000613716.1	folK	WP_000613716.1	E0E12_RS02830		566579	566602	+	32	5.38702e-10	0.75	3	1	0	.	.	.	.	CATGGAGAAGAAATGATAGATTTACCAAACTGTCGGTGCCATGATGGTATTAACGTATCTAATAAG	1.26526e-08	4.80516e-08
SM2_TSB	SM2_TSB.773672_2	14	CDS	Saa_6009_C1	cds-WP-000051206.1		WP_000051206.1	E0E12_RS12825		2416327	2416364	+	7	operon	Saa_6009_C1	Saa-6009-C1-Operon901				E0E12_RS12825,E0E12_RS12830	2416696	2416713	+	196	3.29955e-09	0.202031	2	1	0	.	.	.	.	CATTTCAAAGGAGTGTTATAGTATGTCTTTAGAAAACCATTTATGTTTTCTACGCTAAGATCGGAA	0.000328613	0.000925595
SM2_TSB	SM2_TSB.776102_2	33	CDS	Saa_6009_C1	cds-WP-001138360.1	rplT	WP_001138360.1	E0E12_RS08950		1758713	1758691	-	40	CDS	Saa_6009_C1	cds-WP-001125540.1	rpmI	WP_001125540.1	E0E12_RS08955		1758875	1758844	-	2640	4.44429e-08	0.0275241	1	1	0	2	24	21	52	CCAAGTAATGAAATCAGGTCAATAAGAACAAATACAGAAATCGGTAGGAATTG	0.246559	0.391661
SM2_TSB	SM2_TSB.777079_2	20	CDS	Saa_6009_C1	cds-WP-000496100.1	obgE	WP_000496100.1	E0E12_RS08750		1727474	1727441	-	1	CDS	Saa_6009_C1	cds-WP-000496100.1	obgE	WP_000496100.1	E0E12_RS08750		1727279	1727255	-	40	6.73377e-10	0.67082	3	1	0	.	.	.	.	CCAGAAGAGAAAAATATGTACCATTTGGTGGACCAAAAGTTCCACCTGGTACAATTT	2.4686e-08	9.23675e-08
SM2_TSB	SM2_TSB.793356_2	16	operon	Saa_6009_C1	Saa-6009-C1-Operon366		Operon366		E0E12_RS05000,E0E12_RS05005	965043	965074	+	23	ncRNA	Saa_6009_C1	Saa-6009-C1-srna95					850706	850748	+	736	1.23901e-08	0.312772	6	1	0	.	.	.	.	CGAAAATATCATTTCTGTCCCACTCCCAAAAACTTATGGGAGTGGGACAGAAATGATAAAGAGCCACTAATGATTT	1.08399e-09	4.32744e-09
SM2_TSB	SM2_TSB.797203_2	3	CDS	Saa_6009_C1	cds-WP-000215388.1		WP_000215388.1	E0E12_RS03605		711119	711154	+	4	CDS	Saa_6009_C1	cds-WP-000215388.1		WP_000215388.1	E0E12_RS03605		710957	710991	+	24	4.04026e-10	1.44338	5	1	0	.	.	.	.	CGAAGTTGTAGAAGCGGCACAATATGCATTGCAACAAGCGAGCTATATTGTTGCTGATGGGACAGGAGT	2.70209e-15	1.37915e-14
SM2_TSB	SM2_TSB.803856_2	451	CDS	Saa_6009_C1	cds-WP-000813311.1		WP_000813311.1	E0E12_RS01950		404906	404961	+	382	CDS	Saa_6009_C1	cds-WP-000813311.1		WP_000813311.1	E0E12_RS01950		404731	404750	+	344564	5.80054e-06	0.0120462	5	1	0	.	.	.	.	CGATGTTGTTTTGGTTTATAAAAAGGTTAAAGATGGATTTGATGTTCAAGTAATTATGCTGAACAAAAAAGTGAT	2.45229e-14	1.20515e-13
SM2_TSB	SM2_TSB.803858_2	15	CDS	Saa_6009_C1	cds-WP-000590826.1		WP_000590826.1	E0E12_RS08685		1711350	1711289	-	8	CDS	Saa_6009_C1	cds-WP-000590826.1		WP_000590826.1	E0E12_RS08685		1711475	1711454	-	240	4.04026e-09	0.547723	6	1	0	.	.	.	.	CGATGTTTAGATATGAACGTAAGCAAAAAGGACGCTATCGTCAATTTAATCAATTTGGTGTATAGATAAAGGCGATAGAAGT	1.39178e-12	6.41484e-12
SM2_TSB	SM2_TSB.814755_2	120	CDS	Saa_6009_C1	cds-WP-001030080.1		WP_001030080.1	E0E12_RS08355		1650129	1650183	+	41	ncRNA	Saa_6009_C1	Saa-6009-C1-srna184					1648576	1648627	+	9840	1.65651e-07	0.242363	17	1	0	.	.	.	.	CGGAACAAGTTCGTATGCCAATCTCAGAGTTAGAAGCTTTCTTAACTGAAAAAACAGCGAGTTAAGGATAGTGTAAGCTTAACAATAAGATTGGCGCAACGAATC	6.94508e-14	3.35882e-13
SM2_TSB	SM2_TSB.874099_2	211	CDS	Saa_6009_C1	cds-WP-000009069.1		WP_000009069.1	E0E12_RS05670		1101977	1102002	+	3766	SRP_RNA	Saa_6009_C1	rna-E0E12-RS02590	ffs		E0E12_RS02590		521729	521783	+	1589252	2.67541e-05	0.00560904	5	1	0	.	.	.	.	GAAAGATGAATTGAATCAGGAAAATGTTAGCTAACGACTTTGGTTACGTTCGTGAATTACGTTCGA	1.20095e-82	1.6992e-81
SM2_TSB	SM2_TSB.876527_2	17	CDS	Saa_6009_C1	cds-WP-001024576.1		WP_001024576.1	E0E12_RS09345		1846994	1846969	-	20	CDS	Saa_6009_C1	cds-WP-001024576.1		WP_001024576.1	E0E12_RS09345		1847161	1847140	-	680	1.14474e-08	0.0542326	1	1	0	2	27	28	49	GAAATATCACTAAAAATGGAATGATTCTTTGAAGAAGAAGTAAAAAATTG	0.0823414	0.152269
SM2_TSB	SM2_TSB.882417_2	252	ncRNA	Saa_6009_C1	srn-3590		sprAs1			1919324	1919280	-	158	ncRNA	Saa_6009_C1	srn-9570		sRNA305			2101838	2101818	-	79632	1.34056e-06	0.0250577	5	1	0	.	.	.	.	GAACGAAAATAAGTATTTACTTATACACCAATCCCCTCACTATTTGTCGCCTATCTCTCAGGCGTC	0.0285003	0.0597118
SM2_TSB	SM2_TSB.887931_2	888	CDS	Saa_6009_C1	cds-WP-014373781.1		WP_014373781.1	E0E12_RS02455		490434	490384	-	2	CDS	Saa_6009_C1	cds-WP-000594994.1	recJ	WP_000594994.1	E0E12_RS08710		1716752	1716712	-	3552	5.97959e-08	0.284747	12	1	0	.	.	.	.	GAAGCAAAGGAGGTAATCTTAATGGGTATCATCGCTGGCATCATTAAAGTTAAAAGATCGATTGATTCCAGCAAAGTATATCAATTAAGAC	1.54107e-13	7.3594e-13
SM2_TSB	SM2_TSB.895672_2	3849	SRP_RNA	Saa_6009_C1	rna-E0E12-RS02590	ffs		E0E12_RS02590		521692	521746	+	2	CDS	Saa_6009_C1	cds-WP-000070653.1		WP_000070653.1	E0E12_RS09675		1914468	1914500	+	15396	2.59183e-07	0.0569877	5	1	0	.	.	.	.	GAAGTGGATCATCATATGTGCCGTAGGGTAGCCGAGATTTAGCTAACGACTTTGGTAAGTTATGAAGCTTCGGCTACTACACCTGCTT	0.0382882	0.0777522
SM2_TSB	SM2_TSB.898390_2	9	CDS	Saa_6009_C1	cds-WP-001062658.1		WP_001062658.1	E0E12_RS14405		2712447	2712402	-	0	CDS	Saa_6009_C1	cds-WP-001062658.1		WP_001062658.1	E0E12_RS14405		2712243	2712215	-	0	0	NA	6	1	0	.	.	.	.	GAATATTATCTGGACAAACGAATAGTACAGCACTTGGAACGAAAGCAACTGAAAAAATTAAAGATACAACGAATA	0	0
SM2_TSB	SM2_TSB.902521_2	3	unknown	Saa_6009_C1	none					134527	134579	+	953	ncRNA	Saa_6009_C1	srn-1070		Sau41			490075	490047	-	5718	9.62592e-08	0.0561066	3	1	0	.	.	.	.	GAATGGAATATAGATAATTGCGGCGATGAAAGTACCTACAACGGCTATCGCAAAACGATGGCTATTGTAGGTACTATCA	0.033982	0.0697055
SM2_TSB	SM2_TSB.911002_2	57	CDS	Saa_6009_C1	cds-WP-000068176.1		WP_000068176.1	E0E12_RS05750		1117439	1117467	+	75	CDS	Saa_6009_C1	cds-WP-000068176.1		WP_000068176.1	E0E12_RS05750		1117230	1117316	+	8550	1.43934e-07	0.152944	10	1	0	.	.	.	.	GACCTATTGGAAGAGTTGCAGCAGCAGATATGAAAGCTGCAGAAGAACTTGAAAAAGATGGTTATTCTGTTGAAGTAA	3.09228e-07	1.08372e-06
SM2_TSB	SM2_TSB.911396_2	304	CDS	Saa_6009_C1	cds-WP-001093929.1		WP_001093929.1	E0E12_RS11565		2183221	2183264	+	184	CDS	Saa_6009_C1	cds-WP-001554031.1		WP_001554031.1	E0E12_RS11570		2183370	2183395	+	111872	1.8833e-06	0.0169128	4	1	0	.	.	.	.	GACGAATAATTTAAATAGAGAGTGTGATAGTAGGTGGAATTATTATCATAGTAATTTCGACATTATCGTT	0.000733999	0.00196551
SM2_TSB	SM2_TSB.921104_2	42	CDS	Saa_6009_C1	cds-WP-000057594.1	cysK	WP_000057594.1	E0E12_RS02815		564808	564855	+	18	CDS	Saa_6009_C1	cds-WP-000057594.1	cysK	WP_000057594.1	E0E12_RS02815		564628	564647	+	1512	2.54537e-08	0.0363696	1	1	0	2	49	47	66	GAGAGCCTGAGGCTTCTCCAGTATTGAGCGGTGGTGAGCCAGGTCCACAATTTGAAAACCCTGCGA	0.163976	0.2762
SM2_TSB	SM2_TSB.953016_2	442	CDS	Saa_6009_C1	cds-WP-000688492.1 (AgrA)		WP_000688492.1	E0E12_RS11575		2184685	2184745	+	84	CDS	Saa_6009_C1	cds-WP-000688492.1		WP_000688492.1	E0E12_RS11575		2184853	2184890	+	74256	1.25006e-06	0.0103796	2	1	0	.	.	.	.	GATGAGGTGCTTGAGCAAGCTAAAAATATGAATGACATAGGCTGTTACTTTTTAGATATTCATTTGTCTACAAAGTTGCAGCGATGGATTTTATTTTTT	0.00258033	0.00649244
SM2_TSB	SM2_TSB.955332_2	214	CDS	Saa_6009_C1	cds-WP-000654030.1		WP_000654030.1	E0E12_RS04350		858703	858723	+	180	CDS	Saa_6009_C1	cds-WP-000654030.1		WP_000654030.1	E0E12_RS04350		859154	859184	+	77040	1.29692e-06	0.0101903	2	1	0	.	.	.	.	GATGGATATGACTGAACGTGTAAGCTGGCGTTATTATACGACGATGTATGTT	0.00192058	0.00488527
SM2_TSB	SM2_TSB.970157_2	45	3UTR	Saa_6009_C1	Saa-6009-C1-utr3-275		3'UTR_00275		E0E12_RS03240	650375	650330	-	28	CDS	Saa_6009_C1	cds-WP-000587958.1		WP_000587958.1	E0E12_RS03240		650640	650615	-	2520	4.24228e-08	0.169031	6	1	0	.	.	.	.	GCCCGTGCAAAGAAAGAAACGTAACCTATATTCATCTCTGTTCCCAAAGGAGGTAATATAGGTTATGATT	1.37879e-06	4.68635e-06
SM2_TSB	SM2_TSB.997802_2	172	3UTR	Saa_6009_C1	Saa-6009-C1-utr3-300		3'UTR_00300		E0E12_RS03580	706349	706310	-	232	ncRNA	Saa_6009_C1	srn-1590		rsaC			706041	705995	-	79808	1.34352e-06	0.020024	4	1	0	.	.	.	.	GGCCACACATCAACATATCAAAGTCGAAGGCTAATAGTCCAAAAAGCTTTTCTTAATCGTACTAAC	0.0133106	0.0299488
SM2_TSB	SM2_TSB.1040022_2	2011	ncRNA	Saa_6009_C1	Saa-6009-C1-srna120		sRNA_00120			1044413	1044384	-	82	ncRNA	Saa_6009_C1	srn-3880		Teg124			2086009	2086029	+	329804	5.55206e-06	0.00738768	3	1	0	.	.	.	.	GTGCTAAGGGTGTAGGTCGCGAAAGCGGCGCAAGCTAGCCTTCGGGCTAGTTA	1.4586e-15	7.55888e-15
SM2_TSB	SM2_TSB.1056130_2	9	CDS	Saa_6009_C1	cds-WP-001173163.1		WP_001173163.1	E0E12_RS13525		2544628	2544601	-	3	CDS	Saa_6009_C1	cds-WP-001173163.1		WP_001173163.1	E0E12_RS13525		2544940	2544921	-	54	9.09059e-10	0.96225	5	1	0	.	.	.	.	TAAATGGGAAAACGTATATGACAAAGCACCAATTGGTTATACGTTTAG	1.55198e-13	7.39988e-13
SM2_TSB	SM2_TSB.1066528_2	10	CDS	Saa_6009_C1	cds-WP-000238227.1		WP_000238227.1	E0E12_RS09895		1940851	1940831	-	10	CDS	Saa_6009_C1	cds-WP-000238227.1		WP_000238227.1	E0E12_RS09895		1940632	1940591	-	200	3.36689e-09	0.2	2	1	0	.	.	.	.	TAAGTGAAGAAATGATTACAGATTAGCATTAGTTAATCGTGCTGAAGAAATATTAAAAGCTGAAAT	0.000341982	0.000962358
SM2_TSB	SM2_TSB.1072072_2	71	CDS	Saa_6009_C1	cds-WP-001037807.1		WP_001037807.1	E0E12_RS03975		783067	783035	-	76	CDS	Saa_6009_C1	cds-WP-001037807.1		WP_001037807.1	E0E12_RS03975		783293	783270	-	10792	1.81677e-07	0.0680666	5	1	0	.	.	.	.	TAATTGGATTAGGTAATTTTTGGAGTTTTTGCTGATTAAATTATTGCTACTCGTTAAGATCGGAAG	0.0119257	0.0271136
SM2_TSB	SM2_TSB.1080062_2	45	CDS	Saa_6009_C1	cds-WP-000082539.1		WP_000082539.1	E0E12_RS07095		1380238	1380273	+	45	CDS	Saa_6009_C1	cds-WP-000082539.1		WP_000082539.1	E0E12_RS07095		1380617	1380676	+	4050	6.81794e-08	0.2	9	1	0	.	.	.	.	TAGAAATCCAGATAATTACTTTGGATGTTGAACATTTGAACAACCAGGTAAATTGTTTAGATTACAATCAGAGGACGCTAAAGAAAGAATTTTT	5.94888e-09	2.2878e-08
SM2_TSB	SM2_TSB.1085395_2	153	CDS	Saa_6009_C1	cds-WP-000622776.1		WP_000622776.1	E0E12_RS11145		2120500	2120448	-	79	CDS	Saa_6009_C1	cds-WP-000622776.1		WP_000622776.1	E0E12_RS11145		2120719	2120675	-	24174	4.06955e-07	0.100054	11	1	0	.	.	.	.	TAGCGGCGCGATTTGGACCGAAATAGTGTTACCTTCCGGAATTGGAATTGCAAGTTCTGATCCAATGTTAGACGTAAGACTTTAAAAAGAGA	0.000370835	0.00103779
SM2_TSB	SM2_TSB.1087762_2	6	CDS	Saa_6009_C1	cds-WP-000749795.1	secDF	WP_000749795.1	E0E12_RS08715		1720731	1720702	-	28	CDS	Saa_6009_C1	cds-WP-000749795.1	secDF	WP_000749795.1	E0E12_RS08715		1720517	1720476	-	336	5.65637e-09	0.0771517	1	1	0	2	31	31	71	TAGGACAAGAAGGCGTTAAAAAAGCAAAACATTGCATTGACAACTATATCTATCTAACGTTAGTAGCATTTG	0.0425838	0.0854485
SM2_TSB	SM2_TSB.1093034_2	263	ncRNA	Saa_6009_C1	Saa-6009-C1-srna62		Sau-6477/RsaOI			646856	646817	-	959	CDS	Saa_6009_C1	cds-WP-000398672.1		WP_000398672.1	E0E12_RS06185		1195434	1195461	+	504434	8.49186e-06	0.00796476	4	1	0	.	.	.	.	TAGTCTCAATATTAATTGCGTTGGACAAAATACTCTAAGACGTTTATTAGGTAAATTATTCGGATTCTA	7.78044e-24	5.24791e-23
SM2_TSB	SM2_TSB.1123976_2	13	CDS	Saa_6009_C1	cds-WP-000367419.1		WP_000367419.1	E0E12_RS08100		1603327	1603308	-	9	CDS	Saa_6009_C1	cds-WP-000916195.1		WP_000916195.1	E0E12_RS08095		1603181	1603161	-	234	3.93926e-09	0.09245	1	1	0	2	21	19	39	TGAAGGTTATGCGCCTTCAAGATAAGAGGCGCTAACCCA	0.0300601	0.0625465
SM2_TSB	SM2_TSB.1127404_2	111	CDS	Saa_6009_C1	cds-WP-000985472.1	rplB	WP_000985472.1	E0E12_RS12760		2405610	2405568	-	1520	3UTR	Saa_6009_C1	Saa-6009-C1-utr3-798				E0E12_RS07720	1534206	1534184	-	337440	5.68061e-06	0.0121727	5	1	0	.	.	.	.	TGATCACCCACACGTGGTGGTGAAGGTCGTGCTCCTATCGGTAAATTTGGTAGGAGCACTTGTTTT	5.67773e-14	2.75905e-13
SM2_TSB	SM2_TSB.1164311_1	569	CDS	Saa_6009_C1	cds-WP-000813311.1		WP_000813311.1	E0E12_RS01950		404754	404791	+	460	CDS	Saa_6009_C1	cds-WP-000813311.1		WP_000813311.1	E0E12_RS01950		404895	404960	+	523480	8.81249e-06	0.0215009	11	1	0	.	.	.	.	AAAAAAATGAAAGTACCTTGCAAAAAAGGTAACGATGTTGTTTTGGTT	3.36047e-18	1.91433e-17
SM2_TSB	SM2_TSB.1198690_1	32	CDS	Saa_6009_C1	cds-WP-000729744.1	acnA	WP_000729744.1	E0E12_RS07185		1396488	1396529	+	59	CDS	Saa_6009_C1	cds-WP-000729744.1	acnA	WP_000729744.1	E0E12_RS07185		1396664	1396728	+	3776	6.35668e-08	0.161101	7	1	0	.	.	.	.	AAACATTTTGACTTGAATGGCCAAAGTAAAGCTTTAAGTCAGTTTGGAAAAG	9.44458e-07	3.25005e-06
SM2_TSB	SM2_TSB.1221223_1	1196	CDS	Saa_6009_C1	cds-WP-000398672.1		WP_000398672.1	E0E12_RS06185		1195402	1195442	+	13	CDS	Saa_6009_C1	cds-WP-001074557.1		WP_001074557.1	E0E12_RS05520		1071826	1071788	-	31096	5.23483e-07	0.0160396	2	1	0	.	.	.	.	AAAGCATTGTGAGCATCGTTGAAAATGGCGTAGGTTTATTAGTTGATACTGCTAAACCTACGCCTA	0.137838	0.238375
SM2_TSB	SM2_TSB.1231697_1	25	ncRNA	Saa_6009_C1	Saa-6009-C1-srna41		sRNA_00041			405938	406011	+	2	operon	Saa_6009_C1	Saa-6009-C1-Operon154				E0E12_RS01940,E0E12_RS01945,E0E12_RS01950	405793	405820	+	100	1.68344e-09	0.707107	5	1	0	.	.	.	.	AAAGGGCAAAAAAAGGATGATGTGAATGTTTTGTGTTCGGAATTTGCACAAAGATATGTTTATATTGCAAAAATATGAAACATTGATTTAACAGCTTTTT	3.35946e-12	1.5185e-11
SM2_TSB	SM2_TSB.1242216_1	48	CDS	Saa_6009_C1	cds-WP-000908982.1		WP_000908982.1	E0E12_RS05985		1161795	1161831	+	19	CDS	Saa_6009_C1	cds-WP-000908982.1		WP_000908982.1	E0E12_RS05985		1161938	1162008	+	1824	3.0706e-08	0.629153	19	1	0	.	.	.	.	AAAGTGGTATTTTAACTGGAGATTATGTAGTCAATCAAATGGATTACATCCAGGTCGTACTGCTGA	1.23591e-29	9.79071e-29
SM2_TSB	SM2_TSB.1298052_1	138	CDS	Saa_6009_C1	cds-WP-000002683.1		WP_000002683.1	E0E12_RS12435		2355684	2355651	-	17	CDS	Saa_6009_C1	cds-WP-000825819.1	amaP	WP_000825819.1	E0E12_RS12440		2355875	2355840	-	4692	7.89871e-08	0.041292	2	1	0	.	.	.	.	AACGGACAAGACTCTACATCGACATTAAAACTGACTTTTCGTACCAAATG	0.10379	0.186381
SM2_TSB	SM2_TSB.1318395_1	208	CDS	Saa_6009_C1	cds-WP-001059079.1		WP_001059079.1	E0E12_RS15420		2921683	2921755	+	117	CDS	Saa_6009_C1	cds-WP-001059079.1		WP_001059079.1	E0E12_RS15420		2921513	2921547	+	48672	8.19365e-07	0.00641026	1	1	0	2	74	75	109	AAGACCAAGCAGTTAACGTACAAACTGTTTAATCTTACAAAATAAAACGACTCATTATAAATGAATCGCTTTGAATGAATAACGGTACAGTAAAATGGTTTAACGCAGAG	0.0101994	0.0234873
SM2_TSB	SM2_TSB.1321151_1	7	CDS	Saa_6009_C1	cds-WP-000353634.1		WP_000353634.1	E0E12_RS14370		2704422	2704377	-	59	ncRNA	Saa_6009_C1	Saa-6009-C1-srna74					721628	721570	-	826	1.39052e-08	0.442861	9	1	0	.	.	.	.	AAGAGAGAGGTTTTTGGGAAATGGATATTCTGTTAGGTGTAGGCACAGTCCTTACTGTCATGTACAATAATATTCATTTCCCAT	5.56792e-15	2.79038e-14
SM2_TSB	SM2_TSB.1330403_1	75	CDS	Saa_6009_C1	cds-WP-000347896.1		WP_000347896.1	E0E12_RS12265		2324340	2324266	-	37	CDS	Saa_6009_C1	cds-WP-000347896.1		WP_000347896.1	E0E12_RS12265		2323997	2323970	-	5550	9.34311e-08	0.0759326	4	1	0	.	.	.	.	AAGATGAAGAGAAATTGATTCATTCGGTTTCAAAGGCTGTGCAATATATGGCTAAAAGACGTATAGGTGCATTATCTGAAGAAACTGGTGATATTTCGGTG	0.00584168	0.0139704
SM2_TSB	SM2_TSB.1352439_1	912	ncRNA	Saa_6009_C1	srn-3910 (RNAIII)		RNAIII			2182250	2182211	-	0	CDS	Saa_6009_C1	cds-WP-000769416.1	dltD	WP_000769416.1	E0E12_RS04885		941452	941493	+	0	0	NA	5	1	0	.	.	.	.	AAGGAAGGAGTGATTTCAATGGCACAAGATATCATTTCAAAGAATACTGAAATCTTATGCTAAAAACCCTAAA	0	0
SM2_TSB	SM2_TSB.1370667_1	268	CDS	Saa_6009_C1	cds-WP-000260117.1	lpdA	WP_000260117.1	E0E12_RS05760		1120289	1120339	+	102	CDS	Saa_6009_C1	cds-WP-000260117.1	lpdA	WP_000260117.1	E0E12_RS05760		1119976	1120015	+	54672	9.20372e-07	0.0241932	4	1	0	.	.	.	.	AAGGTGAGATGACTATGGAAGCAGCAGAAAAAGCTATCGGATACCCAATCCACATTGGTATGCCAGCAGTATGCTTTACTGAACCAGAATTT	0.0819564	0.151649
SM2_TSB	SM2_TSB.1381773_1	2	CDS	Saa_6009_C1	cds-WP-000181832.1		WP_000181832.1	E0E12_RS00915		200369	200399	+	24	5UTR	Saa_6009_C1	Saa-6009-C1-utr5-467				E0E12_RS08405	1657381	1657361	-	96	1.6161e-09	0.288675	2	1	0	.	.	.	.	AAGTGAATTGCAGTCAATTGCACAGGTGGCCAGTTTTACTGTGCAATTGACTT	7.9886e-05	0.000237549
SM2_TSB	SM2_TSB.1416658_1	888	CDS	Saa_6009_C1	cds-WP-014373781.1		WP_014373781.1	E0E12_RS02455		490435	490392	-	1219	CDS	Saa_6009_C1	cds-WP-014373779.1		WP_014373779.1	E0E12_RS02445		490201	490153	-	2164944	3.64456e-05	0.0105727	11	1	0	.	.	.	.	AATCTTATTGGGTATCATCGCTGGCATCATGGAATTCGTAGCAAAATTATTCAAATTCTTTAAAGATTTACTTGGTG	6.98945e-106	1.05781e-104
SM2_TSB	SM2_TSB.1435193_1	15	unknown	Saa_6009_C1	none					2105405	2105329	-	3	unknown	Saa_6009_C1	none					2105550	2105527	-	90	1.5151e-09	0.298142	2	1	0	.	.	.	.	AATGTTGATAAAGTTGATGTGTCATTTCATATGTGACACTCGTCGGTGTCACTTGATCATCGGTCATGGTTTGATGACTAAAGAGCGTGTCAGGTGA	7.02681e-05	0.000209976
SM2_TSB	SM2_TSB.1435899_1	11	CDS	Saa_6009_C1	cds-WP-000569120.1		WP_000569120.1	E0E12_RS13910		2615203	2615182	-	134	CDS	Saa_6009_C1	cds-WP-000569120.1		WP_000569120.1	E0E12_RS13910		2614941	2614860	-	2948	4.96279e-08	0.130233	5	1	0	.	.	.	.	AATTAAAGAAGCTGGAAAAAGTAGCTTTAGTTGAAAAATGGGTAGTTCCCAAAGGCTTATAAGTATC	5.12876e-05	0.000155395
SM2_TSB	SM2_TSB.1451171_1	23	CDS	Saa_6009_C1	cds-WP-000774281.1	pta	WP_000774281.1	E0E12_RS03290		658848	658886	+	32	CDS	Saa_6009_C1	cds-WP-000774281.1	pta	WP_000774281.1	E0E12_RS03290		658510	658577	+	1472	2.47803e-08	0.552907	15	1	0	.	.	.	.	AATTTGATGCTGCGATTGTACCAGGTGTTGCTGAGAAAAGGCGACACTGTGCGTCCAGCTTTACAAATCATCAAAACGAAACCAGGTGTATCAAGAACATCAGGTA	1.41586e-23	9.4453e-23
SM2_TSB	SM2_TSB.1478362_1	201	ncRNA	Saa_6009_C1	srn-2230		sprG2			1048143	1048207	+	621	ncRNA	Saa_6009_C1	srn-2230		sprG2			1047902	1047954	+	249642	4.20258e-06	0.0141523	5	1	0	.	.	.	.	ACCGTCTTTTTAACGGGCTCATTAGGCGACATGTTCCTGCATGTCGTCTTTTGAGCAAGTTGAATTGATGGTGGCTATCTGAGTAAAGGGGGGTGGTGCCT	1.42019e-09	5.63263e-09
SM2_TSB	SM2_TSB.1482171_1	1	CDS	Saa_6009_C1	cds-WP-000992933.1	pcrA	WP_000992933.1	E0E12_RS10755		2056812	2056792	-	82	CDS	Saa_6009_C1	cds-WP-000265417.1	sapep	WP_000265417.1	E0E12_RS09380		1853819	1853777	-	164	2.76085e-09	0.993884	9	1	0	.	.	.	.	ACGAACAACGTCAACGAAACATGTTGACGTTGTTCCTGCTGGTGATGGATGGGATAGTAATCG	2.9145e-21	1.8318e-20
SM2_TSB	SM2_TSB.1504378_1	17	unknown	Saa_6009_C1	none					2756879	2756827	-	5	unknown	Saa_6009_C1	none					2757058	2757021	-	170	2.86185e-09	0.867722	8	1	0	.	.	.	.	ACGGTACCGTTTGCACCAGGAATAAAGATGAGCACGGGTCCTTGTCCGACTTGGCTTTGCAAGTTCGGCAAT	1.60774e-18	9.29801e-18
SM2_TSB	SM2_TSB.1513870_1	359	CDS	Saa_6009_C1	cds-WP-000147103.1		WP_000147103.1	E0E12_RS06190		1195607	1195655	+	151	CDS	Saa_6009_C1	cds-WP-000828354.1		WP_000828354.1	E0E12_RS11855		2243097	2243038	-	108418	1.82515e-06	0.0343601	8	1	0	.	.	.	.	ACTAGGTAAATTATTTGGATTCTAATACGAATTAAAATAATTGA	0.0259446	0.0551527
SM2_TSB	SM2_TSB.1528706_1	11	CDS	Saa_6009_C1	cds-WP-000884337.1	serS	WP_000884337.1	E0E12_RS00050		12929	12975	+	3	CDS	Saa_6009_C1	cds-WP-000884337.1	serS	WP_000884337.1	E0E12_RS00050		13411	13442	+	66	1.11107e-09	1.91485	11	1	0	.	.	.	.	AGAAAAAGAAGGATTATATACAATTCCAACTGCTGAAGTACCATAAATGGTAGTGGTTTAGCAGT	5.68435e-31	4.56248e-30
SM2_TSB	SM2_TSB.1538615_1	110	CDS	Saa_6009_C1	cds-WP-000769689.1		WP_000769689.1	E0E12_RS05120		994725	994753	+	7	CDS	Saa_6009_C1	cds-WP-000769689.1		WP_000769689.1	E0E12_RS05120		994564	994583	+	1540	2.5925e-08	0.0360375	1	1	0	1	28	27	46	AGAAGTGGATCTAAGAAAGATAGCTACAATCTTACTTAAATTTACCG	0.166395	0.279503
SM2_TSB	SM2_TSB.1627357_1	62	CDS	Saa_6009_C1	cds-WP-001276571.1		WP_001276571.1	E0E12_RS08195		1620545	1620593	+	80	CDS	Saa_6009_C1	cds-WP-001276571.1		WP_001276571.1	E0E12_RS08195		1620819	1620837	+	9920	1.66998e-07	0.0425971	3	1	0	.	.	.	.	AGGATGCATGATGAGTGCTAGTTTGTACATCGCAATAATTTTATGTGATGCCAATGGGA	0.10168	0.183042
SM2_TSB	SM2_TSB.1637257_1	6	CDS	Saa_6009_C1	cds-WP-000089284.1		WP_000089284.1	E0E12_RS15415		2920512	2920463	-	33	CDS	Saa_6009_C1	cds-WP-000481443.1	tkt	WP_000481443.1	E0E12_RS07140		1387679	1387729	+	396	6.66643e-09	0.639602	9	1	0	.	.	.	.	AGGGAATAACATGGATGATTATAGTGACTATCCAGCACGTTTTAACAAAACGTGTTGCGATTGAAATGGCTT	7.88632e-18	4.43442e-17
SM2_TSB	SM2_TSB.1675506_1	26	ncRNA	Saa_6009_C1	srn-0120		Teg6as			36577	36507	-	18	operon	Saa_6009_C1	Saa-6009-C1-Operon12				E0E12_RS00160,E0E12_RS00165,E0E12_RS00170	37334	37300	-	936	1.5757e-08	0.323575	7	1	0	.	.	.	.	AGTGGTTAGCTATATTTTTTTACTTTGCAACAGAACCATGTAGAAGCTATTCAGTCAGTTTGTTGAAGATTAGATGGTTCTGTTGCAAAGC	7.91269e-11	3.3712e-10
SM2_TSB	SM2_TSB.1680181_1	24	CDS	Saa_6009_C1	cds-WP-001554031.1		WP_001554031.1	E0E12_RS11570		2183652	2183680	+	17	CDS	Saa_6009_C1	cds-WP-001554031.1		WP_001554031.1	E0E12_RS11570		2183519	2183540	+	816	1.37369e-08	0.19803	4	1	0	.	.	.	.	AGTTCTCAAAAATTAGCACACCATACTGTGCTAACTACATGTATG	5.11159e-06	1.67559e-05
SM2_TSB	SM2_TSB.1695266_1	96	CDS	Saa_6009_C1	cds-WP-000559156.1	recR	WP_000559156.1	E0E12_RS02615		525303	525367	+	45	CDS	Saa_6009_C1	cds-WP-000559156.1	recR	WP_000559156.1	E0E12_RS02615		525061	525092	+	8640	1.45449e-07	0.0760726	5	1	0	.	.	.	.	ATAGCACAAGGGTTATCGGTAGGTGGCGATTTAGAGTATGCTGACGAAGTTACATTATCTAAAGCAGATGTCATAGCTATGGAAAAAAATGAGAGAA	0.00521656	0.0126043
SM2_TSB	SM2_TSB.1724729_1	145	CDS	Saa_6009_C1	cds-WP-000868999.1 (SpoVG)	spoVG	WP_000868999.1	E0E12_RS02730		546407	546445	+	968	CDS	Saa_6009_C1	cds-WP-000691766.1		WP_000691766.1	E0E12_RS02725		546258	546305	+	280720	4.72576e-06	0.0240226	9	1	0	.	.	.	.	ATGAAGCTTTCGTAATTCTAATTAAAATTAAGGAATTATAATTTTCGATTAATATGTTTAATCAAGA	2.63114e-08	9.79675e-08
SM2_TSB	SM2_TSB.1746950_1	7	unknown	Saa_6009_C1	none					2298936	2298900	-	10	CDS	Saa_6009_C1	cds-WP-000161299.1		WP_000161299.1	E0E12_RS06405		1241303	1241322	+	140	2.35682e-09	0.239046	2	1	0	.	.	.	.	ATGGTTATGTGAATGACTATGTGTTCCTGAACAATTAATGTACATGCATCACGCAT	0.000168909	0.000487958
SM2_TSB	SM2_TSB.1749957_1	70	CDS	Saa_6009_C1	cds-WP-000840811.1		WP_000840811.1	E0E12_RS13110		2462773	2462746	-	62	CDS	Saa_6009_C1	cds-WP-001040568.1	tuf	WP_001040568.1	E0E12_RS03075		610809	610838	+	8680	1.46123e-07	0.0607177	4	1	0	.	.	.	.	ATGTCTCGAGAAGAATAACATACATTAACAGCAGCAATCGCTACTGTATTA	0.0230845	0.0494878
SM2_TSB	SM2_TSB.1756228_1	45	ncRNA	Saa_6009_C1	Saa-6009-C1-srna53		sRNA_00053			526116	526145	+	0	unknown	Saa_6009_C1	none					956610	956628	+	0	0	NA	2	1	0	.	.	.	.	ATTAATTCTTGTCGGTAAGAAAAATGAACAAATGTTAATAAAATTATAAC	0	0
SM2_TSB	SM2_TSB.1764242_1	3	CDS	Saa_6009_C1	cds-WP-000569884.1		WP_000569884.1	E0E12_RS04520		888647	888626	-	41	CDS	Saa_6009_C1	cds-WP-000569884.1		WP_000569884.1	E0E12_RS04520		888865	888812	-	246	4.14127e-09	0.631169	7	1	0	.	.	.	.	ATTCTTGGTTTTGAGAAAAATCGCAACAGCTGCCTTAGAACAATTTCGATACGTTGGAAAAGAACAT	7.51011e-15	3.75136e-14
SM2_TSB	SM2_TSB.1769408_1	39	CDS	Saa_6009_C1	cds-WP-000136645.1	sirC	WP_000136645.1	E0E12_RS00505		104863	104836	-	6	CDS	Saa_6009_C1	cds-WP-000136645.1	sirC	WP_000136645.1	E0E12_RS00505		104688	104669	-	468	7.87851e-09	0.130744	2	1	0	.	.	.	.	ATTGGGTTTGTCGGTTTATTGCACCACGTTTGGTGCACCATTCTTCT	0.00180722	0.00461206
SM2_TSB	SM2_TSB.1769990_1	30	CDS	Saa_6009_C1	cds-WP-000123165.1	icd	WP_000123165.1	E0E12_RS09035		1777822	1777789	-	59	CDS	Saa_6009_C1	cds-WP-000123165.1	icd	WP_000123165.1	E0E12_RS09035		1778041	1777992	-	3540	5.95939e-08	0.118846	5	1	0	.	.	.	.	ATTGGTATTGCGCCAGGTGCAAACATTCACTTGGCATCAATATGACAAAATTGTTGAAAATGAAGGCAGAG	0.000118392	0.000347299
SM2_TSB	SM2_TSB.1776352_1	54	CDS	Saa_6009_C1	cds-WP-000368687.1		WP_000368687.1	E0E12_RS04505		886939	886872	-	1	unknown	Saa_6009_C1	none					1356170	1356133	-	108	1.81812e-09	0.952579	7	1	0	.	.	.	.	ATTTTAAAGGAGTGAGTGTTTATGGATACCATAATCAATGTAATTATGTGAATCCACATAACAACTCACTCCTTGTATAGTGGTGAAGAAAGTG	2.40441e-17	1.3396e-16
SM2_TSB	SM2_TSB.1782107_1	46	operon	Saa_6009_C1	Saa-6009-C1-Operon698		Operon698		E0E12_RS09640,E0E12_RS09645,E0E12_RS09655,E0E12_RS09660	1909425	1909392	-	13	operon	Saa_6009_C1	Saa-6009-C1-Operon698				E0E12_RS09640,E0E12_RS09645,E0E12_RS09655,E0E12_RS09660	1909583	1909530	-	1196	2.0134e-08	0.040893	1	1	0	2	35	36	89	CAAAAACGACAAGTTGGTGGAGTGAGTGGCGAAATATGCTTGCTTGCTGACTTGTCTTTTTTTAACGGAACAGGGTCAAAGCCGCCTTTG	0.135253	0.234347
SM2_TSB	SM2_TSB.1785998_1	470	CDS	Saa_6009_C1	cds-WP-000737654.1		WP_000737654.1	E0E12_RS03580		707214	707152	-	9	CDS	Saa_6009_C1	cds-WP-000960855.1		WP_000960855.1	E0E12_RS13425		2524738	2524713	-	8460	1.42419e-07	0.030751	2	1	0	.	.	.	.	CAAAAATGTTGGTGGAGACAACGTCGATATTCATAGTATTGTACCTGTTGGTCAAGATCCTCATTGGACAAACAGGTACAGCTAT	0.204806	0.334597
SM2_TSB	SM2_TSB.1787066_1	0	5UTR	Saa_6009_C1	Saa-6009-C1-utr5-720		5'UTR_00720		E0E12_RS13080	2458089	2458108	+	832	ncRNA	Saa_6009_C1	Saa-6009-C1-srna64					656919	656959	+	0	0	NA	1	1	0	2	21	20	60	CAAAACAGTCGCTACGTTTTAGAGTAGCGACTGTATAATTTCTATTGAGGTTAACGTTTA	0	0
SM2_TSB	SM2_TSB.1802424_1	27	CDS	Saa_6009_C1	cds-WP-000277967.1		WP_000277967.1	E0E12_RS13245		2492156	2492136	-	2011	ncRNA	Saa_6009_C1	Saa-6009-C1-srna120					1044423	1044359	-	108594	1.82812e-06	0.0128746	3	1	0	.	.	.	.	CAAACAAGGGGCGCATTGGTGCGAGGCGCCCCTGCTAAGGGTGTAGGTCGCGAAAGCGGCGCGAGG	0.000279696	0.00079443
SM2_TSB	SM2_TSB.1816657_1	3	unknown	Saa_6009_C1	none					318257	318221	-	1	CDS	Saa_6009_C1	cds-E0E12-RS01470			E0E12_RS01470		322188	322218	+	6	1.01007e-10	1.73205	3	1	0	.	.	.	.	CAAAGAATACTTCACCTCCTCCATCATCTATATAAGCCTAGATGATGAAGGTGGAGAA	8.36914e-11	3.55572e-10
SM2_TSB	SM2_TSB.1827995_1	888	CDS	Saa_6009_C1	cds-WP-014373781.1		WP_014373781.1	E0E12_RS02455		490431	490393	-	46	CDS	Saa_6009_C1	cds-WP-000149404.1		WP_000149404.1	E0E12_RS09260		1827949	1827931	-	81696	1.37531e-06	0.00989566	2	1	0	.	.	.	.	CAAAGGAGGTAATCTTAATGGGTATCATCGCTGGCATCAACTGCGATGAGCCCAACA	0.00116536	0.00305343
SM2_TSB	SM2_TSB.1832264_1	15	CDS	Saa_6009_C1	cds-WP-000172543.1		WP_000172543.1	E0E12_RS02425		487390	487436	+	7	CDS	Saa_6009_C1	cds-WP-000172543.1		WP_000172543.1	E0E12_RS02425		487148	487199	+	210	3.53523e-09	0.87831	9	1	0	.	.	.	.	CAAAGGTGCAGCTCAAGGAGATTGGGTTAAAAGTGCCATGTCTGAGATTGGAGGAGATTAAATGAC	2.68099e-20	1.62786e-19
SM2_TSB	SM2_TSB.1888680_1	55	CDS	Saa_6009_C1	cds-WP-001001019.1		WP_001001019.1	E0E12_RS14410		2713314	2713281	-	33	CDS	Saa_6009_C1	cds-WP-000549734.1	cidA	WP_000549734.1	E0E12_RS14415		2713613	2713595	-	3630	6.1109e-08	0.0234726	1	1	0	2	34	35	53	CAACGGGTATATGAAAGGTGGCGTTGGATCAACCTGCTTCCGAAATTACGCTA	0.297338	0.454524
SM2_TSB	SM2_TSB.1902657_1	3	CDS	Saa_6009_C1	cds-WP-000610291.1	sdrE	WP_000610291.1	E0E12_RS03160		634738	634783	+	5	CDS	Saa_6009_C1	cds-WP-000610291.1	sdrE	WP_000610291.1	E0E12_RS03160		634539	634585	+	30	5.05033e-10	1.29099	5	1	0	.	.	.	.	CAAGAACAGATGCTAATGGTCATTATGAATTCGGTGGTTTGAAAGACATTCAAACTTCATCGTAAC	8.23957e-15	4.10898e-14
SM2_TSB	SM2_TSB.1921641_1	1993	ncRNA	Saa_6009_C1	srn-0200 (sRNA11, Teg4)		Teg4			49545	49480	-	125	CDS	Saa_6009_C1	cds-WP-000021445.1		WP_000021445.1	E0E12_RS02790		558262	558310	+	498250	8.38775e-06	0.0160281	8	1	0	.	.	.	.	CAAGCATTATTGATTTAATCAAGACTTGCATTCAGGCTTTCGGTTTATTTTTTCAACTAAAAAACATGTTGAAAACGTAGAAGAG	1.90069e-19	1.13148e-18
SM2_TSB	SM2_TSB.1936324_1	107	ncRNA	Saa_6009_C1	srn-3800 (SprD)		sprD			2086115	2086159	+	42	CDS	Saa_6009_C1	cds-WP-001118417.1		WP_001118417.1	E0E12_RS05840		1133478	1133526	+	8988	1.51308e-07	0.164088	11	1	0	.	.	.	.	CAAGGAGCGCCTTTCATTTTTTATGTATTGCTCCCCTTCGGGCTATAGAGGGGGAGCGTGTCATGGC	5.2066e-08	1.90825e-07
SM2_TSB	SM2_TSB.1936615_1	1	CDS	Saa_6009_C1	cds-WP-001016166.1		WP_001016166.1	E0E12_RS06325		1222543	1222576	+	18	CDS	Saa_6009_C1	cds-WP-001178619.1		WP_001178619.1	E0E12_RS06320		1221984	1222012	+	36	6.06039e-10	0.235702	1	1	0	2	35	34	62	CAAGGAGGGCGCTTTTATGAATCATTTATTATCAACAGTAAGTGAACATATTGGGCACCAAAA	0.00474758	0.0115169
SM2_TSB	SM2_TSB.2005894_1	13	operon	Saa_6009_C1	Saa-6009-C1-Operon821		Operon821		E0E12_RS11555	2181796	2181758	-	0	3UTR	Saa_6009_C1	Saa-6009-C1-utr3-1185				E0E12_RS11550	2181562	2181587	+	0	0	NA	3	1	0	.	.	.	.	CAATGAAGAAGGGATGAGTTAATCATCATTATGAGACCCGAAATAATATTTAACACATGTCAG	0	0
SM2_TSB	SM2_TSB.2016759_1	7	CDS	Saa_6009_C1	cds-WP-000074007.1		WP_000074007.1	E0E12_RS14215		2677240	2677184	-	18	CDS	Saa_6009_C1	cds-WP-000074007.1		WP_000074007.1	E0E12_RS14215		2676949	2676910	-	252	4.24228e-09	0.178174	2	1	0	.	.	.	.	CAATGTGACAACACGAACGATTCAATATTATGATCGCAAAGGTATTTTGAAACCACATTCGTAAATGAAGCGTCGACGTCTCCAA	0.000539202	0.00146976
SM2_TSB	SM2_TSB.2029494_1	158	CDS	Saa_6009_C1	cds-WP-001549607.1		WP_001549607.1	E0E12_RS12560		2379623	2379674	+	43	CDS	Saa_6009_C1	cds-WP-001549607.1		WP_001549607.1	E0E12_RS12560		2379889	2379920	+	13588	2.28746e-07	0.0242643	2	1	0	.	.	.	.	CACAACCCGAAAAGGAGATTGAGATTTGAAACTAAAATCATTTGTTACTGCCAAAAAATGAATTAGCTTCTCAACGTGGTGTT	0.2678	0.418411
SM2_TSB	SM2_TSB.2036663_1	49	CDS	Saa_6009_C1	cds-WP-001060842.1		WP_001060842.1	E0E12_RS05805		1127415	1127374	-	23	CDS	Saa_6009_C1	cds-WP-000709290.1	purH	WP_000709290.1	E0E12_RS05635		1095499	1095524	+	2254	3.79448e-08	0.0297878	1	1	0	2	43	45	70	CACACGTTCTCTTGCTGTCATTCCTGTTATCGTATGCTTAATCGATGCTAAGCACACGATTGCAGGCGCTG	0.221556	0.356977
SM2_TSB	SM2_TSB.2083158_1	153	CDS	Saa_6009_C1	cds-WP-000241308.1		WP_000241308.1	E0E12_RS07725		1535085	1535064	-	283	CDS	Saa_6009_C1	cds-WP-000241308.1		WP_000241308.1	E0E12_RS07725		1535278	1535254	-	86598	1.45783e-06	0.0096115	2	1	0	.	.	.	.	CACGTCGTATCAAGGTCCTTTTCGTTAATACAAGGGCAAATGGGTATA	0.000683876	0.00184102
SM2_TSB	SM2_TSB.2096226_1	127	CDS	Saa_6009_C1	cds-WP-000808968.1		WP_000808968.1	E0E12_RS12050		2271336	2271257	-	65	CDS	Saa_6009_C1	cds-WP-000174053.1		WP_000174053.1	E0E12_RS05600		1088277	1088301	+	16510	2.77936e-07	0.0110063	1	1	0	1	80	80	104	CACTGGACGTCAAAAATTCGCTGCTGCGGATGGACGTGTGGAACGTTTCATCAAAAAGTTTGGTCTTAAATCAAACAACTTTAGGTTTTGAAAATGGTGAAGTTA	0.245404	0.390157
SM2_TSB	SM2_TSB.2101038_1	5	unknown	Saa_6009_C1	none					1407980	1408011	+	0	unknown	Saa_6009_C1	none					1896180	1896157	-	0	0	NA	1	1	0	1	32	32	55	CACTTTGAGAGACATCGATAAAGTCCGTATAACAATTATACGGACTTTATCTTTT	0	0
SM2_TSB	SM2_TSB.2134331_1	545	ncRNA	Saa_6009_C1	Saa-6009-C1-srna159		Teg108			1356056	1356014	-	15	CDS	Saa_6009_C1	cds-WP-000972699.1		WP_000972699.1	E0E12_RS03930		772798	772820	+	16350	2.75243e-07	0.0442401	4	1	0	.	.	.	.	CAGAGATTTATTAAGATTAACAATTTGGTACATTTGAGCCCTTTATTTTGCTCGTGTACCTTTGCT	0.105178	0.188651
SM2_TSB	SM2_TSB.2176416_1	168	CDS	Saa_6009_C1	cds-WP-000076404.1	hchA	WP_000076404.1	E0E12_RS03090		615105	615161	+	54	CDS	Saa_6009_C1	cds-WP-000076404.1	hchA	WP_000076404.1	E0E12_RS03090		615305	615355	+	18144	3.05444e-07	0.0419961	4	1	0	.	.	.	.	CAGATTTTGATGGTGTTGATCACAAAGGTGCCTATAAAGATGGTAAATGGAAAGTATCCAGTTAAATTAGAATTATGGGCTATGCCAACTGAAGACGAGGCA	0.125761	0.219361
SM2_TSB	SM2_TSB.2214723_1	1465	3UTR	Saa_6009_C1	Saa-6009-C1-utr3-798		3'UTR_00798		E0E12_RS07720	1534262	1534215	-	39	CDS	Saa_6009_C1	cds-WP-001273085.1		WP_001273085.1	E0E12_RS03030		597884	597924	+	114270	1.92367e-06	0.00418359	1	1	0	2	49	49	89	CAGCTTTTATAGAAATATAAAAGGTGGAACGCGGTAAACCCCTCGAGTGTCCTACTGCTATTGCAACTTCAAGTGAAGATGCTGTAGCT	4.02002e-06	1.32347e-05
SM2_TSB	SM2_TSB.2224732_1	953	ncRNA	Saa_6009_C1	srn-1070		Sau41			490083	490056	-	709	ncRNA	Saa_6009_C1	srn-3910 (RNAIII)		RNAIII			2182030	2181998	-	1351354	2.27493e-05	0.0024331	2	1	0	.	.	.	.	CAGGAGGACAAAACGATGGCTATTGTAGAGTTAGTTTCCTTGGACTCAGTGCTATGTT	2.73675e-74	3.73327e-73
SM2_TSB	SM2_TSB.2233353_1	54	CDS	Saa_6009_C1	cds-WP-000170975.1	rpsI	WP_000170975.1	E0E12_RS12610		2389805	2389739	-	48	CDS	Saa_6009_C1	cds-WP-000751265.1 (IsaA)	isaA	WP_000751265.1	E0E12_RS14570		2748358	2748307	-	5184	8.72697e-08	0.0392837	2	1	0	.	.	.	.	CAGGCCGTCGTAAAAACTCAGTAGCACGTGTACGTTTAGTACCAGGTGAAGGTAACATCACAGTTAAGTTCAGTGAGATTAAGCAATGGTAATACTGCAGGTGCTACTGGTTCA	0.118702	0.20878
SM2_TSB	SM2_TSB.2272222_1	153	CDS	Saa_6009_C1	cds-WP-000349655.1	atpB	WP_000349655.1	E0E12_RS11990		2262313	2262262	-	132	3UTR	Saa_6009_C1	Saa-6009-C1-utr3-199				E0E12_RS02365	477053	477032	-	40392	6.79976e-07	0.00703667	1	1	0	2	53	52	73	CAGTAACGAAAGATCACACATTGTGGTGGAAATCACCGACAGCTGATGCAACATTACATCATTAAGCTGTTTTG	0.0253561	0.0540527
SM2_TSB	SM2_TSB.2317592_1	32	CDS	Saa_6009_C1	cds-WP-000848124.1		WP_000848124.1	E0E12_RS06120		1183929	1183903	-	22	CDS	Saa_6009_C1	cds-WP-000848124.1		WP_000848124.1	E0E12_RS06120		1183457	1183429	-	1408	2.37029e-08	0.0376889	1	1	0	2	28	28	56	CATAGAGTTTATAGCGAAGAAGGTGCTAGGGTTTTCACCAGACTTCGCTACAGTTAAGATCGGAAG	0.154816	0.262955
SM2_TSB	SM2_TSB.2327149_1	122	5UTR	Saa_6009_C1	Saa-6009-C1-utr5-602		5'UTR_00602		E0E12_RS10835	2072762	2072782	+	1125	ncRNA	Saa_6009_C1	srn-9150		sRNA79			433419	433345	-	274500	4.62105e-06	0.0188948	7	1	0	.	.	.	.	CATATTTATATATTAACCATTAAAGGGAGTTAATAAATATGCGGTAAGGTATTCTTAAATAAACTG	2.66854e-09	1.04341e-08
SM2_TSB	SM2_TSB.2330093_1	71	CDS	Saa_6009_C1	cds-WP-000819069.1	gyrA	WP_000819069.1	E0E12_RS00030		6988	7047	+	4	CDS	Saa_6009_C1	cds-WP-001107241.1	ybaK	WP_001107241.1	E0E12_RS03925		771717	771747	+	568	9.56195e-09	0.237356	4	1	0	.	.	.	.	CATCAGGTATCGCGGTAGGTATGGCAACGAATATTCCACCACATATACATTCGTGGTGGGTGTTCGCCTGTTGGTT	1.24011e-06	4.22443e-06
SM2_TSB	SM2_TSB.2392903_1	25	CDS	Saa_6009_C1	cds-WP-000080028.1		WP_000080028.1	E0E12_RS09025		1777124	1777065	-	38	CDS	Saa_6009_C1	cds-WP-000080028.1		WP_000080028.1	E0E12_RS09025		1776903	1776852	-	1900	3.19854e-08	0.0324443	1	1	0	1	60	59	110	CATGTCGCAAAAAGTGTTGGTAGTAGATGACGAACATTCATTCGTAACATTACTTAAATAGTCCCTATATTAATGTTAACGGCGAAAAATGATGAATTTGATCGGGTATTG	0.195729	0.320629
SM2_TSB	SM2_TSB.2416312_1	18	CDS	Saa_6009_C1	cds-WP-000076036.1		WP_000076036.1	E0E12_RS03105		619545	619577	+	99	ncRNA	Saa_6009_C1	srn-3800 (SprD)		sprD			2086139	2086159	+	3564	5.99979e-08	0.023689	1	1	0	2	34	33	53	CATTGAAAGAGATTGGATTCCTGAAGGGGAAGGTATTGCTCCCCTTCGGGCTA	0.294496	0.451314
SM2_TSB	SM2_TSB.2457229_1	3	CDS	Saa_6009_C1	cds-WP-000649791.1		WP_000649791.1	E0E12_RS02760		551112	551149	+	4	CDS	Saa_6009_C1	cds-WP-000649791.1		WP_000649791.1	E0E12_RS02760		550949	550978	+	24	4.04026e-10	0.57735	2	1	0	.	.	.	.	CCATGTTATGAATGAATTTAATGGTGAAGTGAAATAATTTAAACGTATTCGTATTGGTGTGGGAA	5.04074e-06	1.65414e-05
SM2_TSB	SM2_TSB.2517150_1	28	CDS	Saa_6009_C1	cds-WP-000433363.1		WP_000433363.1	E0E12_RS07290		1420021	1420038	+	111	CDS	Saa_6009_C1	cds-WP-000918667.1	rpoB	WP_000918667.1	E0E12_RS03045		602569	602598	+	6216	1.04643e-07	0.0179374	1	1	0	3	20	17	46	CCGTATTTCAGTAGGTAATTGAAGAAGCTGGTATGGCTCGCGATGGC	0.361441	0.525611
SM2_TSB	SM2_TSB.2522998_1	359	CDS	Saa_6009_C1	cds-WP-000147103.1		WP_000147103.1	E0E12_RS06190		1195613	1195631	+	151	3UTR	Saa_6009_C1	Saa-6009-C1-utr3-1234				E0E12_RS11855	2243076	2243037	-	108418	1.82515e-06	0.00429501	1	1	0	2	20	21	60	CCTAACGGTGTGGGTTTACTTGATTGTGAATCACACACCGTTAAAGCTATCGTCGGACTA	8.28257e-06	2.67469e-05
SM2_TSB	SM2_TSB.2549924_1	16	operon	Saa_6009_C1	Saa-6009-C1-Operon366		Operon366		E0E12_RS05000,E0E12_RS05005	965043	965074	+	0	unknown	Saa_6009_C1	none					2620288	2620251	-	0	0	NA	1	1	0	1	32	35	72	CGAAAATATCATTTCTGTCCCACTCCCAAAAACTTATGGGAGTGGGACAGAAATGATAAAGAGCCACTAATG	0	0
SM2_TSB	SM2_TSB.2550753_1	71	CDS	Saa_6009_C1	cds-WP-000863479.1	ffh	WP_000863479.1	E0E12_RS06515		1266089	1266114	+	251	ncRNA	Saa_6009_C1	srn-9570		sRNA305			2101761	2101727	-	35642	6.00013e-07	0.0149818	2	1	0	.	.	.	.	CGAAACAGTTCACTGGTGGCGGTAAAGAGCACCAGTCATCAGTGGCTGTGCTGTTGCGTATTCAGA	0.0991454	0.179204
SM2_TSB	SM2_TSB.2550752_1	71	CDS	Saa_6009_C1	cds-WP-000863479.1	ffh	WP_000863479.1	E0E12_RS06515		1266089	1266114	+	569	ncRNA	Saa_6009_C1	srn-3580		SprA1			1919170	1919204	+	80798	1.36019e-06	0.00497525	1	1	0	2	27	28	62	CGAAACAGTTCACTGGTGGCGGTAAAGAGCACCAGTCATCAGTGGCTGTGCTGTTGCGTATTC	0.000239842	0.000685714
SM2_TSB	SM2_TSB.2571442_1	374	CDS	Saa_6009_C1	cds-WP-000181404.1	rplS	WP_000181404.1	E0E12_RS06535		1268674	1268708	+	201	CDS	Saa_6009_C1	cds-WP-000181404.1	rplS	WP_000181404.1	E0E12_RS06535		1268458	1268485	+	150348	2.53102e-06	0.00364726	1	1	0	1	35	35	62	CGAAGTTAAACGTCGTGGTAAAGTACGTCGTGCTATTACGTACAGACTTACCAAGTTTCCGTGAGA	4.43807e-08	1.62854e-07
SM2_TSB	SM2_TSB.2572180_1	58	ncRNA	Saa_6009_C1	srn-3300		Teg70			1744361	1744337	-	776	ncRNA	Saa_6009_C1	Saa-6009-C1-srna237					2162053	2162103	+	90016	1.51537e-06	0.0282818	6	1	0	.	.	.	.	CGAATATAGGATGGATATTTTTAAAGGTCCACCTATATTGATTTGAGCTA	0.0264148	0.0560065
SM2_TSB	SM2_TSB.2574713_1	23	CDS	Saa_6009_C1	cds-WP-000582332.1		WP_000582332.1	E0E12_RS04800		928742	928824	+	13	CDS	Saa_6009_C1	cds-WP-000582332.1		WP_000582332.1	E0E12_RS04800		928492	928526	+	598	1.0067e-08	0.173494	3	1	0	.	.	.	.	CGAATTTGGTGGTACTGAAGCGATAGTGTCACATGTAGACTTAATTGAAGAATTATTATTAATGTGACGGCATTTGCTTCAAATGCGACATA	7.6606e-05	0.000228466
SM2_TSB	SM2_TSB.2595588_1	25	5UTR	Saa_6009_C1	Saa-6009-C1-utr5-466		5'UTR_00466		E0E12_RS08400	1656943	1656916	-	7	CDS	Saa_6009_C1	cds-WP-001802667.1		WP_001802667.1	E0E12_RS08400		1656403	1656385	-	350	5.89205e-09	0.0755929	1	1	0	2	28	25	43	CGAGGGCGAGTGAAATTGTGAGTTATAACCGCTCGCACCTCGTC	0.0442759	0.0886685
SM2_TSB	SM2_TSB.2752373_1	206	CDS	Saa_6009_C1	cds-WP-000933195.1	fabI	WP_000933195.1	E0E12_RS05275		1025802	1025862	+	24	CDS	Saa_6009_C1	cds-WP-001074557.1		WP_001074557.1	E0E12_RS05520		1073045	1072989	-	9888	1.66459e-07	0.028444	2	1	0	.	.	.	.	CGGGAATCGCTAATAAGCGTAGTATTGCTTTTGGTGTCGCTAAAGTTTTAGATCAATTAGGTATCAGCACCTAAAGCTAAAACTGAAGCGAC	0.231548	0.371255
SM2_TSB	SM2_TSB.2799702_1	9	CDS	Saa_6009_C1	cds-WP-000582173.1		WP_000582173.1	E0E12_RS11210		2128723	2128684	-	0	unknown	Saa_6009_C1	none					2855238	2855260	+	0	0	NA	4	1	0	.	.	.	.	CGGTGGTATTGTGCAACGTACTTGGAGAGGGAAACGTTCAATTGAAACGGTTTCCCT	0	0
SM2_TSB	SM2_TSB.2830746_1	4	CDS	Saa_6009_C1	cds-WP-000241602.1		WP_000241602.1	E0E12_RS13450		2530736	2530710	-	18	CDS	Saa_6009_C1	cds-WP-000241602.1		WP_000241602.1	E0E12_RS13450		2530888	2530851	-	144	2.42416e-09	0.471405	4	1	0	.	.	.	.	CGTCTGATCGCAGACTACCCAGCGGATATGGGTAGAGTGATTGGCGATGGCGGAACTGTTTTTCC	5.41897e-09	2.09194e-08
SM2_TSB	SM2_TSB.2834889_1	0	unknown	Saa_6009_C1	none					1241322	1241303	-	99	CDS	Saa_6009_C1	cds-WP-000019744.1	czrB	WP_000019744.1	E0E12_RS12185		2298900	2298950	+	0	0	NA	12	1	0	.	.	.	.	CGTGATGCATGTACATTAATTGTTCAGGAACACATAGTCATTCACATAA	0	0
SM2_TSB	SM2_TSB.2852946_1	21	CDS	Saa_6009_C1	cds-WP-001031407.1		WP_001031407.1	E0E12_RS14865		2799529	2799569	+	22	CDS	Saa_6009_C1	cds-WP-001031407.1		WP_001031407.1	E0E12_RS14865		2799355	2799384	+	924	1.5555e-08	0.0465242	1	1	0	2	42	41	70	CTAACGCAAAAGATAAAGCTGAAATTGAAAAAGTATTAAAAGATAGCTTATTAGATCGTGCAAACGAGCGG	0.108328	0.193274
SM2_TSB	SM2_TSB.2878850_1	2696	CDS	Saa_6009_C1	cds-WP-000517908.1		WP_000517908.1	E0E12_RS06445		1250057	1250005	-	0	unknown	Saa_6009_C1	none					2855934	2855954	+	0	0	NA	1	1	0	2	54	51	71	CTATTAAAGGAGGTACTCATATGGGTAAACAATGTTTCGTAACAGGTCGTAAAGTTAAAATCTGGTAAAGTA	0	0
SM2_TSB	SM2_TSB.2907273_1	3	CDS	Saa_6009_C1	cds-WP-001221860.1	truA	WP_001221860.1	E0E12_RS12620		2391346	2391318	-	0	CDS	Saa_6009_C1	cds-WP-001221860.1	truA	WP_001221860.1	E0E12_RS12620		2390834	2390816	-	0	0	NA	1	1	0	2	30	27	45	CTCTGGAGTGTAAATTCATGCGTATATTAGAACATTATACCAAAGGAAAA	0	0
SM2_TSB	SM2_TSB.2927602_1	129	CDS	Saa_6009_C1	cds-WP-000437472.1		WP_000437472.1	E0E12_RS05690		1105369	1105420	+	200	CDS	Saa_6009_C1	cds-WP-000040054.1	ptsP	WP_000040054.1	E0E12_RS05695		1105537	1105574	+	51600	8.68656e-07	0.0373544	6	1	0	.	.	.	.	CTGATGACGGTAGTGATGAATCTGACGCCATTCAAGCAATCAGTGACGTCTTAAAAATGAAAAAGTCACTGATGTTGAAGGAGAAGTTGCT	0.152254	0.259181
SM2_TSB	SM2_TSB.3008636_1	205	ncRNA	Saa_6009_C1	Saa-6009-C1-srna176		sRNA_00176			1447364	1447390	+	378	ncRNA	Saa_6009_C1	Saa-6009-C1-srna176					1447238	1447255	+	154980	2.609e-06	0.00359234	1	1	0	2	28	27	44	GAAAAATAATGGAGTGCATCACTTGTATGAGTAAAGTTTAGATTG	2.47635e-08	9.25438e-08
SM2_TSB	SM2_TSB.3016901_1	890	ncRNA	Saa_6009_C1	srn-3910 (RNAIII)		RNAIII			2181882	2181858	-	20	CDS	Saa_6009_C1	cds-WP-000134779.1		WP_000134779.1	E0E12_RS08600		1693704	1693680	-	35600	5.99306e-07	0.00749532	1	1	0	2	26	25	49	GAAAATAGATTGAAAAAATAACTGTATCATCCTGAATTCAAAAAAGAGTT	0.04217	0.0846741
SM2_TSB	SM2_TSB.3050514_1	6	CDS	Saa_6009_C1	cds-WP-000080572.1		WP_000080572.1	E0E12_RS00435		84848	84903	+	2	CDS	Saa_6009_C1	cds-WP-000080572.1		WP_000080572.1	E0E12_RS00435		84504	84532	+	24	4.04026e-10	0.866025	3	1	0	.	.	.	.	GAAATAGCTGAAGATTTGATTGGTGAAAGTGCCTGGGGCTTATTTTCTGGAGTGTTCAGTTAATGGGCCACCA	5.34349e-09	2.06543e-08
SM2_TSB	SM2_TSB.3051228_1	1075	ncRNA	Saa_6009_C1	srn-0200 (sRNA11, Teg4)		Teg4			49476	49446	-	75	5UTR	Saa_6009_C1	Saa-6009-C1-utr5-360				E0E12_RS06670	1300899	1300949	+	161250	2.71455e-06	0.017609	5	1	0	.	.	.	.	GAAATATTCAACGACTTGATTGTTTCATCTGGCTTAAAAATTAGTGAACTCAGGCAGAAGAGTGGGAGATTCCCGCTCTTTTT	1.94985e-05	6.12751e-05
SM2_TSB	SM2_TSB.3064779_1	78	CDS	Saa_6009_C1	cds-WP-001791162.1	infC	WP_001791162.1	E0E12_RS08960		1759510	1759438	-	139	CDS	Saa_6009_C1	cds-WP-001121760.1	eno	WP_001121760.1	E0E12_RS04375		865122	865139	+	21684	3.65038e-07	0.00960385	1	1	0	1	72	71	88	GAAATGGCTGAACGTGTAGATTTAGACTAGTGGTCGTTGCACCGAATGCGAAACCACCAGTTGCAAGAATTAGGTGACGAAGGTGGTTA	0.162376	0.273656
SM2_TSB	SM2_TSB.3068114_1	18	CDS	Saa_6009_C1	cds-WP-000090315.1	fusA	WP_000090315.1	E0E12_RS03070		608847	608869	+	159	CDS	Saa_6009_C1	cds-WP-000090315.1	fusA	WP_000090315.1	E0E12_RS03070		609001	609068	+	5724	9.63603e-08	0.0560772	3	1	0	.	.	.	.	GAAATTAGGTGCTAACTTCGAATAGGTACTGAAATTGAAGAAATTGAAATTCCTGAAGACCACTTAG	0.034062	0.0698225
SM2_TSB	SM2_TSB.3110560_1	112	ncRNA	Saa_6009_C1	srn-3330		Teg71			1763956	1763888	-	0	unknown	Saa_6009_C1	none					2608078	2608056	-	0	0	NA	2	1	0	.	.	.	.	GAAGACCGTTATCTTAAGCAGAGATATTTAATACATAAATTGTATTAGATAACTAGGGTGGTACCACGACTAGGTATACCACTTGTCTGAG	0	0
SM2_TSB	SM2_TSB.3123860_1	1993	ncRNA	Saa_6009_C1	srn-0200 (sRNA11, Teg4)		Teg4			49544	49484	-	132	CDS	Saa_6009_C1	cds-WP-001121760.1	eno	WP_001121760.1	E0E12_RS04375		865498	865533	+	526152	8.85747e-06	0.00584899	3	1	0	.	.	.	.	GAAGCATTATTGATTTAATCAAGACTTGCATTCAGGCTTTCGGTTAATTTTTTCAACTAAAAGGTATTGAAAACGGAATTGGTAACTCAATCTTC	2.97243e-26	2.16319e-25
SM2_TSB	SM2_TSB.3148298_1	69	CDS	Saa_6009_C1	cds-WP-000960855.1		WP_000960855.1	E0E12_RS13425		2524542	2524509	-	40	CDS	Saa_6009_C1	cds-WP-000960855.1		WP_000960855.1	E0E12_RS13425		2524884	2524857	-	5520	9.2926e-08	0.0380693	2	1	0	.	.	.	.	GAAGGTATTGCTAAAGCAGGTAATGTCTTCCCAGTCATTGTAATGATTTG	0.128727	0.22402
SM2_TSB	SM2_TSB.3166592_1	23	CDS	Saa_6009_C1	cds-WP-000019744.1	czrB	WP_000019744.1	E0E12_RS12185		2298698	2298725	+	98	CDS	Saa_6009_C1	cds-WP-000019744.1	czrB	WP_000019744.1	E0E12_RS12185		2298928	2298965	+	4508	7.58896e-08	0.0842525	4	1	0	.	.	.	.	GAAGTGTGCATGATTGCCATGTTTGGACACCATCATGCTCATCATCACGCGCATGTAC	0.00291921	0.00729683
SM2_TSB	SM2_TSB.3169072_1	28	CDS	Saa_6009_C1	cds-WP-000180230.1		WP_000180230.1	E0E12_RS03440		681100	681167	+	17	CDS	Saa_6009_C1	cds-WP-000180230.1		WP_000180230.1	E0E12_RS03440		680774	680818	+	952	1.60264e-08	0.0458349	1	1	0	2	69	70	114	GAAGTTGCATCCACATGATTTTATTCCATTTTTTGAAGAGACAGTTACGATTGAACAATATGTTGAACTATAAAACGCATCATTATAAATTGGTCATTTCGATGATTTCGTCACG	0.111197	0.197237
SM2_TSB	SM2_TSB.3173957_1	38	CDS	Saa_6009_C1	cds-WP-000654185.1		WP_000654185.1	E0E12_RS12015		2266233	2266196	-	33	CDS	Saa_6009_C1	cds-WP-000120494.1		WP_000120494.1	E0E12_RS12010		2265482	2265458	-	2508	4.22207e-08	0.0282391	1	1	0	2	39	36	60	GAAGTTTTTTTGAAAGAAGGGGAGATTTTATGTCTTATAAAAAAGACATAGATAAAACAA	0.238364	0.380086
SM2_TSB	SM2_TSB.3177065_1	168	CDS	Saa_6009_C1	cds-WP-000654030.1		WP_000654030.1	E0E12_RS04350		859213	859241	+	214	CDS	Saa_6009_C1	cds-WP-000654030.1		WP_000654030.1	E0E12_RS04350		858704	858723	+	71904	1.21046e-06	0.00527398	1	1	0	2	30	31	50	GAATACATTGTTGTTAGAGCCATCAGTCATTGGATATGACTGAACGTGTA	0.000693594	0.00186388
SM2_TSB	SM2_TSB.3184589_1	1993	ncRNA	Saa_6009_C1	srn-0200 (sRNA11, Teg4)		Teg4			49529	49493	-	66	CDS	Saa_6009_C1	cds-WP-000809526.1		WP_000809526.1	E0E12_RS05850		1136965	1137011	+	263076	4.42873e-06	0.00827172	3	1	0	.	.	.	.	GAATCAAGACTTGCATTCAGGCTTTCGGTTAATTTTTTGTTCAAGCGGGGGCTTTGGTGTACGTCTTGATGCTGG	5.12215e-12	2.29817e-11
SM2_TSB	SM2_TSB.3217594_1	11	CDS	Saa_6009_C1	cds-WP-001126264.1	carB	WP_001126264.1	E0E12_RS06340		1228284	1228319	+	26	CDS	Saa_6009_C1	cds-WP-001126264.1	carB	WP_001126264.1	E0E12_RS06340		1227867	1227886	+	572	9.62929e-09	0.0591312	1	1	0	2	37	36	55	GAATTCGTTATAGCTCACGATGGTGTGTATGTTTTAGCCACAAGGGAAAACAGCTGAGATCGGAAG	0.070262	0.132838
SM2_TSB	SM2_TSB.3226054_1	1196	CDS	Saa_6009_C1	cds-WP-000398672.1		WP_000398672.1	E0E12_RS06185		1195400	1195438	+	415	5UTR	Saa_6009_C1	Saa-6009-C1-utr5-328				E0E12_RS06185	1195270	1195294	+	992680	1.67112e-05	0.00283884	2	1	0	.	.	.	.	GACAAGCATCGTGAGCATCGTTGAAAATGGCGTAGGTTTAAAAGCTACGCACGTTTTTGTT	6.46351e-54	7.71059e-53
SM2_TSB	SM2_TSB.3235117_1	5	CDS	Saa_6009_C1	cds-WP-000492114.1	floA	WP_000492114.1	E0E12_RS08395		1655277	1655255	-	280	CDS	Saa_6009_C1	cds-WP-000492114.1	floA	WP_000492114.1	E0E12_RS08395		1655461	1655426	-	2800	4.71364e-08	0.0534522	2	1	0	.	.	.	.	GACAGGCATGAGAAATGCAATTAAAAGCTGAAGACGTAGAGCTATGGCTGTAGCAACG	0.0474937	0.0942438
SM2_TSB	SM2_TSB.3259779_1	38	CDS	Saa_6009_C1	cds-WP-000533485.1		WP_000533485.1	E0E12_RS08985		1766370	1766319	-	52	CDS	Saa_6009_C1	cds-WP-000197806.1	deoB	WP_000197806.1	E0E12_RS00645		133442	133477	+	3952	6.65297e-08	0.0224961	1	1	0	2	53	54	89	GACGAATCATTTAGAGGTATTGAATCGACTGTATACACCGCTAATTGGAACGCGGTGAAGGTGTAACAGAAGCGGTTCGTACAAAGAGTG	0.310192	0.470157
SM2_TSB	SM2_TSB.3288225_1	70	CDS	Saa_6009_C1	cds-WP-000800700.1		WP_000800700.1	E0E12_RS12790		2409877	2409856	-	7	CDS	Saa_6009_C1	cds-WP-000800700.1		WP_000800700.1	E0E12_RS12790		2410072	2410040	-	980	1.64977e-08	0.0903508	2	1	0	.	.	.	.	GACTGGATTGATTCAAATGCCATATTACATTTGTAGGTTTACAAAGTTCGGGTATTT	0.00740471	0.0174074
SM2_TSB	SM2_TSB.3404098_1	409	CDS	Saa_6009_C1	cds-WP-001554031.1		WP_001554031.1	E0E12_RS11570		2184437	2184476	+	272	CDS	Saa_6009_C1	cds-WP-001554031.1		WP_001554031.1	E0E12_RS11570		2184261	2184330	+	222496	3.74559e-06	0.00899446	3	1	0	.	.	.	.	GAGGTCTATCAACTTTAAAAGAAATTGCTGATAATGCAGACCTTGATAATGCAATTGAGGCATCAA	6.70589e-10	2.72718e-09
SM2_TSB	SM2_TSB.3441468_1	49	CDS	Saa_6009_C1	cds-WP-000434765.1		WP_000434765.1	E0E12_RS09370		1850733	1850709	-	7	CDS	Saa_6009_C1	cds-WP-000434765.1		WP_000434765.1	E0E12_RS09370		1850897	1850864	-	686	1.15484e-08	0.10799	2	1	0	.	.	.	.	GAGTTGATTGGGAAGGTGCAATGATTAGACAATGCCTCTTTATCAAGAGAAGTTTTAACACATCG	0.00377245	0.00932233
SM2_TSB	SM2_TSB.3461271_1	20	CDS	Saa_6009_C1	cds-WP-000118291.1		WP_000118291.1	E0E12_RS09325		1844036	1843959	-	86	ncRNA	Saa_6009_C1	srn-3880		Teg124			2085982	2086027	+	3440	5.79104e-08	0.0482243	2	1	0	.	.	.	.	GATAGTCGTCCGAGGGGAAAATTCCGTTTTCCTATGAGCGTAGCTTATGAAAATGAAAATGTTGAACAATCTGCAGATAATGTGTTCAAATTTTCATCTATTCATAAGCTAGCC	0.0658577	0.125604
SM2_TSB	SM2_TSB.3472845_1	158	CDS	Saa_6009_C1	cds-WP-000181404.1	rplS	WP_000181404.1	E0E12_RS06535		1268540	1268563	+	86	CDS	Saa_6009_C1	cds-WP-000181404.1	rplS	WP_000181404.1	E0E12_RS06535		1268730	1268765	+	27176	4.57492e-07	0.00857871	1	1	0	2	25	24	59	GATCCAAGTATTCGAAGGCGTTGTACGTGGTAAAGCTGCTAGAATCCAAGAAATTCGTTG	0.0982922	0.177979
SM2_TSB	SM2_TSB.3473433_1	890	ncRNA	Saa_6009_C1	srn-3910 (RNAIII)		RNAIII			2181889	2181847	-	1399	ncRNA	Saa_6009_C1	srn-0200 (sRNA11, Teg4)		Teg4			49585	49566	-	2490220	4.19214e-05	0.00179236	2	1	0	.	.	.	.	GATCCCCAAAAATAGATTGAAAAAATAACTGTAAAACATCCCCTAGAAAGAGGGTATGCATATA	2.6749e-139	4.17284e-138
SM2_TSB	SM2_TSB.3541942_1	13	CDS	Saa_6009_C1	cds-WP-000049154.1		WP_000049154.1	E0E12_RS08965		1760822	1760774	-	3841	SRP_RNA	Saa_6009_C1	rna-E0E12-RS02590	ffs		E0E12_RS02590		521719	521785	+	99866	1.68119e-06	0.0268508	6	1	0	.	.	.	.	GATTAACGATTGTCGGAATCATGGGTGGTCATGTTGTAGGATTCGAAATAGCCGAGATTTAGCTAA	0.0133534	0.030023
SM2_TSB	SM2_TSB.3546931_1	30	CDS	Saa_6009_C1	cds-WP-000211359.1	mqo	WP_000211359.1	E0E12_RS13420		2522573	2522548	-	32	CDS	Saa_6009_C1	cds-WP-000211359.1	mqo	WP_000211359.1	E0E12_RS13420		2522441	2522395	-	1920	3.23221e-08	0.0968246	3	1	0	.	.	.	.	GATTACGTCAGATGATGGCACATTAGCAAAGAAATGGTGCCGTCATTTGGTTATCGCTAACAGATCA	0.00212807	0.0053812
SM2_TSB	SM2_TSB.3550036_1	24	CDS	Saa_6009_C1	cds-WP-000123165.1	icd	WP_000123165.1	E0E12_RS09035		1778712	1778686	-	14	CDS	Saa_6009_C1	cds-WP-000123165.1	icd	WP_000123165.1	E0E12_RS09035		1778333	1778303	-	672	1.13127e-08	0.0545545	1	1	0	2	28	27	57	GATTATCGGTGATGGAATTGGACCGGATGCTGGTATTGAATTTAAAGAAGGTACAACG	0.0814589	0.151189
SM2_TSB	SM2_TSB.3583885_1	334	ncRNA	Saa_6009_C1	srn-3910 (RNAIII)		RNAIII			2181997	2181976	-	596	CDS	Saa_6009_C1	cds-WP-000813311.1		WP_000813311.1	E0E12_RS01950		404970	405004	+	398128	6.70226e-06	0.00448264	2	1	0	.	.	.	.	GATTTTTCTTAATTATCATTACAAGAGAGAAAAACTAACTGGGTTAAATGTGGTCTT	1.70687e-20	1.04054e-19
SM2_TSB	SM2_TSB.3640941_1	66	CDS	Saa_6009_C1	cds-WP-000622776.1		WP_000622776.1	E0E12_RS11145		2121189	2121154	-	52	CDS	Saa_6009_C1	cds-WP-000622776.1		WP_000622776.1	E0E12_RS11145		2121329	2121305	-	6864	1.15551e-07	0.0512092	3	1	0	.	.	.	.	GCGCAGAAAGTGCAGAGTTCGTAATAGCTATTCGATTATGGATAGTTGATATATACTCTCG	0.0505009	0.0995617
SM2_TSB	SM2_TSB.3693375_1	20	CDS	Saa_6009_C1	cds-WP-000549734.1	cidA	WP_000549734.1	E0E12_RS14415		2713585	2713567	-	52	CDS	Saa_6009_C1	cds-WP-001001019.1		WP_001001019.1	E0E12_RS14410		2713338	2713307	-	2080	3.50156e-08	0.0310087	1	1	0	2	20	18	48	GCTCTTTTTCGCAGTCATTACTTATCTTTGGAATTAGTTAAACGGGTAA	0.209221	0.340895
SM2_TSB	SM2_TSB.3908844_1	46	CDS	Saa_6009_C1	cds-WP-001259925.1	mreD	WP_001259925.1	E0E12_RS08770		1729381	1729315	-	31	CDS	Saa_6009_C1	cds-WP-001259925.1	mreD	WP_001259925.1	E0E12_RS08770		1729181	1729150	-	2852	4.80118e-08	0.0264814	1	1	0	2	68	67	98	GGGTAGTGTATCGTGGCTTTGGCGTATCATTATTGCTCAGCATATTTTTAGGCGTAATGACTGATGTAGAAGTCTATGTGGCATTAATATACGGTATGG	0.25898	0.40651
SM2_TSB	SM2_TSB.3948091_1	85	CDS	Saa_6009_C1	cds-WP-000057594.1	cysK	WP_000057594.1	E0E12_RS02815		564994	565035	+	50	CDS	Saa_6009_C1	cds-WP-001074405.1	sufB	WP_001074405.1	E0E12_RS04780		925456	925510	+	8500	1.43093e-07	0.0920358	6	1	0	.	.	.	.	GGTGCTGCGATTTATGCTGCCATTCAAAAAGCGTATATATTTTTAAGGAGTGATTGAAATGGCTAAAAA	0.000919339	0.00244247
SM2_TSB	SM2_TSB.3957317_1	181	CDS	Saa_6009_C1	cds-WP-000691766.1		WP_000691766.1	E0E12_RS02725		546023	546043	+	1132	CDS	Saa_6009_C1	cds-WP-000691766.1		WP_000691766.1	E0E12_RS02725		546211	546251	+	409784	6.89848e-06	0.00220921	1	1	0	5	25	22	62	GGTTAGCGCTGATGTTCAAGCAGAGGTTGCGCGTTCGCCAAAAGATGTGAAAGTAGAAATTG	1.42141e-22	9.16087e-22
SM2_TSB	SM2_TSB.3964017_1	3	operon	Saa_6009_C1	Saa-6009-C1-Operon322		Operon322		E0E12_RS04315,E0E12_RS04320,E0E12_RS04325	850866	850892	+	2	unknown	Saa_6009_C1	none					1085152	1085172	+	12	2.02013e-10	0.408248	1	1	0	2	28	29	49	GGTTGTCCCACCCCAACTTGCAACTTATGGGAGTGGGACAGAAATGATAAAGAGCCACTAATGATTTA	0.00158757	0.00409269
SM2_TSB	SM2_TSB.3965108_1	58	CDS	Saa_6009_C1	cds-WP-000729744.1	acnA	WP_000729744.1	E0E12_RS07185		1398770	1398841	+	52	CDS	Saa_6009_C1	cds-WP-000729744.1	acnA	WP_000729744.1	E0E12_RS07185		1397416	1397446	+	6032	1.01545e-07	0.109254	6	1	0	.	.	.	.	GGTTTAGTTGTATTAGCTGGTAACGATTATGGTATGGGTTCATCTCGTGACTGGGCGATTCTTCCCAGTTGATGATGAATCTCTTAA	0.000162838	0.000472666
SM2_TSB	SM2_TSB.3977989_1	13	CDS	Saa_6009_C1	cds-WP-001178619.1		WP_001178619.1	E0E12_RS06320		1222127	1222147	+	18	CDS	Saa_6009_C1	cds-WP-001178619.1		WP_001178619.1	E0E12_RS06320		1221985	1222014	+	468	7.87851e-09	0.196116	3	1	0	.	.	.	.	GTACAACATACGGTGAAAATACAGTAAGTGAACATATT	3.73575e-05	0.000114098
SM2_TSB	SM2_TSB.3981285_1	53	CDS	Saa_6009_C1	cds-WP-001819665.1		WP_001819665.1	E0E12_RS00850		184803	184749	-	19	CDS	Saa_6009_C1	cds-WP-001819665.1		WP_001819665.1	E0E12_RS00850		184631	184602	-	2014	3.39045e-08	0.0630253	2	1	0	.	.	.	.	GTACTATAATGAGGATAGTAAATAGAGAGGAGCCCTTAAGTTGACAAAACGACAAAAAGAGTTATTGCAACAATTAGGATTTTGT	0.0272691	0.057606
SM2_TSB	SM2_TSB.4053349_1	237	CDS	Saa_6009_C1	cds-WP-000030812.1		WP_000030812.1	E0E12_RS05625		1093659	1093718	+	104	CDS	Saa_6009_C1	cds-WP-000483713.1		WP_000483713.1	E0E12_RS05620		1092158	1092219	+	49296	8.2987e-07	0.0254782	4	1	0	.	.	.	.	GTGGAGAGACTGCTGAAATGGGTGAAATGTATCACGAAGGCGAATATGATGTAGCTGGATAAGGTGCTATCTTCTATTCGTCTTATGATACTGAAGTCATTATGCATTTGATACGTCGAAGTG	0.110445	0.196246
SM2_TSB	SM2_TSB.4097910_1	129	CDS	Saa_6009_C1	cds-WP-000238664.1	purN	WP_000238664.1	E0E12_RS05630		1094701	1094772	+	25	CDS	Saa_6009_C1	cds-WP-000709290.1	purH	WP_000709290.1	E0E12_RS05635		1094995	1095029	+	6450	1.08582e-07	0.123263	7	1	0	.	.	.	.	GTTGATAGTGGTATGGATACGGGAGAAATTATTGAACAGAGAAAATGTGTATTAGACCGGACGATTCAGTTCGTTCTGTTTCAGACCTAACACATTTTCCA	2.81187e-05	8.69279e-05
SM2_TSB	SM2_TSB.4114998_1	17	CDS	Saa_6009_C1	cds-WP-000723445.1	wecB	WP_000723445.1	E0E12_RS00770		162592	162638	+	2	CDS	Saa_6009_C1	cds-WP-000723445.1	wecB	WP_000723445.1	E0E12_RS00770		162763	162787	+	68	1.14474e-09	0.514496	3	1	0	.	.	.	.	GTTTTACAAATCGTCGTGAAAATATTGGAGAACCGATGCATCAGATTTTTAAAGCATTTGATGCGCTTGAGTTCCA	1.20833e-07	4.34999e-07
SM2_TSB	SM2_TSB.4119898_1	2	CDS	Saa_6009_C1	cds-WP-001800370.1		WP_001800370.1	E0E12_RS01840		391503	391465	-	13	CDS	Saa_6009_C1	cds-WP-000270135.1		WP_000270135.1	E0E12_RS01845		392680	392655	-	52	8.7539e-10	0.784465	4	1	0	.	.	.	.	TAAAAAATTTGATAAAAATACATTTGCCTGCACACAGAAATCAAGACAGACAATGTAGACGG	9.3277e-11	3.95193e-10
SM2_TSB	SM2_TSB.4128947_1	25	CDS	Saa_6009_C1	cds-WP-001180222.1		WP_001180222.1	E0E12_RS12455		2359631	2359598	-	22	CDS	Saa_6009_C1	cds-WP-001180222.1		WP_001180222.1	E0E12_RS12455		2359775	2359744	-	1100	1.85179e-08	0.0426401	1	1	0	1	34	34	65	TAAAATTCAGTCACAAGTAACCATTGAAGATGGTAATCATCCTGAAGCCGATATCGGACCACGTA	0.125989	0.219632
SM2_TSB	SM2_TSB.4137763_1	182	CDS	Saa_6009_C1	cds-WP-000161536.1		WP_000161536.1	E0E12_RS14320		2695870	2695908	+	32	CDS	Saa_6009_C1	cds-WP-000161536.1		WP_000161536.1	E0E12_RS14320		2696317	2696341	+	11648	1.96087e-07	0.0262071	2	1	0	.	.	.	.	TAAAGAGCTATTATCAAGTGCTACAGTCGATCAATTAAAGATATAGACTTTTTAACTTATG	0.254474	0.401301
SM2_TSB	SM2_TSB.4282724_1	8	CDS	Saa_6009_C1	cds-WP-001052566.1	sfaD	WP_001052566.1	E0E12_RS12420		2351099	2351163	+	7	CDS	Saa_6009_C1	cds-WP-001052566.1	sfaD	WP_001052566.1	E0E12_RS12420		2351385	2351427	+	112	1.88546e-09	0.534522	4	1	0	.	.	.	.	TACGCCTTTGATCGAATTGATGTTGAAGGCCCTTTCTACATTAAAGATGACATTACAAATACGATTCGTTATTGAAGGTCATCCGCTACATCCT	1.9915e-09	7.84734e-09
SM2_TSB	SM2_TSB.4297951_1	11	ncRNA	Saa_6009_C1	srn-3820 (SprX)		SprX			2085319	2085341	+	475	ncRNA	Saa_6009_C1	Saa-6009-C1-srna215					1984117	1984078	-	10450	1.7592e-07	0.0138343	1	1	0	2	24	23	62	TACTTTAGCATTCCCATATAACAGAGAGCATAGTTTTCATACTACTCCCCGTAGTATATATGT	0.346727	0.510743
SM2_TSB	SM2_TSB.4387291_1	13	ncRNA	Saa_6009_C1	srn-3820 (SprX)		SprX			2085339	2085357	+	175	ncRNA	Saa_6009_C1	Saa-6009-C1-srna215					1984077	1984060	-	4550	7.65966e-08	0.0209657	1	1	0	1	19	20	37	TAGTTTACGGGGTGCTTTTACTTTAGCATTCCCGTATG	0.329923	0.492214
SM2_TSB	SM2_TSB.4458816_1	45	CDS	Saa_6009_C1	cds-WP-000090315.1	fusA	WP_000090315.1	E0E12_RS03070		608487	608522	+	223	CDS	Saa_6009_C1	cds-WP-000090315.1	fusA	WP_000090315.1	E0E12_RS03070		608701	608721	+	20070	3.37867e-07	0.00998255	1	1	0	2	37	37	57	TATTGATGCTGGTAAAACGACTACGACTGAACGTATTAGAAGTTGAACGTTCATTACT	0.186128	0.308221
SM2_TSB	SM2_TSB.4459250_1	4	CDS	Saa_6009_C1	cds-WP-001819665.1		WP_001819665.1	E0E12_RS00850		184515	184495	-	46	5UTR	Saa_6009_C1	Saa-6009-C1-utr5-33				E0E12_RS00850	184790	184768	-	368	6.19507e-09	0.147442	2	1	0	.	.	.	.	TATTGCAATTATTTACTGCATAGTAAATAGAGAGGAGTCCTTT	0.00113232	0.00297198
SM2_TSB	SM2_TSB.4570035_1	15	CDS	Saa_6009_C1	cds-WP-001134195.1		WP_001134195.1	E0E12_RS02665		535942	536027	+	9	CDS	Saa_6009_C1	cds-WP-001134195.1		WP_001134195.1	E0E12_RS02665		536172	536195	+	270	4.54529e-09	0.172133	2	1	0	.	.	.	.	TGAAAGTTATTTTTAATTTTACGGCGGATGATCGTATTGATTTTAGAAAATTAGTAAAAATATTAGCGCAACATTCAAAAACACGTAAATCCAACTAAAATTTCTGGTG	0.000617508	0.00166678
SM2_TSB	SM2_TSB.4712256_1	206	CDS	Saa_6009_C1	cds-WP-000480800.1	mraZ	WP_000480800.1	E0E12_RS06210		1199279	1199320	+	27	CDS	Saa_6009_C1	cds-WP-000801007.1		WP_000801007.1	E0E12_RS07595		1480143	1480126	-	11124	1.87266e-07	0.0134086	1	1	0	1	42	40	57	TGTACAGTAATCGGTGTTTCAAATCGTATTGAGATTTGGGATGATTTATATGAAGAAGATCGGAAG	0.337555	0.500167
SM2_TSB	SM2_TSB.4759120_1	2696	CDS	Saa_6009_C1	cds-WP-000517908.1		WP_000517908.1	E0E12_RS06445		1250064	1250030	-	2010	ncRNA	Saa_6009_C1	Saa-6009-C1-srna120					1044401	1044359	-	10837920	0.00018245	0.000429578	1	1	0	1	33	34	76	TTATATTTATTAAAGGAGGTACTCATGGGTAAAAGGTCGCGAAAGCGGCGCGAGGGTTCGAATCCCTCCGTTTCCGCCAA	0	0
SM2_TSB	SM2_TSB.4792012_1	33	CDS	Saa_6009_C1	cds-WP-000506531.1	secA	WP_000506531.1	E0E12_RS04240		835905	835956	+	15	CDS	Saa_6009_C1	cds-WP-000506531.1	secA	WP_000506531.1	E0E12_RS04240		834699	834731	+	990	1.66661e-08	0.0449467	1	1	0	1	52	49	81	TTGAGCGTATGATTTTACTTCGTTCTATTGATAGCCATTGGACTGATCATATGGTTGTTGATGGCGAAGTATTAATTGTCG	0.115055	0.20325
SM2_TSB	SM2_TSB.4835564_1	50	CDS	Saa_6009_C1	cds-WP-001817892.1		WP_001817892.1	E0E12_RS00165		37470	37436	-	17	CDS	Saa_6009_C1	cds-WP-000477931.1		WP_000477931.1	E0E12_RS01510		329065	329083	+	1700	2.86185e-08	0.137199	4	1	0	.	.	.	.	TTTGATGACACAGAAGAAGGCGATTTGATTCATACAAAAAATTAAACCAAGATCGGAAGACACACG	8.56483e-05	0.00025394
SM2_RPMI_0	SM2_RPMI_0.3851_3	37	CDS	Saa_6009_C1	cds-WP-000215236.1		WP_000215236.1	E0E12_RS12430		2355131	2355085	-	1	CDS	Saa_6009_C1	cds-WP-000090315.1	fusA	WP_000090315.1	E0E12_RS03070		608634	608662	+	74	5.52941e-07	0.328798	2	1	0	.	.	.	.	AAAGGTGTATCTGTTGAAGTTGGTGAAAAACAAGCTGCTGTAGACTTACAACAGCAGCTTGGGAAGGTCACCGTGTG	0.00548879	0.0131887
SM2_RPMI_0	SM2_RPMI_0.14360_2	37	CDS	Saa_6009_C1	cds-WP-000279414.1	gap	WP_000279414.1	E0E12_RS04355		859711	859747	+	4	CDS	Saa_6009_C1	cds-WP-000090315.1	fusA	WP_000090315.1	E0E12_RS03070		609474	609508	+	296	2.21176e-06	0.493197	6	1	0	.	.	.	.	CAGAAGGTCTTGAAGTTGTAGCAGTAAACGACTTAACAAACGTGAACGTGTAGGTCGTTTATTACAAATGCA	6.73648e-06	2.18935e-05
SM2_RPMI_0	SM2_RPMI_0.18535_2	4	CDS	Saa_6009_C1	cds-WP-001244174.1	yhaM	WP_001244174.1	E0E12_RS09885		1937008	1936982	-	8	CDS	Saa_6009_C1	cds-WP-001244174.1	yhaM	WP_001244174.1	E0E12_RS09885		1937187	1937153	-	64	4.78219e-07	2.65165	15	1	0	.	.	.	.	GAACTTATTAGGACACATCTCGATTGCATAACTTTGCGAGTGGCTTAAGCTATCATGTATTG	3.63429e-28	2.80597e-27
SM2_RPMI_0	SM2_RPMI_0.25287_2	18	CDS	Saa_6009_C1	cds-WP-000133954.1	rpsA	WP_000133954.1	E0E12_RS07880		1564785	1564731	-	0	CDS	Saa_6009_C1	cds-WP-001104171.1		WP_001104171.1	E0E12_RS00125		28905	28942	+	0	0	NA	21	1	0	.	.	.	.	TAAAGGTGGTTTGGTTGTTGATGTAGGACAAAGAGGTTTTGTTCCGGCTTCACTACTCAGTCGTGAACGAAACGAATGTTCAATTGTTA	0	0
SM2_RPMI_0	SM2_RPMI_0.27092_2	3	CDS	Saa_6009_C1	cds-WP-001548963.1	recO	WP_001548963.1	E0E12_RS08360		1650830	1650801	-	15	CDS	Saa_6009_C1	cds-WP-000197019.1		WP_000197019.1	E0E12_RS05165		1003055	1003125	+	90	6.72495e-07	2.087	14	1	0	.	.	.	.	TAGTTATGCCGCTCTGGCAGCTGAAACTATTACGGTACGGCAGCTGATAGAGCGGTATACAATGGT	6.47547e-24	4.39696e-23
SM2_RPMI_0	SM2_RPMI_0.27620_2	6	ncRNA	Saa_6009_C1	Saa-6009-C1-srna70		sRNA_00070			694399	694379	-	12	CDS	Saa_6009_C1	cds-WP-001018677.1		WP_001018677.1	E0E12_RS03515		693699	693645	-	144	1.07599e-06	0.235702	2	1	0	.	.	.	.	TATTTAATTGCGCTAAATCGTTCGAAATTGAACTATAATTTTGTTTAGCGCAATTTGGTGAAGTTTGATAGATGATA	0.0187174	0.040816
SM2_RPMI_0	SM2_RPMI_0.27803_2	89	ncRNA	Saa_6009_C1	srn-0200 (sRNA11, Teg4)		Teg4			49584	49558	-	3	CDS	Saa_6009_C1	cds-WP-001010762.1	qoxB	WP_001010762.1	E0E12_RS05560		1081881	1081855	-	534	3.99014e-06	0.428393	7	1	0	.	.	.	.	TCGACGCTCTTCCGATCTGCGGCACTACAGAAAGAGGGTATGCATATGGATTTCATGAAGTTTATGCAAATGCCAATGTTTT	1.85676e-05	5.84103e-05
SM2_RPMI_0	SM2_RPMI_0.29910_1	1	CDS	Saa_6009_C1	cds-WP-000087106.1		WP_000087106.1	E0E12_RS08175		1617679	1617638	-	0	CDS	Saa_6009_C1	cds-WP-000087106.1		WP_000087106.1	E0E12_RS08175		1618504	1618472	-	0	0	NA	1	1	0	2	43	42	74	AAAACTTCAAGTTAACAACTGTGTTACAGTAGAACCTGGTGTTATCAGGTTTTACTGGTACCAGTGGAGCACTTG	0	0
SM2_RPMI_0	SM2_RPMI_0.53718_1	4	CDS	Saa_6009_C1	cds-WP-001085505.1		WP_001085505.1	E0E12_RS04370		864053	864089	+	0	CDS	Saa_6009_C1	cds-WP-000751210.1		WP_000751210.1	E0E12_RS01355		302333	302307	-	0	0	NA	1	1	0	2	38	37	63	AGATATGGTTGGACATAGTGGTATGCTTGAGCCGACAACTCGGCTCAAGCATACACGAATGATC	0	0
SM2_RPMI_0	SM2_RPMI_0.69257_1	5	CDS	Saa_6009_C1	cds-WP-000002683.1		WP_000002683.1	E0E12_RS12435		2355672	2355643	-	36	CDS	Saa_6009_C1	cds-WP-000691766.1		WP_000691766.1	E0E12_RS02725		546201	546269	+	360	2.68998e-06	0.223607	3	1	0	.	.	.	.	CAAGACTCTACACAACAAGTAGTTGTGTAGAGGTTGCGCGTTTGCCAAAAGATGTGAAAGTAGAAATT	0.0152052	0.0337926
SM2_RPMI_0	SM2_RPMI_0.109092_1	3	CDS	Saa_6009_C1	cds-WP-000090315.1	fusA	WP_000090315.1	E0E12_RS03070		609239	609278	+	0	CDS	Saa_6009_C1	cds-WP-000384693.1	ileS	WP_000384693.1	E0E12_RS06285		1215769	1215796	+	0	0	NA	1	1	0	2	41	40	67	GAATGCTTGACGCTGTAATTGATTACTTACCTTCACCACTATGGACGGTGAAGGTAAGAAAATGAGTG	0	0
SM2_RPMI_0	SM2_RPMI_0.165985_1	6	unknown	Saa_6009_C1	none					489087	489038	-	3	ncRNA	Saa_6009_C1	srn-2200		Sau6053			1037663	1037734	+	36	2.68998e-07	0.235702	1	1	0	1	50	47	118	TATTGCAAGATGACCCTGCTTGAGATAATAAACATGCTACGTGATTGTATAAATGATTCGACACTTTATCGTCATTACGAAGATATCTTCCGGTAAAGTGGGCAATTTAAATTGCTTA	0.0510476	0.100571
SM2_RPMI_60	SM2_RPMI_60.117079_3	18	CDS	Saa_6009_C1	cds-WP-000379054.1	hslU	WP_000379054.1	E0E12_RS06600		1286421	1286458	+	2	unknown	Saa_6009_C1	none					2547577	2547549	-	72	1.63796e-08	0.666667	4	1	0	.	.	.	.	GAGAAAAGATGCTAGAAGATTTATCATTCGAAGCACCAAATTCGTTACAATGAAGGTGTTGAAAAG	4.2979e-08	1.58196e-07
SM2_RPMI_60	SM2_RPMI_60.131179_3	41	CDS	Saa_6009_C1	cds-WP-000395692.1	dltC	WP_000395692.1	E0E12_RS04880		940849	940890	+	1	CDS	Saa_6009_C1	cds-WP-000276366.1		WP_000276366.1	E0E12_RS09220		1817813	1817787	-	82	1.86545e-08	1.40556	9	1	0	.	.	.	.	TATGGACTTTGATAGAGATGAGTGGGCAACACCAAATAAAATATATGGTGTTGCCAATAGATTATTAG	3.12155e-19	1.84026e-18
SM2_RPMI_60	SM2_RPMI_60.133167_3	0	CDS	Saa_6009_C1	cds-WP-072386988.1	crtO	WP_072386988.1	E0E12_RS14555		2744022	2744004	-	6	CDS	Saa_6009_C1	cds-WP-001058981.1		WP_001058981.1	E0E12_RS14465		2723097	2723124	+	0	0	NA	7	1	0	.	.	.	.	TCTATTGATGAAATCGAAAAAGTAACTGAAAAAGTACGCCGTAATCCATA	0	0
SM2_RPMI_60	SM2_RPMI_60.144503_2	574	CDS	Saa_6009_C1	cds-WP-000809131.1		WP_000809131.1	E0E12_RS07470		1456638	1456585	-	20	CDS	Saa_6009_C1	cds-WP-000046082.1		WP_000046082.1	E0E12_RS04915		946186	946211	+	22960	5.22327e-06	0.0746653	8	1	0	.	.	.	.	AAGAAGAAGGTCAAGCTTGAGTTTGAAGTAGTTGAAGGCGACCGCGGTCCACAGAAGACCGCGGTGTTGAATTTAAA	0.106971	0.191303
SM2_RPMI_60	SM2_RPMI_60.148170_2	606	ncRNA	Saa_6009_C1	srn-0200 (sRNA11, Teg4)		Teg4			49593	49540	-	6	CDS	Saa_6009_C1	cds-WP-001164085.1		WP_001164085.1	E0E12_RS03690		728410	728441	+	7272	1.65434e-06	0.16584	10	1	0	.	.	.	.	AATCTTAAATAGAAAGAGGGTATGCATATGGATTTCACTGGTGTTATTACAAGCAAGTGAATATGAAGGTGCTTTGGATTCTGCTT	0.00138943	0.00360329
SM2_RPMI_60	SM2_RPMI_60.161260_2	8	CDS	Saa_6009_C1	cds-WP-001010412.1	purK	WP_001010412.1	E0E12_RS05595		1087630	1087664	+	50	CDS	Saa_6009_C1	cds-WP-000437472.1		WP_000437472.1	E0E12_RS05690		1105328	1105360	+	800	1.81995e-07	0.45	9	1	0	.	.	.	.	ATTGTATGTGAACGAGATAGCACCAAGGCCTCATGAGCCTTGGTGTTGGTAAAGATGCTGAAATTC	1.81435e-10	7.59184e-10
SM2_RPMI_60	SM2_RPMI_60.162135_2	101	CDS	Saa_6009_C1	cds-WP-000178881.1	rpsH	WP_000178881.1	E0E12_RS12705		2401374	2401346	-	536	ncRNA	Saa_6009_C1	rna-E0E12-RS08675	ssrS		E0E12_RS08675		1708409	1708388	-	108272	2.46313e-05	0.0171916	4	1	0	.	.	.	.	CAAAACGATGAGCGTGTTATCACAGGATTCAGGCCGAATGATCAAGCTATT	2.37064e-16	1.27187e-15
SM2_RPMI_60	SM2_RPMI_60.166475_2	14	CDS	Saa_6009_C1	cds-WP-001010762.1	qoxB	WP_001010762.1	E0E12_RS05560		1082148	1082123	-	170	CDS	Saa_6009_C1	cds-WP-001010762.1	qoxB	WP_001010762.1	E0E12_RS05560		1082378	1082352	-	4760	1.08287e-06	0.081992	4	1	0	.	.	.	.	CAAATTGGAGCACGTGATGTTGCATTTGTAGACCATAAGAAAATCGGTA	0.101372	0.182686
SM2_RPMI_60	SM2_RPMI_60.166947_2	296	ncRNA	Saa_6009_C1	srn-3910 (RNAIII)		RNAIII			2182041	2181997	-	89	CDS	Saa_6009_C1	cds-WP-001240826.1	esxA	WP_001240826.1	E0E12_RS01360		302633	302667	+	52688	1.19862e-05	0.0985778	16	1	0	.	.	.	.	CAACATTTGCTAGTAGAGTTAGTTTCCTTGGACTCAGTGCTATGTAGTTATGGCAATGATTAAGATGAGTCCAGAGGA	0.025662	0.0546282
SM2_RPMI_60	SM2_RPMI_60.175426_2	83	CDS	Saa_6009_C1	cds-WP-000279414.1	gap	WP_000279414.1	E0E12_RS04355		860196	860215	+	123	CDS	Saa_6009_C1	cds-WP-000279414.1	gap	WP_000279414.1	E0E12_RS04355		860323	860351	+	20418	4.64498e-06	0.0494856	5	1	0	.	.	.	.	CACAAGACGCACCTCACAGATGGTGGTGCACAACG	0.0577981	0.112203
SM2_RPMI_60	SM2_RPMI_60.188008_2	143	CDS	Saa_6009_C1	cds-WP-000032836.1	qoxA	WP_000032836.1	E0E12_RS05565		1083111	1083078	-	282	CDS	Saa_6009_C1	cds-WP-000032836.1	qoxA	WP_000032836.1	E0E12_RS05565		1083301	1083262	-	80652	1.83479e-05	0.0348582	7	1	0	.	.	.	.	CAGGTGGTCAAAAATATGCCATGACTGGCATGACACGAAAAACCACCGAAGAGTGAGAAAGATCCA	3.64555e-09	1.41994e-08
SM2_RPMI_60	SM2_RPMI_60.188433_2	4	CDS	Saa_6009_C1	cds-WP-000080028.1		WP_000080028.1	E0E12_RS09025		1776851	1776824	-	46	CDS	Saa_6009_C1	cds-WP-000858789.1	asnS	WP_000858789.1	E0E12_RS07770		1542309	1542271	-	368	8.37179e-08	0.663489	9	1	0	.	.	.	.	CAGGTTTAGAATTAGGTGCCGATGACTATGAAGGAGAAATGGCTTTCACAAATCATGCTGAAAGTT	2.02887e-13	9.64348e-13
SM2_RPMI_60	SM2_RPMI_60.191885_2	16	unknown	Saa_6009_C1	none					1949266	1949310	+	45	CDS	Saa_6009_C1	cds-WP-000855505.1	nrdE	WP_000855505.1	E0E12_RS04115		810087	810131	+	1440	3.27592e-07	1.0435	28	1	0	.	.	.	.	CATCATCATTTGGGTGGATACTTTCATCACTTTGATGATCTTTTATGGTTGCAAACCCAAATGTTGA	7.20323e-36	6.40709e-35
SM2_RPMI_60	SM2_RPMI_60.194922_2	23	CDS	Saa_6009_C1	cds-WP-001130051.1	mqo	WP_001130051.1	E0E12_RS14870		2800704	2800658	-	2	CDS	Saa_6009_C1	cds-WP-000069281.1	ebpS	WP_000069281.1	E0E12_RS07920		1569229	1569201	-	92	2.09295e-08	0.589768	4	1	0	.	.	.	.	CATGGTAAAGAGCCACCTGGTACACCACCAATGACTGTACCTCATTTAACGTCAAGGTGGTGGCCAAAGACATAC	1.13554e-07	4.09279e-07
SM2_RPMI_60	SM2_RPMI_60.216323_2	231	3UTR	Saa_6009_C1	Saa-6009-C1-utr3-1482		3'UTR_01482		E0E12_RS14095	2648418	2648399	-	154	ncRNA	Saa_6009_C1	srn-3910 (RNAIII)		RNAIII			2181866	2181846	-	71148	1.61858e-05	0.0106039	2	1	0	.	.	.	.	CGTCGGCGGCAATTGAAGTGTATAACTGTAAAACATTCCCTTG	8.22698e-12	3.6535e-11
SM2_RPMI_60	SM2_RPMI_60.222465_2	28	ncRNA	Saa_6009_C1	srn-3300		Teg70			1744398	1744378	-	467	ncRNA	Saa_6009_C1	Saa-6009-C1-srna237					2162064	2162104	+	26152	5.94943e-06	0.0524703	6	1	0	.	.	.	.	CTTGAATATAGGTGGTACCACTATATTGATTTGAGCTTTCGGCTCACTGACGTCTGTATTAAGATC	0.0299997	0.0624635
SM2_RPMI_60	SM2_RPMI_60.229793_2	24	CDS	Saa_6009_C1	cds-WP-000723418.1	wecB	WP_000723418.1	E0E12_RS12000		2263447	2263397	-	116	CDS	Saa_6009_C1	cds-WP-000279414.1	gap	WP_000279414.1	E0E12_RS04355		860310	860336	+	5568	1.26669e-06	0.227429	12	1	0	.	.	.	.	GAGATTCAGGTGGAATTCAGGAAGAAGCGCCATCATTTAATAAGCCAGTTTTCGATGGTAAATTAGATGGTGGTGCAC	9.62403e-06	3.09475e-05
SM2_RPMI_60	SM2_RPMI_60.249436_2	10	CDS	Saa_6009_C1	cds-WP-001077635.1		WP_001077635.1	E0E12_RS06835		1338534	1338586	+	4	CDS	Saa_6009_C1	cds-WP-001077635.1		WP_001077635.1	E0E12_RS06835		1338294	1338340	+	80	1.81995e-08	2.84605	18	1	0	.	.	.	.	TAAAAAAAGTTGAACCTGATTTTGTTGAAGTACTTCCAGGTGTTGCGAGTAAAAAGTATTATGGAATTGCTGAAGCAAAATCATATAGAGTGTTTT	1.334e-42	1.32183e-41
SM2_RPMI_60	SM2_RPMI_60.249554_2	32	CDS	Saa_6009_C1	cds-WP-001006454.1		WP_001006454.1	E0E12_RS04770		924373	924410	+	6	CDS	Saa_6009_C1	cds-WP-001006454.1		WP_001006454.1	E0E12_RS04770		924614	924636	+	384	8.73578e-08	0.360844	5	1	0	.	.	.	.	TAAAAAATGGAACCGATTGAGTTCGGTGGCGACATGATTATGGCCCGCCAAAGGATCGTCAAGATC	1.03675e-06	3.55158e-06
SM2_RPMI_60	SM2_RPMI_60.266693_2	22	CDS	Saa_6009_C1	cds-WP-000669519.1	spn	WP_000669519.1	E0E12_RS02365		477391	477361	-	21	CDS	Saa_6009_C1	cds-WP-000709290.1	purH	WP_000709290.1	E0E12_RS05635		1095167	1095217	+	924	2.10205e-07	0.88396	19	1	0	.	.	.	.	TAGCAACTGGCGTTGTTGGATATGGTAATCATATCCATTCCAACAAACTGTTGCAAACCCTGATGT	2.65778e-25	1.88461e-24
SM2_RPMI_60	SM2_RPMI_60.295612_2	9	CDS	Saa_6009_C1	cds-WP-000151982.1		WP_000151982.1	E0E12_RS14455		2719347	2719371	+	198	CDS	Saa_6009_C1	cds-WP-000426914.1		WP_000426914.1	E0E12_RS06490		1258534	1258576	+	3564	8.1079e-07	0.402712	17	1	0	.	.	.	.	TTAAATTAGCAGAAGCACGCCAAGTATCGCTGAATTAGTAATGGAATTAGAAGACGAGTTTGGTACTATGTAG	1.52443e-12	6.98391e-12
SM2_RPMI_60	SM2_RPMI_60.369330_1	0	CDS	Saa_6009_C1	cds-WP-001028376.1		WP_001028376.1	E0E12_RS02955		587971	588001	+	0	CDS	Saa_6009_C1	cds-WP-001028376.1		WP_001028376.1	E0E12_RS02955		587666	587687	+	0	0	NA	4	1	0	.	.	.	.	ACATCTCAGGAAGAATTGTTTTTGCTATAGTGATATTGATACGATGTTT	0	0
SM2_RPMI_60	SM2_RPMI_60.416955_1	94	CDS	Saa_6009_C1	cds-WP-000934798.1	ssb	WP_000934798.1	E0E12_RS01830		390531	390634	+	0	unknown	Saa_6009_C1	none					1806885	1806910	+	0	0	NA	3	1	0	.	.	.	.	AGGTCGCTTACAATCCCGTAATTATGAAAATCAAGAAGGTCGTCGTGTGTTTGTTACTGAAGTTATGTGTGATAGCGTTCAATTCCTTGAACCTAAAAATGCGCATTTAACTCAGTAACAAATGCATTC	0	0
SM2_RPMI_60	SM2_RPMI_60.460908_1	101	3UTR	Saa_6009_C1	Saa-6009-C1-utr3-1482		3'UTR_01482		E0E12_RS14095	2648340	2648309	-	164	CDS	Saa_6009_C1	cds-WP-000147103.1		WP_000147103.1	E0E12_RS06190		1195498	1195545	+	33128	7.53643e-06	0.0155399	2	1	0	.	.	.	.	CAAACCCTAACTCCCCACAAATCTGGAACGATAAAGGTGAGGGAGAGATTTAAATGACTGGACTAG	4.15787e-05	0.000126736
SM2_RPMI_60	SM2_RPMI_60.482639_1	19	CDS	Saa_6009_C1	cds-WP-000412514.1		WP_000412514.1	E0E12_RS03265		654403	654424	+	5	CDS	Saa_6009_C1	cds-WP-000412514.1		WP_000412514.1	E0E12_RS03265		654232	654271	+	190	4.32239e-08	0.307794	3	1	0	.	.	.	.	CAACCGTTAGCTGAACCTAGCACGGAAATCATTATTGCGACCG	9.32952e-05	0.000275806
SM2_RPMI_60	SM2_RPMI_60.494915_1	3	CDS	Saa_6009_C1	cds-WP-000610884.1		WP_000610884.1	E0E12_RS14250		2684454	2684402	-	8	CDS	Saa_6009_C1	cds-WP-000020304.1		WP_000020304.1	E0E12_RS03040		598764	598788	+	48	1.09197e-08	0.816497	4	1	0	.	.	.	.	CAAGATGGGATTATATTGGTATTTTTAGTTTTTTGCTCGTTATATCTATCGTAAGTGTAATTAGCAATGAAC	8.58109e-09	3.27936e-08
SM2_RPMI_60	SM2_RPMI_60.514851_1	0	unknown	Saa_6009_C1	none					1890470	1890492	+	6	ncRNA	Saa_6009_C1	srn-2465		tsr21			1182778	1182733	-	0	0	NA	4	1	0	.	.	.	.	CAATCCATTGTTACCTCCCGATAAGGAGGTTAACAAATGGTTTTTAATGA	0	0
SM2_RPMI_60	SM2_RPMI_60.554309_1	6	CDS	Saa_6009_C1	cds-WP-000545370.1	gatB	WP_000545370.1	E0E12_RS10725		2049455	2049409	-	38	CDS	Saa_6009_C1	cds-WP-000140679.1		WP_000140679.1	E0E12_RS11980		2261058	2261036	-	456	1.03737e-07	0.0662266	1	1	0	2	48	47	69	CAGACTGGGCAATGCGTGCTGCAATGGCACTAAATATGGAAATCGCAAGAACGTGCCATTGCAGATATTG	0.166006	0.279155
SM2_RPMI_60	SM2_RPMI_60.660962_1	44	CDS	Saa_6009_C1	cds-WP-001206093.1		WP_001206093.1	E0E12_RS12060		2273272	2273226	-	9	CDS	Saa_6009_C1	cds-WP-001206093.1		WP_001206093.1	E0E12_RS12060		2273872	2273847	-	792	1.80176e-07	0.100504	2	1	0	.	.	.	.	CCGTAGATTAAAGAAGCGGCTAATCTGGTTTAGGTCGTGAATGGGGCGATTATGGTATTGAAGAGTTCAATCACCATATATCGTCCTAGATGA	0.0438524	0.087936
SM2_RPMI_60	SM2_RPMI_60.673542_1	0	CDS	Saa_6009_C1	cds-WP-000368653.1	scpB	WP_000368653.1	E0E12_RS07995		1584535	1584509	-	77	CDS	Saa_6009_C1	cds-WP-001060842.1		WP_001060842.1	E0E12_RS05805		1128370	1128305	-	0	0	NA	1	1	0	2	28	29	94	CGAACAGCGTAGCCAACAGTTAATTACTGTTATTAGTCGCTGTTGGTTACATGGATCCCGGAAACTGGATAACATCAATGCAAGGTGGCGCCCA	0	0
SM2_RPMI_60	SM2_RPMI_60.684679_1	2	CDS	Saa_6009_C1	cds-WP-001074557.1		WP_001074557.1	E0E12_RS05520		1072439	1072413	-	14	CDS	Saa_6009_C1	cds-WP-001074557.1		WP_001074557.1	E0E12_RS05520		1072677	1072650	-	56	1.27397e-08	0.188982	1	1	0	1	27	26	53	CGATCCACATGGATATTTAAGAAGTCAACGGATTACTTATCTTGGGGTGTCGGA	0.0243702	0.052024
SM2_RPMI_60	SM2_RPMI_60.763736_1	47	ncRNA	Saa_6009_C1	srn-3840		sprG1			2125202	2125151	-	25	ncRNA	Saa_6009_C1	Saa-6009-C1-srna247					2300724	2300755	+	2350	5.34612e-07	0.058346	2	1	0	.	.	.	.	CTCTTTTTAACGGGCTCATTAGGGTAACATGTTTGCGCATGTTGCCCTTTTTAAACATGTTACCCTAATGAG	0.192651	0.31678
SM2_RPMI_60	SM2_RPMI_60.831323_1	12	5UTR	Saa_6009_C1	Saa-6009-C1-utr5-330		5'UTR_00330		E0E12_RS06200	1197047	1197026	-	137	ncRNA	Saa_6009_C1	Saa-6009-C1-srna113					1015838	1015866	+	3288	7.48001e-07	0.0246632	1	1	0	2	23	24	52	GAGTAAACAAATAAGGGGTAGATCCATCCCCTTTGTTTAGCGTCGTGTATTCT	0.338305	0.500841
SM2_RPMI_60	SM2_RPMI_60.866257_1	19	CDS	Saa_6009_C1	cds-WP-000082539.1		WP_000082539.1	E0E12_RS07095		1379777	1379803	+	613	SRP_RNA	Saa_6009_C1	rna-E0E12-RS02590	ffs		E0E12_RS02590		521562	521590	+	23294	5.29925e-06	0.00926601	1	1	0	2	28	28	56	GCGTGCGGTGAAACGAGATCCTAGAACATGCGAGGCTTAATTCCTTTGTTGAGGCCC	0.00031832	0.000897433
SM2_RPMI_60	SM2_RPMI_60.925850_1	10	CDS	Saa_6009_C1	cds-WP-000244865.1	ezrA	WP_000244865.1	E0E12_RS09165		1808462	1808435	-	3	CDS	Saa_6009_C1	cds-WP-000244865.1	ezrA	WP_000244865.1	E0E12_RS09165		1808291	1808271	-	60	1.36497e-08	0.182574	1	1	0	1	28	28	48	GTATCGTCGATTACTTGCTTCTAACTTATTTGAAGATGAAGCAATTGA	0.0260644	0.05533
SM2_RPMI_60	SM2_RPMI_60.949115_1	89	operon	Saa_6009_C1	Saa-6009-C1-Operon203		Operon203		E0E12_RS02675,E0E12_RS02680,E0E12_RS02685,E0E12_RS02690,E0E12_RS02695,E0E12_RS02700,E0E12_RS02705,E0E12_RS02710,E0E12_RS02715,E0E12_RS02720,E0E12_RS02725,E0E12_RS02730	546314	546347	+	20	ncRNA	Saa_6009_C1	srn-3800 (SprD)		sprD			2086141	2086168	+	3560	8.0988e-07	0.0474045	2	1	0	.	.	.	.	TAAAACAGAGAGATATATACTATAGGGGGGCTCATTGCTCCCCTTCGGGCTAGTATATTA	0.257669	0.40488
SM2_RPMI_60	SM2_RPMI_60.960321_1	236	CDS	Saa_6009_C1	cds-WP-000926310.1	rplP	WP_000926310.1	E0E12_RS12740		2403797	2403755	-	31	CDS	Saa_6009_C1	cds-WP-000926310.1	rplP	WP_000926310.1	E0E12_RS12740		2403967	2403945	-	14632	3.3287e-06	0.0116913	1	1	0	1	43	41	63	TAAAGGTGCGGTTGAAGGCTGGATCGCAGTTGTTAAACCAGGTGAGTTTGGTTTACAAGCTACG	0.00953775	0.0220638
SM2_RPMI_60	SM2_RPMI_60.977487_1	1	CDS	Saa_6009_C1	cds-WP-000669519.1	spn	WP_000669519.1	E0E12_RS02365		477169	477145	-	7	CDS	Saa_6009_C1	cds-WP-000669519.1	spn	WP_000669519.1	E0E12_RS02365		477453	477429	-	14	3.18492e-09	0.377964	1	1	0	2	26	25	49	TAAGACGGCTTTGATGTTTCAAAATAGAGGAGTGATAGATATGAAATTTG	0.0062078	0.0147879
SM2_RPMI_60	SM2_RPMI_60.984456_1	1	CDS	Saa_6009_C1	cds-WP-000733773.1	sek	WP_000733773.1	E0E12_RS04640		907026	906978	-	47	ncRNA	Saa_6009_C1	srn-3910 (RNAIII)		RNAIII			2182161	2182136	-	94	2.13845e-08	0.145865	1	1	0	1	49	48	73	TAAGGAGAAAAGGCAATGAAAAAATTAATAAGCATCTTATTAATAAATAAAAAATAAGATGAATAATTAATTA	0.0402194	0.081348
SM2_RPMI_60	SM2_RPMI_60.1021633_1	67	CDS	Saa_6009_C1	cds-WP-000163283.1		WP_000163283.1	E0E12_RS10245		1982996	1982977	-	1	CDS	Saa_6009_C1	cds-WP-000163283.1		WP_000163283.1	E0E12_RS10245		1982799	1982762	-	134	3.04842e-08	0.244339	2	1	0	.	.	.	.	TACTGTAGTGATTGGAGATATGATGTACCAACATTTGCCATTTGTCATGGGCCACAAG	0.00168368	0.00432215
[truncated: 963 more rows]

## Sheet: Table 2 columns descriptions
[truncated: 5,969 more chars]
