# Supplementary material for: RNase III-CLASH of multi-drug resistant Staphylococcus aureus reveals a regulatory mRNA 3′UTR required for intermediate vancomycin resistance
Source: Nat Commun. 2022 Jun 22;13:3558. doi: 10.1038/s41467-022-31177-8 (PMC9217812; doi:10.1038/s41467-022-31177-8)
Supplement: Supplementary file 7 — Supplementary data 4 [file 41467_2022_31177_MOESM7_ESM.xlsx]

## Sheet: Strains
Serotype	Strain	Genotype	Description	Oligonucleotides used for construction (5' - 3')	Reference
Escherichia coli K-12 der.	DH5⍺		Cloning and laboratory strain	-	Taylor et al. 1993
Escherichia coli K-12 der.	IM08B		Cloning and laboratory strain	-	Monk et al. 2015
Staphylococcus aureus subsp. aureus (ST239)	JKD6008		Clinical VISA isolate	-	Howden et al. 2010
Staphylococcus aureus subsp. aureus (ST239)	JKD6009		Clinical VSSA isolate	-	Howden et al. 2010
Staphylococcus aureus subsp. aureus (ST239)	JKD6009	rnc.HTF	RNase III (rnc) tagged with His6-TEV-FLAG (HTF)	rnc.HTF.A: CCTCACTAAAGGGAACAAAAGCTGGGTACCTATCGCTGAATTAGTAATGG rnc.HTF.BC: CCGTTCCAAGGATCCAGCAGAGCGTTTAATTTGTTTTAATTGCTTATAGG rnc.HTF.CB: CGCTCTGCTGGATCCTTGGAACGGAAATTTATATGATACGACATATAGG rnc.HTF.D: CGACTCACTATAGGGCGAATTGGAGCTCTCAACATCATTATCAAGTTG	This study
Staphylococcus aureus subsp. aureus (ST239)	JKD6009	𝚫rnc	Deletion of the rnc CDS (RNase III; WP_000043237.1)	rnc.del.A: CCTCACTAAAGGGAACAAAAGCTGGGTACCGGTCAAACAATCCATGTAAATGGTGGA rnc.del.BC: CATATAAATTTTATTTTATCTCCTTTATGTGTTGCTCTTG rnc.del.CB: GAGATAAAATAAAATTTATATGATACGACATATAGGTGTTCG rnc.del.D: CGACTCACTATAGGGCGAATTGGAGCTCCAACTCTACCTTGCGAGATAATGC	This study
Staphylococcus aureus subsp. aureus (ST239)	JKD6008	𝚫vigR	Deletion of the VigR CDS (WP_001051859.1)	vigR.CDS.A: CCTCACTAAAGGGAACAAAAGCTGGGTACCCTATATTATGTTAAATAAGCCAAAAGGTTA vigR.CDS.BC: TTAAATCTTCATCAATCGTCTCCCTTTTATTTATAA vigR.CDS.CB: GACGATTGATGAAGATTTAAAAAAGAATAAAAATGCATTATC vigR.CDS.D: CGACTCACTATAGGGCGAATTGGAGCTCCGAACGAAAATGCGCCCC	This study
Staphylococcus aureus subsp. aureus (ST239)	JKD6008	𝚫vigR 3'UTR	Deletion of the vigR3'UTR (sRNA275)	vigR3'UTR.A: CCTCACTAAAGGGAACAAAAGCTGGGTACCTAAGACGTATCAAAATTGCTGATT vigR3'UTR.BC: TATCGTCACTTAAGATTGTTCCTTTTTATT vigR3'UTR.CB: AATAAAAAGGAACAATCTTAAGTGACGATA vigR3'UTR.D: CGACTCACTATAGGGCGAATTGGAGCTCATTCATATCTTCTAATATCTTAAT	This study
Staphylococcus aureus subsp. aureus (ST239)	JKD6008	𝚫vigR 3'UTR-repair	Chromosomal repair (knock-in) of vigR3'UTR	vigR3'UTR-repair.A: CCTCACTAAAGGGAACAAAAGCTGGGTACCCATAGCATTCAAAATGAGGTATTACATT vigR3'UTR-repair.D: CGACTCACTATAGGGCGAATTGGAGCTCTATGAATACGTTTCTTCCAATCCAC	This study
Staphylococcus aureus subsp. aureus (ST239)	JKD6008	𝚫isaA	Deletion of the IsaA CDS (WP_000751265.1)	isaA.A: CCTCACTAAAGGGAACAAAAGCTGGGTACCGCTTGGCTTGCAGATATCATTTATC isaA.BC: TATGAAGGAAAGTAAAAAATCCTCCAGTAATAATTGTAA isaA.CB: ATTTTTTACTTTCCTTCATAATAAATAAAAGTAATGTTTAAAC isaA.D: CGACTCACTATAGGGCGAATTGGAGCTCCATCTATTCCGGGTAAGTATCGC	This study
Staphylococcus aureus subsp. aureus	RN4220		Cloning and laboratory strain	-	Nair et al. 2011

## Sheet: Plasmids
Plasmid	Description	Oligonucleotides used for construction (5' - 3')	Reference
pSD1	CRISPRi transcriptional knock-down vector	-	Zhao et al. 2017
pSD1::vigR3'UTR	CRISPRi transcriptional knock-down of vigR3'UTR	pSD1.vigR3'UTR.F: CTAAATTCTAGTCAACCTTGCCGGGG pSD1.vigR3'UTR.R: AACCCCCGGCAAGGTTGACTAGAATT	This study
pSD1::sRNA11	CRISPRi transcriptional knock-down of sRNA11	pSD1.sRNA11.F: CTATTACAACAATACATAGAAAACAG pSD1.sRNA11.R: AACCTGTTTTCTATGTATTGTTGTAA	This study
pSD1::RsaA	CRISPRi transcriptional knock-down of RsaA	pSD1.RsaA.F: CTAGCTACTCTATACAATTTTTGTAA pSD1.RsaA.R: AACTTACAAAAATTGTATAGAGTAGC	This study
pSD1::Teg49	CRISPRi transcriptional knock-down of Teg49	pSD1.Teg49.F: CAAACTGCAGAACCATTACAAAAATTGTATAG pSD1.Teg49.R: ACACGAATTCGTGCTAATGTATTATCAATAAC	This study
pSD1::sRNA381	CRISPRi transcriptional knock-down of sRNA381	pSD1.sRNA381.F: CTATCACACTTCAATTGCCGCCGACT pSD1.sRNA381.R: AACAGTCGGCGGCAATTGAAGTGTGA	This study
pSD1::SprX	CRISPRi transcriptional knock-down of SprX1	pSD1.SprX.F: AACTAGTATATATGACTTTAGCATTC pSD1.SprX.R: CTAGAATGCTAAAGTCATATATACTA	This study
pCN33::PtufA-spoVG-gfp	Constitutive expression of spoVG-GFP fusion	pCN33.spoVG.F: CACACAGATCTTTTTCGATTAATATGTTTAATCAAGCTTC pCN33.spoVG.R: CACACAGATATCTCCATCTGTTTGTATTTTTCTAAG	This study
pCN33::PtufA-mgrA-gfp	Constitutive expression of mgrA-GFP fusion	pCN33.mgrA.F: CACACAGATCTTGAATCAAAGAAAGTTGTGAATTAATAAAC pCN33.mgrA.R: CACACAGATATCGTTCTTTTAAATTATGTTGATC	This study
pCN33::PtufA-mgrAm1-gfp	Constitutive expression of mgrAm1-GFP fusion	pCN33.mgrAm1.F: aattatgttgatcagacattaaatttctcctccagacatactatccg pCN33.mgrAm1.R: cggatagtatgtctggaggagaaatttaatgtctgatcaacataatt	This study
pCN33::PtufA-isaA-gfp	Constitutive expression of isaA-GFP fusion Primers used to amplify up pCN33.isaA.gBlock	pCN33.isaA.F: CCCAGATCTCGTTGAAAGAAATAAAAG pCN33.isaA.R: GGGGATATCGTTGATTTGTTGGT	This study
pICS3::PtufA	Constitutively expressed PtufA promoter into pICS3	pICS3.PtufA.F: GGCTCATATTTGCTTTTTAAAAGCTTGCATGCGACATCATTACGTTC pICS3.PtufA.R: GTAAGGAGAAAATACCGCATCAGGCGCCGAATTCGGTACCCTGCAGTCTCTCATGATAGTTTCTCAC	This study
pICS3::PtufA-RsaA	Constitutive expression of RsaA	pICS3.RsaA.F: CAAACTGCAGAACCATTACAAAAATTGTATAG pICS3.RsaA.R: ACACGAATTCGTGCTAATGTATTATCAATAAC	This study
pICS3::PtufA-RsaAm1	Constitutive expression of RsaAm1	pICS3.RsaAm1.F: gtcttccttgggagaaatttaactactatcactacatataaacgtta pICS3.RsaAm1.R: taacgtttatatgtagtgatagtagttaaatttctcccaaggaagac	This study
pICS3::PtufA-vigR	Constitutive expression of vigR	pICS3.vigR.F: CCCCTGCAGGACGTATCAAAATTGCTGATTTAGAATTGG pICS3.vigR.R: CCCGAATTCcaaaaaacccctcaagacccgtttagaggccccaaggggttatgctagTCGAAATCGACTTCCTTTTTTCTATAAGT	This study
pICS3::PtufA-RNAIII	Constitutive expression of RNAIII	pICS3.RNAIII.F: CAAACTGCAGTACTTTCATTGTAAATTTGTTATC pICS3.RNAIII.R: ACACGAATTCCTCATCCCTTCTTCATTAC	This study
pICS3::PtufA-sRNA11	Constitutive expression of sRNA11	pICS3.sRNA11.F: CAAACTGCAGCTTAAATAGAAAGAGGGTATG pICS3.sRNA11.R: ACACGAATTCGTTGTGTTTACAACAATAC	This study
pICS3::PtufA-SprX2	Constitutive expression of SprX2	pICS3.SprX2.F: CAAACTGCAGAAATATTTACATCTATCCTTG pICS3.SprX2.R: ACACGAATTCAAGATGTCTCCTGTGGGACCAACAGTC	This study
pICS3::PtufA-SprD	Constitutive expression of SprD	pICS3.SprD.F: CAAACTGCAGCATTTTATGTTAATATTACCTTGGGCG pICS3.SprD.R: ACACGAATTCCATACCTTATTGTATTTATAGAAAAAC	This study

## Sheet: Other Oligonucleotides
Primer	Sequence (5' to 3')	Purpose
pIMAYZ_IM1	GGTACCCAGCTTTTGTTCCCTTTAGTGAGG	PCR amplification of pIMAYZ vector
pIMAYZ_IM2	GAGCTCCAATTCGCCCTATAGTGAGTCG	PCR amplification of pIMAYZ vector
pIMAYZ_IM151	AATACCTGTGACGGAAGATCACTTCG	Screen for pIMAYZ loss
pIMAYZ_IM152	TACATGTCAAGAATAAACTGCCAAAGC	Screen for pIMAYZ loss
gap.RTs	CGGTTACACTGAAGACGAA	RT-qPCR reference house-keeping gene gap
gap.RTas	CGTTATCATACCAAGCTGC	RT-qPCR reference house-keeping gene gap
gyrA.RTs	GTTCAATGGATGGAGATGGCG	RT-qPCR reference house-keeping gene gyrA
gyrA.RTas	CGATACCTGATGCACCATTG	RT-qPCR reference house-keeping gene gyrA
agrA.RTs	CCATAAAATTCAATTTGACGGT	RT-qPCR agrA expression
agrA.RTas	GCGTTGAAACGATTGAATTAA	RT-qPCR agrA expression
murQ.RTs	CGACCGTTCAGTGCGTATTA	RT-qPCR murQ expression
murQ.RTas	GAAATGCCACACATACCCATAAC	RT-qPCR murQ expression
isaA.RTs	GCAGCTCAAATCATGGCTCA	RT-qPCR isaA expression
isaA.Rtas	TCAACAGTGTTTGTTGGGCC	RT-qPCR isaA expression
vigR.CDS.RTs	GCTGTAGCAGCTGTACTTGT	RT-qPCR vigR CDS expression
vigR.CDS.Rtas	GCGTCGCTTTATCCTTAGCA	RT-qPCR vigR CDS expression
vigR.3'UTR.RTs	CCTTACCCCAACTTGCACAT	RT-qPCR vigR 3'UTR expression
vigR.3'UTR.Rtas	TAACCGAACGAAAATGCGCC	RT-qPCR vigR 3'UTR expression
pICS3seq.F	CATATGCGGTGTGAAATACCG	Verify cloned insert by Sanger sequencing
pICS3seq.R	GAATATATTTATTTGGCTCATATTTGC	Verify cloned insert by Sanger sequencing
pCN33seq.F	GTAAAACGACGGCCAGT	Verify cloned insert by Sanger sequencing
pCN33seq.R	GTATTACCGCCTTTGAGTGAGC	Verify cloned insert by Sanger sequencing
vigR3'UTR.T7	TAATACGACTCACTATAGAGATTTAAAAAAGAATAAAAATGCATTATCTGATA	IVT of vigR 3'UTR
vigR3'UTR.T7_R	AACGATGCTATTGATATGACACAAATCAT	IVT of vigR 3'UTR and vigR mRNA
vigR.T7	TAATACGACTCACTATAGGACGTATCAAAATTGCTGATTTAGAATTGG	IVT of vigR mRNA
isaA.T7	TAATACGACTCACTATAGGTACCGTTGAAAGAAATAAAAGACAATTTAAAC	IVT of isaA full-length mRNA
isaA.T7_R	AAACTCTCCCCAATTTCTATGGGAA	IVT of isaA full-length mRNA
isaA_A.T7	TAATACGACTCACTATAGGTACCGTTGAAAGAAATAAAAGACAAT	IVT of isaA fragment A
isaA_A.T7_R	CCATCTTTGATTGGAGCTGCA	IVT of isaA fragment A
isaA_B.T7	TAATACGACTCACTATAGGCAGCTCCAATCAAAGATGGTG	IVT of isaA fragment B
isaA_B.T7_R	GCTGTAGTTATGGTAAGTTGGAGCT	IVT of isaA fragment B
isaA_C.T7	TAATACGACTCACTATAGCGTTGAAGCTGTTTCAGCTCC	IVT of isaA fragment C
isaA_C.T7_R	TTAGAATCCCCAAGCACCTAAACC	IVT of isaA fragment C
folD.T7	TAATACGACTCACTATAGATGGTTGCTAAAATTTTAGATGGTAAACAA	IVT of folD full-length
folD.T7_R	AATGCTCCCTTCAAAGCCTTCAT	IVT of folD full-length
vigR.3'UTR.SHAPE	GATGCTATTGATATGACAC	32P-labeled primer extension assays
Northern probe	Sequence (5' to 3')	Target
vigR.NB	AATAGTTAGCTTTCAATAATGTGCAAGTTGGGGTAAGGG	vigR 3'UTR
isaA.NB	TTGTAAGCATTTACTTGACCATTTGATTCACGAGCGATGA	isaA CDS
Teg4.NB	ATTAAATCAATAATGCTTGTAATAACACCAGTGAAATCCATATGCATA	Teg4 (sRNA11) sRNA
RsaA.NB	AACTTTAACTACTATCACTACATATAAACGTTAACCTCAATAGAAATTATACAG	RsaA (sRNA132) sRNA
Teg49.NB	AATTAAATGTTTCGATATTCAATGTGTGTCTAAAGAGATTCTTTGTTA	Teg49 (sRNA134) sRNA
SprX.NB	TTGGGTGAACAAGGATAGATGTAAATAGTTGATGCATGT	SprX (sRNA299) sRNA
sRNA381.NB	CAATTGCTCACCAACGAGGGCAAGTTACATCAATCACA	sRNA381
Synthesized DNA (gBlock)
pCN33.isaA.gBlock	CCCAGATCTCGTTGAAAGAAATAAAAGACAATTTAAACTTGCACTACGACATTCAAATTCAAAATATAATTACTAAAAACATAAACTTACAATTATTACTGGAGGATTTTTTACTATGGCTGAAGTAAACGTTGATCAAGCACACTTAGTTGACTTAGCGCATAATCATCAAGATCAATTAAATGCAGCTCCAATCAAAGATGGTGCATATGACATCCACTTTGTAAAAGATGGTTTCCAATATAACTTTACTTCAAATGGTACTACATGGTCATGGAGCTATGAAGCAGCTAATGGTCAAACTGCTGGTTTCTCAAACGTTGCAGGTGCAGACTACACTACTTCATACAACCAAGGTTCAAATGTACAATCAGTAAGCTACAATGCACAATCAAGTAA…	Amplification of isaA mRNA to fuse next to GFP within pCN33. This gBlock incorporates the TSS, 5'UTR, start codon, and a remnant of the IsaA protein-coding region to incorporate the RNase III-CLASH identified hybrid read with vigR-3'UTR.
